# Supplementary material for: Pseudomonas simiae-induced resistance in barley is subject to pathogen-dependent gene expression regulation and not associated with major changes in the phyllosphere microbiome
Source: Front Microbiol. 2026 Jul 13;17:1799394. doi: 10.3389/fmicb.2026.1799394 (PMC13402475; doi:10.3389/fmicb.2026.1799394)
Supplement: Supplementary file 2 [file Table_2.xlsx]

## Sheet: Table S3 legend
Supplementary Table S3 Amplicon sequence variant (ASV) counts in the phyllosphere of control-treated, WCS417r-treated, and Bacillus thuringiensis (Bt)-treated barley plants. Data are derived from 6 biologically independent replicate experiments.

## Sheet: ASV Count Table
	WCS417_6	Bt_2	Bt_5	M_4	WCS417_4	Bt_6	Bt_3	M_5	M_1	WCS417_2	Control_Zymo	Bt_1	Control_Empty	M_6	M_3	WCS417_1	Bt_4	M_2	WCS417_5	WCS417_3	Sequence
ASV1	20392	12295	13309	14109	15563	20654	19773	7740	19220	19430	8	18818	48403	30078	31106	35842	39462	36309	22949	28920	GTAGTCCACGCCCTAAACGATGTCAACTAGTTGTTGGGGATTCATTTCCTTAGTAACGTAGCTAACGCGTGAAGTTGACCGCCTGGGGAGTACGGTCGCAAGATTAAAACTCAAAGGAATTGACGGGGACCCGCACAAGCGGTGGATGATGTGGATTAATTCGATGCAACGCGAAAAACCTTACCTACCCTTGACATGCCACTAACGAAGCAGAGATGCATTAGGTGCTCGAAAGAGAAAGTGGACACAGGTGCTGCATGGCTGTCGTCAGCTCGTGTCGTGAGATGTTGGGTTAAGTCCCGCAACGAGCGCAACCCTTGTCTCTAGTTGCTACGAAAGGGCACTCTAGAGAGACTGCCGGTGACAAACCGGA
ASV2	2666	9405	8509	8729	12661	10167	9530	6035	14875	9344	11	1831	248	3980	4810	6078	6275	3399	2739	2468	GTAGTCCACGCCCTAAACGATGTCAACTGGTTGTCGGGCCTTCATTGGCTTGGTAACGTAGCTAACGCGTGAAGTTGACCGCCTGGGGAGTACGGTCGCAAGATTAAAACTCAAAGGAATTGACGGGGACCCGCACAAGCGGTGGATGATGTGGATTAATTCGATGCAACGCGAAAAACCTTACCTACCCTTGACATGGTCGGAATCCTGCTGAGAGGTGGGAGTGCCCGAAAGGGAACCGATACACAGGTGCTGCATGGCTGTCGTCAGCTCGTGTCGTGAGATGTTGGGTTAAGTCCCGCAACGAGCGCAACCCTTGTCCCTAGTTGCTACGCAAGAGCACTCCAGGGAGACTGCCGGTGACAAACCGGA
ASV3	1298	9347	7758	7527	10375	9227	8156	4967	12537	9086	0	777	239	1830	2603	3379	3228	1566	1434	1248	GTAGTCCACGCCCTAAACGATGTCAACTAGTTGTCGGGTCTTCATTGACTTGGTAACGTAGCTAACGCGTGAAGTTGACCGCCTGGGGAGTACGGTCGCAAGATTAAAACTCAAAGGAATTGACGGGGACCCGCACAAGCGGTGGATGATGTGGATTAATTCGATGCAACGCGAAAAACCTTACCTACCCTTGACATGTATGGAATCCTGCTGAGAGGTGGGAGTGCCCGAAAGGGAGCCATAACACAGGTGCTGCATGGCTGTCGTCAGCTCGTGTCGTGAGATGTTGGGTTAAGTCCCGCAACGAGCGCAACCCTTGTCCCTAGTTGCTACGCAAGAGCACTCTAGGGAGACTGCCGGTGACAAACCGGA
ASV4	906	5971	5126	6324	2797	1726	2373	1083	2137	2128	12910	148	9414	189	253	462	190	3883	2121	4678	GTAGTCCACGCCGTAAACGATGTCTACTTGGAGGTTGTGCCCTTGAGGCGTGGCTTCCGGAGCTAACGCGTTAAGTAGACCGCCTGGGGAGTACGGCCGCAAGGTTAAAACTCAAATGAATTGACGGGGGCCCGCACAAGCGGTGGAGCATGTGGTTTAATTCGATGCAACGCGAAGAACCTTACCTGGTCTTGACATCCACAGAACTTTCCAGAGATGGACTGGTGCCTTCGGGAACTGTGAGACAGGTGCTGCATGGCTGTCGTCAGCTCGTGTTGTGAAATGTTGGGTTAAGTCCCGCAACGAGCGCAACCCTTATCCTTTGTTGCCAGCGATTAGGTCGGGAACTCAAAGGAGACTGCCAGTGATAAACTGGA
ASV5	979	5246	4559	6057	2842	1836	2191	1098	2124	2176	13638	140	9867	175	231	370	237	3507	2091	4623	GTAGTCCACGCCGTAAACGATGTCGACTTGGAGGTTGTGCCCTTGAGGCGTGGCTTCCGGAGCTAACGCGTTAAGTCGACCGCCTGGGGAGTACGGCCGCAAGGTTAAAACTCAAATGAATTGACGGGGGCCCGCACAAGCGGTGGAGCATGTGGTTTAATTCGATGCAACGCGAAGAACCTTACCTGGTCTTGACATCCACGGAAGTTTTCAGAGATGAGAATGTGCCTTCGGGAACCGTGAGACAGGTGCTGCATGGCTGTCGTCAGCTCGTGTTGTGAAATGTTGGGTTAAGTCCCGCAACGAGCGCAACCCTTATCCTTTGTTGCCAGCGGTCCGGCCGGGAACTCAAAGGAGACTGCCAGTGATAAACTGGA
ASV6	2166	1212	1762	3591	5213	7548	5467	2658	7003	5998	0	244	13355	361	512	516	443	958	282	1612	GTAGTCCACGCCGTAAACGATGAATGCCAGCCGTTAGTGGGTTTACTCACTAGTGGCGCAGCTAACGCTTTAAGCATTCCGCCTGGGGAGTACGGTCGCAAGATTAAAACTCAAAGGAATTGACGGGGGCCCGCACAAGCGGTGGAGCATGTGGTTTAATTCGACGCAACGCGCAGAACCTTACCAGCCCTTGACATGTCCGGGACCGGTCGCAGAGACGTGACCTTCTCTTCGGAGCCCGGAACACAGGTGCTGCATGGCTGTCGTCAGCTCGTGTCGTGAGATGTTGGGTTAAGTCCCGCAACGAGCGCAACCCCCGTCCTTAGTTGCTACCATTTAGTTGAGCACTCTAAGGAGACTGCCGGTGATAAGCCGCGA
ASV7	2111	1762	1702	2057	5056	3221	2439	3226	3197	3207	0	2030	840	2903	5437	3135	4512	1142	1226	1671	GTAGTCCACGCTGTAAACGGTGGGTACTAGGTGTGGGGTCCATTCCACGGGTTCCGTGCCGTAGCTAACGCTTTAAGTACCCCGCCTGGGGAGTACGGCCGCAAGGCTAAAACTCAAAGGAATTGACGGGGCCCCGCACAAGCGGCGGAGCATGCGGATTAATTCGATGCAACGCGTAGAACCTTACCTGGGTTTGACATGGATCGGGAGTGCTCAGAGATGGGTGTGCCTCTTTTGGGGTCGGTTCACAGGTGGTGCATGGCTGTCGTCAGCTCGTGTCGTGAGATGTTGGGTTAAGTCCCGCAACGAGCGCAACCCTTGTTCACTGTTGCCAGCACGTTATGGTGGGGACTCAGTGGAGACCGCCGGGGTCAACTCGGA
ASV8	456	2864	2392	3225	1462	968	984	565	1041	992	9005	71	5418	162	87	232	109	1705	995	2985	GTAGTCCACGCCGTAAACGATGTCGACTAGCCGTTGGGATCCTTGAGATCTTAGTGGCGCAGCTAACGCGATAAGTCGACCGCCTGGGGAGTACGGCCGCAAGGTTAAAACTCAAATGAATTGACGGGGGCCCGCACAAGCGGTGGAGCATGTGGTTTAATTCGAAGCAACGCGAAGAACCTTACCTGGCCTTGACATGCTGAGAACTTTCCAGAGATGGATTGGTGCCTTCGGGAACTCAGACACAGGTGCTGCATGGCTGTCGTCAGCTCGTGTCGTGAGATGTTGGGTTAAGTCCCGTAACGAGCGCAACCCTTGTCCTTAGTTACCAGCACCTCGGGTGGGCACTCTAAGGAGACTGCCGGTGACAAACCGGA
ASV9	474	2479	2214	2988	1380	878	855	492	873	1070	6640	60	4887	91	105	215	116	1584	952	2389	GTAGTCCACGCCGTAAACGATGAGTGCTAAGTGTTAGGGGGTTTCCGCCCCTTAGTGCTGCAGCTAACGCATTAAGCACTCCGCCTGGGGAGTACGGTCGCAAGACTGAAACTCAAAGGAATTGACGGGGGCCCGCACAAGCGGTGGAGCATGTGGTTTAATTCGAAGCAACGCGAAGAACCTTACCAGGTCTTGACATCCTCTGACAATCCTAGAGATAGGACGTCCCCTTCGGGGGCAGAGTGACAGGTGGTGCATGGTTGTCGTCAGCTCGTGTCGTGAGATGTTGGGTTAAGTCCCGCAACGAGCGCAACCCTTGATCTTAGTTGCCAGCATTCAGTTGGGCACTCTAAGGTGACTGCCGGTGACAAACCGGA
ASV10	335	2229	2209	2306	1110	667	889	359	636	835	4656	66	3143	93	103	189	71	1124	695	1854	GTAGTCCACGCCGTAAACGATGAGTGCTAAGTGTTGGAGGGTTTCCGCCCTTCAGTGCTGCAGCAAACGCATTAAGCACTCCGCCTGGGGAGTACGACCGCAAGGTTGAAACTCAAAGGAATTGACGGGGGCCCGCACAAGCGGTGGAGCATGTGGTTTAATTCGAAGCAACGCGAAGAACCTTACCAGGTCTTGACATCCTTTGACCACTCTAGAGATAGAGCTTTCCCTTCGGGGACAAAGTGACAGGTGGTGCATGGTTGTCGTCAGCTCGTGTCGTGAGATGTTGGGTTAAGTCCCGCAACGAGCGCAACCCTTATTGTTAGTTGCCATCATTTAGTTGGGCACTCTAGCGAGACTGCCGGTGACAAACCGGA
ASV11	244	1487	1731	1793	952	414	620	307	686	800	5061	37	2808	88	77	94	60	821	475	1338	GTAGTCCATGCCGTAAACGATGAGTGCTAGGTGTTGGAGGGTTTCCGCCCTTCAGTGCCGGAGCTAACGCATTAAGCACTCCGCCTGGGGAGTACGACCGCAAGGTTGAAACTCAAAGGAATTGACGGGGGCCCGCACAAGCGGTGGAGCATGTGGTTTAATTCGAAGCTACGCGAAGAACCTTACCAGGTCTTGACATCTTGCGCCAACCCTAGAGATAGGGCGTTTCCTTCGGGAACGCAATGACAGGTGGTGCATGGTCGTCGTCAGCTCGTGTCGTGAGATGTTGGGTTAAGTCCCGCAACGAGCGCAACCCTTGTTACTAGTTGCCAGCATTAAGTTGGGCACTCTAGTGAGACTGCCGGTGACAAACCGGA
ASV12	295	2826	593	1231	898	1402	579	1042	1345	1258	0	166	369	2169	580	881	148	524	838	1668	GTAGTCCATGCCGTAAACGATGAGTGCTAAGTGTTGGGAGGTTTCCGCCTCTCAGTGCTGCAGCTAACGCATTAAGCACTCCGCCTGGGGAGTACGACCGCAAGGTTGAAACTCAAAGGAATTGACGGGGGCCCGCACAAGCGGTGGAGCATGTGGTTTAATTCGAAGCAACGCGAAGAACCTTACCAGGTCTTGACATCTAGTGCCATTTGTAGAGATACAAAGTTCCCTTCGGGGACGCTAAGACAGGTGGTGCATGGCTGTCGTCAGCTCGTGTCGTGAGATGTTGGGTTAAGTCCCGCAACGAGCGCAACCCTTGTTATTAGTTGCCAGCATTAAGTTGGGCACTCTAATGAGACTGCCGGTGACAAACCGGA
ASV13	324	2047	1253	1969	734	380	652	354	618	655	3291	78	1896	133	80	112	73	902	622	1348	GTAGTCCACGCCGTAAACGATGAGTGCTAAGTGTTAGGGGGTTTCCGCCCCTTAGTGCTGCAGCTAACGCATTAAGCACTCCGCCTGGGGAGTACGACCGCAAGGTTGAAACTCAAAGGAATTGACGGGGACCCGCACAAGCGGTGGAGCATGTGGTTTAATTCGAAGCAACGCGAAGAACCTTACCAAATCTTGACATCCTTTGACAACTCTAGAGATAGAGCTTTCCCCTTCGGGGGACAAAGTGACAGGTGGTGCATGGTTGTCGTCAGCTCGTGTCGTGAGATGTTGGGTTAAGTCCCGCAACGAGCGCAACCCTTAAGCTTAGTTGCCATCATTAAGTTGGGCACTCTAAGTTGACTGCCGGTGACAAACCGGA
ASV14	590	366	289	851	1602	1253	1348	971	1990	1421	0	371	0	997	1094	1244	1462	147	72	238	GTAGTCCACGCCCTAAACGATGTCAACTGGTTGTCGGGCCTTCATTGGCTTGGTAACGTAGCTAACGCGTGAAGTTGACCGCCTGGGGAGTACGGTCGCAAGATTAAAACTCAAAGGAATTGACGGGGACCCGCACAAGCGGTGGATGATGTGGATTAATTCGATGCAACGCGAAAAACCTTACCTACCCTTGACATGGACGGAAGCTGGCCGAGAGGCCGGGGTGCCCGAAAGGGAGCCGTCACACAGGTGCTGCATGGCTGTCGTCAGCTCGTGTCGTGAGATGTTGGGTTAAGTCCCGCAACGAGCGCAACCCTTGTCCCTAGTTGCTACGCAAGAGCACTCCAGGGAGACTGCCGGTGACAAACCGGA
ASV15	347	1184	883	723	1270	1231	1178	652	1592	1306	0	233	0	626	581	735	885	382	349	255	GTAGTCCACGCCCTAAACGATGTCAACTGGTTGTCGGGCCTTCATTGGCTTGGTAACGTAGCTAACGCGTGAAGTTGACCGCCTGGGGAGTACGGTCGCAAGATTAAAACTCAAAGGAATTGACGGGGACCCGCACAAGCGGTGGATGATGTGGATTAATTCGATGCAACGCGAAAAACCTTACCTACCCTTGACATGTACGGAAGTCTGCCGAGAGGTGGATGTGCCCGAAAGGGAGCCGTAACACAGGTGCTGCATGGCTGTCGTCAGCTCGTGTCGTGAGATGTTGGGTTAAGTCCCGCAACGAGCGCAACCCTTGTCCCTAGTTGCTACGCAAGAGCACTCCAGGGAGACTGCCGGTGACAAACCGGA
ASV16	1605	110	1290	1458	10	686	1741	2222	377	56	0	301	0	391	1446	168	11	0	249	885	GTAGTCCACGCCGTAAACGATGTCGACTAGCCGTTGGGATCCTTGAGATCTTAGTGGCGCAGCTAACGCGATAAGTCGACCGCCTGGGGAGTACGGCCGCAAGGTTAAAACTCAAATGAATTGACGGGGGCCCGCACAAGCGGTGGAGCATGTGGTTTAATTCGAAGCAACGCGAAGAACCTTACCTGGCCTTGACATGTCCGGAATCTTGCAGAGATGCGAGAGTGCCTTCGGGAATCGGAACACAGGTGCTGCATGGCTGTCGTCAGCTCGTGTCGTGAGATGTTGGGTTAAGTCCCGTAACGAGCGCAACCCTTGTCCTTAGTTACCAGCACGTTATGGTGGGCACTCTAAGGAGACTGCCGGTGACAAACCGGA
ASV17	327	699	486	552	1143	726	516	588	876	736	0	315	198	348	833	566	726	358	617	859	GTAGTCCACGCCGTAAACGATGAGTGCTAAGTGTTAGGGGGTTTCCGCCCCTTAGTGCTGCAGCTAACGCATTAAGCACTCCGCCTGGGGAGTACGACCGCAAGGTTGAAACTCAAAGGAATTGACGGGGACCCGCACAAGCGGTGGAGCATGTGGTTTAATTCGAAGCAACGCGAAGAACCTTACCAAATCTTGACATCCTCTGACCCCTCTAGAGATAGAGTTTTCCCCTTCGGGGGACAGAGTGACAGGTGGTGCATGGTTGTCGTCAGCTCGTGTCGTGAGATGTTGGGTTAAGTCCCGCAACGAGCGCAACCCTTAAGCTTAGTTGCCATCATTAAGTTGGGCACTCTAAGTTGACTGCCGGTGACAAACCGGA
ASV18	357	266	553	852	781	1038	859	596	1018	800	0	187	1265	450	450	373	357	236	89	510	GTAGTCCACGCTGTAAACGTTGGGCGCTAGGTGTGGGGTGCTGTCCACGCACTCCGTGCCGTAGCTAACGCATTAAGCGCCCCGCCTGGGGAGTACGGCCGCAAGGCTAAAACTCAAAGGAATTGACGGGGGCCCGCACAAGCGGCGGAGCATGTGGATTAATTCGATGCAACGCGAAGAACCTTACCTGGGCTTGACATGCACTGGATCGCCGTAGAGATACGGTTTTCTTCGGACTGGTGTACAGGTGGTGCATGGCTGTCGTCAGCTCGTGTCGTGAGATGTTGGGTTAAGTCCCGCAACGAGCGCAACCCTTGTCCTGCGTTGCCAGCACGTAATGGTGGGGACTCGTGGGAGACTGCCGGGGTCAACTCGGA
ASV19	156	985	811	1060	451	273	305	200	308	314	2523	27	1485	26	36	68	38	589	377	730	GTAGTCCACGCCGTAAACGATGTCTACTTGGAGGTTGTGCCCTTGAGGCGTGGCTTCCGGAGCTAACGCGTTAAGTAGACCGCCTGGGGAGTACGGCCGCAAGGTTAAAACTCAAATGAATTGACGGGGGCCCGCACAAGCGGTGGAGCATGTGGTTTAATTCGATGCAACGCGAAGAACCTTACCTGGTCTTGACATCCACGGAAGTTTTCAGAGATGAGAATGTGCCTTCGGGAACCGTGAGACAGGTGCTGCATGGCTGTCGTCAGCTCGTGTTGTGAAATGTTGGGTTAAGTCCCGCAACGAGCGCAACCCTTATCCTTTGTTGCCAGCGATTAGGTCGGGAACTCAAAGGAGACTGCCAGTGATAAACTGGA
ASV20	128	851	325	730	379	332	361	707	687	322	0	130	61	1460	430	511	471	1500	658	552	GTAGTCCATGCCGTAAACGGTGGGCGCTAGGTGTGAGGGTCTTTTCACGACTTTCGTGCCGTAGCTAACGCATTAAGCGCCCCGCCTGGGGAGTACGGCCGCAAGGCTAAAACTCAAAGGAATTGACGGGGGCCCGCACAAGCGGCGGAGCATGTGGATTAATTCGATGCAACGCGAAGAACCTTACCTGGGCTTGACATACACTGGATCGCTGCAGAGATGTAGTTTCCCTTTGTGGCTGGTGTACAGGTGGTGCATGGTTGTCGTCAGCTCGTGTCGTGAGATGTTGGGTTAAGTCCCGCAACGAGCGCAACCCTTGTCTTATGTTGCCAGCATTTGGTTGGGGACTCATGAGAGACTGCCGGGGTCAACTCGGA
ASV21	14	1724	68	0	11	0	1149	96	0	73	0	25	0	132	5402	0	0	12	27	1482	GTAGTCCACGCCCTAAACGATGTCAACTGGTTGTTGGGTCTTCACTGACTCAGTAACGAAGCTAACGCGTGAAGTTGACCGCCTGGGGAGTACGGCCGCAAGGTTGAAACTCAAAGGAATTGACGGGGACCCGCACAAGCGGTGGATGATGTGGTTTAATTCGATGCAACGCGAAAAACCTTACCCACCTTTGACATGTACGGAATTCGCCAGAGATGGCTTAGTGCTCGAAAGAGAACCGTAACACAGGTGCTGCATGGCTGTCGTCAGCTCGTGTCGTGAGATGTTGGGTTAAGTCCCGCAACGAGCGCAACCCTTGTCATTAGTTGCTACATTTAGTTGGGCACTCTAATGAGACTGCCGGTGACAAACCGGA
ASV22	1666	47	287	586	221	1013	655	1370	632	217	0	269	0	531	931	228	1187	16	97	235	GTAGTCCACGCCGTAAACGGTGGGCACTAGGTGTGGGCAACATTCCACGTTGTCCGTGCCGCAGCTAACGCATTAAGTGCCCCGCCTGGGGAGTACGGCCGCAAGGCTAAAACTCAAAGGAATTGACGGGGGCCCGCACAAGCGGCGGAGCATGTGGCTTAATTCGACGCAACGCGAAGAACCTTACCAAGGCTTGACATACACCGGAAAGCATTAGAGATAGTGCCCCCCTTGTGGTCGGTGTACAGGTGGTGCATGGCTGTCGTCAGCTCGTGTCGTGAGATGTTGGGTTAAGTCCCGCAACGAGCGCAACCCTTGTCCCGTGTTGCCAGCAACTCTTCGGAGGTTGGGGACTCACGGGAGACCGCCGGGGTCAACTCGGA
ASV23	475	291	247	1250	352	346	863	454	311	222	0	186	0	206	694	240	3078	194	191	402	GTAGTCCACGCCGTAAACGGTGGGCGCTAGGTGTGGGTTCCTTCCACGGAATCCGTGCCGTAGCTAACGCATTAAGCGCCCCGCCTGGGGAGTACGGCCGCAAGGCTAAAACTCAAAGGAATTGACGGGGGCCCGCACAAGCGGCGGAGCATGTGGATTAATTCGATGCAACGCGAAGAACCTTACCTGGGTTTGACATATACCGGAAAGCTGCAGAGATGTGGCCCCCCTTGTGGTCGGTATACAGGTGGTGCATGGCTGTCGTCAGCTCGTGTCGTGAGATGTTGGGTTAAGTCCCGCAACGAGCGCAACCCCTATCTTATGTTGCCAGCACGTTATGGTGGGGACTCGTAAGAGACTGCCGGGGTCAACTCGGA
ASV24	168	722	718	947	508	299	372	183	343	318	1958	15	1577	38	27	43	81	560	332	714	GTAGTCCACGCCGTAAACGATGTCGACTTGGAGGTTGTGCCCTTGAGGCGTGGCTTCCGGAGCTAACGCGTTAAGTCGACCGCCTGGGGAGTACGGCCGCAAGGTTAAAACTCAAATGAATTGACGGGGGCCCGCACAAGCGGTGGAGCATGTGGTTTAATTCGATGCAACGCGAAGAACCTTACCTGGTCTTGACATCCACAGAACTTTCCAGAGATGGATTGGTGCCTTCGGGAACTGTGAGACAGGTGCTGCATGGCTGTCGTCAGCTCGTGTTGTGAAATGTTGGGTTAAGTCCCGCAACGAGCGCAACCCTTATCCTTTGTTGCCAGCGGTCCGGCCGGGAACTCAAAGGAGACTGCCAGTGATAAACTGGA
ASV25	8	55	0	21	45	0	2647	1876	0	47	0	214	0	257	2296	158	99	36	37	1981	GTAGTCCACGCCCTAAACGATGTCAACTGGTTGTTGGGTGGGTTTCTACTCAGTAACGTAGCTAACGCGTGAAGTTGACCGCCTGGGGAGTACGGCCGCAAGGTTGAAACTCAAAGGAATTGACGGGGACCCGCACAAGCGGTGGATGATGTGGTTTAATTCGATGCAACGCGAAAAACCTTACCTACCCTTGACATGCCAGGAATCTTGCAGAGATGCGAGAGTGCTCGAAAGAGAGCCTGGACACAGGTGCTGCATGGCCGTCGTCAGCTCGTGTCGTGAGATGTTGGGTTAAGTCCCGCAACGAGCGCAACCCTTGCCATTAGTTGCTACGAAAGGGCACTCTAATGGGACTGCCGGTGACAAACCGGA
ASV26	127	840	750	1076	418	234	348	165	247	300	1403	19	1065	36	41	75	42	349	228	940	GTAGTCCACGCCGTAAACGATGAGTGCTAAGTGTTAGGGGGTTTCCGCCCCTTAGTGCTGCAGCTAACGCATTAAGCACTCCGCCTGGGGAGTACGACCGCAAGGTTGAAACTCAAAGGAATTGACGGGGGCCCGCACAAGCGGTGGAGCATGTGGTTTAATTCGAAGCAACGCGAAGAACCTTACCAGGTCTTGACATCCTTTGACCACTCTGGAGACAGAGCTTTCCCTTCGGGGACAAAGTGACAGGTGGTGCATGGTTGTCGTCAGCTCGTGTCGTGAGATGTTGGGTTAAGTCCCGCAACGAGCGCAACCCTTGATTTTAGTTGCCAGCATTTAGTTGGGCACTCTAAAGTGACTGCCGGTGCAAGCCGGA
ASV27	1185	0	555	432	86	1094	164	2071	151	117	0	85	0	720	309	216	736	0	350	29	GTAGTCCACGCCGTAAACGGTGGGAACTAGGTGTTGGCGACATTCCACGTCGTCGGTGCCGCAGCTAACGCATTAAGTTCCCCGCCTGGGGAGTACGGCCGCAAGGCTAAAACTCAAAGGAATTGACGGGGGCCCGCACAAGCGGCGGAGCATGTGGCTTAATTCGACGCAACGCGAAGAACCTTACCAAGGCTTGACATACACCGGAAAGCATTAGAGATAGTGCCCCCCTTGTGGTCGGTGTACAGGTGGTGCATGGCTGTCGTCAGCTCGTGTCGTGAGATGTTGGGTTAAGTCCCGCAACGAGCGCAACCCTTGTTCTGTGTTGCCAGCATGCCCTTCGGGGTGATGGGGACTCACAGGAGACCGCCGGGGTCAACTCGGA
ASV28	0	903	1200	0	0	0	1111	508	0	0	0	0	0	854	1534	0	0	15	598	1522	GTAGTCCACGCCCTAAACGATGTCAACTGGTTGTTGGGTCTTCACTGACTCAGTAACGAAGCTAACGCGTGAAGTTGACCGCCTGGGGAGTACGGCCGCAAGGTTGAAACTCAAAGGAATTGACGGGGACCCGCACAAGCGGTGGATGATGTGGTTTAATTCGATGCAACGCGAAAAACCTTACCCACCTTTGACATGTATGGAAGTCGCCAGAGATGGCTTCGTGCTCGAAAGAGAGCCATAACACAGGTGCTGCATGGCTGTCGTCAGCTCGTGTCGTGAGATGTTGGGTTAAGTCCCGCAACGAGCGCAACCCTTGTCATTAGTTGCTACATTCAGTTGGGCACTCTAATGAGACTGCCGGTGACAAACCGGA
ASV29	239	470	590	864	493	597	458	297	642	418	0	133	782	200	162	258	204	508	156	355	GTAGTCCTAGCCGTAAACGATGAACACTAGGTGTGGGGGGAGTCGAATCCCTCCGTGCCGAAGCCAACGCGTTAAGTGTTCCGCCTGGGGAGTACGGCCGCAAGGCTAAAACTCAAAAGAATTGACGGGGGCCCGCACAAGCAGCGGAGCATGTTCTTTAATTCGATGCAACGCGAAGAACCTTACCTGGGCTTGACATGGCACTGCAAGCGCACGGAAACGTGTGACCTTCGAGGGTGTGCCACAGATGCTGCATGGCTGTCGTCAGCTCGTGTCGTGAGATGTTGGGTTAAGTCCCGCAACGAGCGCAACCCCTGTCGTGTGTTGCCAGCATTAAGTTGGGGACTCACGCGAGACTGCCGGTGACAAACCGGA
ASV30	452	311	508	218	688	403	1038	262	337	430	0	121	302	313	243	434	224	231	434	643	GTAGTCCATGCCGTAAACGTTGGGCACTAGGTGTGGGGAACATTCCACGTTTTCCGCGCCGTAGCTAACGCATTAAGTGCCCCGCCTGGGGAGTACGGCCGCAAGGCTAAAACTCAAAGGAATTGACGGGGGCCCGCACAAGCGGCGGAGCATGCGGATTAATTCGATGCAACGCGAAGAACCTTACCAAGGCTTGACATACACCGGACCGGGCCAGAGATGGTCTTTCCCCCTTGTGGGGCTGGTGTACAGGTGGTGCATGGTTGTCGTCAGCTCGTGTCGTGAGATGTTGGGTTAAGTCCCGCAACGAGCGCAACCCTCGTTCTATGTTGCCAGCACGTGATGGTGGGGACTCATAGGAGACTGCCGGGGTCAACTCGGA
ASV31	534	61	48	454	182	666	539	696	632	627	0	319	14	493	1021	269	854	10	0	153	GTAGTCCACGCCGTAAACGTTGGGAACTAGGTGTGGGCGACATTCCACGTTGTCCGTGCCGCAGCTAACGCATTAAGTTCCCCGCCTGGGGAGTACGGCCGCAAGGCTAAAACTCAAAGGAATTGACGGGGGCCCGCACAAGCGGCGGAGCATGTGGCTTAATTCGACGCAACGCGAAGAACCTTACCAAGGCTTGACATACACCAGAAAGCCCCAGAGATGGGGTCCCCCTTGTGGCTGGTGTACAGGTGGTGCATGGCTGTCGTCAGCTCGTGTCGTGAGATGTTGGGTTAAGTCCCGCAACGAGCGCAACCCCTGTCCTGTGTTGCCAGCAGGCCCTTGTGGTGCTGGGGACTCACGGGAGACCGCCGGGGTCAACTCGGA
ASV32	1442	0	49	223	49	931	207	2097	260	0	0	825	0	472	394	0	341	0	0	51	GTAGTCCATGCCGTAAACGTTGGGCGCTAGGTGTGGGGCTCATTCCACGAGTTCCGTGCCGCAGCTAACGCATTAAGCGCCCCGCCTGGGGAGTACGGCCGCAAGGCTAAAACTCAAAGGAATTGACGGGGGCCCGCACAAGCGGCGGAGCATGCGGATTAATTCGATGCAACGCGAAGAACCTTACCAAGGCTTGACATACACCGGAACAGTGCAGAGATGTGCTGGCCTTTTGGGCTGGTGTACAGGTGGTGCATGGTTGTCGTCAGCTCGTGTCGTGAGATGTTGGGTTAAGTCCCGCAACGAGCGCAACCCTCGTTCCATGTTGCCAGCAGCGCTTTCGGGTGGCTGGGGACTCATGGGAGACTGCCGGGGTCAACTCGGA
ASV33	767	0	139	236	118	1935	172	1576	60	26	0	33	0	799	209	36	496	0	21	92	GTAGTCCACGCCGTAAACGGTGGGAACTAGGTGTTGGCGACATTCCACGTCGTCGGTGCCGCAGCTAACGCATTAAGTTCCCCGCCTGGGGAGTACGGCCGCAAGGCTAAAACTCAAAGGAATTGACGGGGGCCCGCACAAGCAGCGGAGCATGTGGCTTAATTCGACGCAACGCGAAGAACCTTACCAAGGCTTGACATACACCGGAAACGTCTGGAGACAGGCGCCCCCTTGTGGTCGGTGTACAGGTGGTGCATGGCTGTCGTCAGCTCGTGTCGTGAGATGTTGGGTTAAGTCCCGCAACGAGCGCAACCCTTGTCCTGTGTTGCCAGCATGCCCTTCGGGGTGATGGGGACTCACAGGAGACCGCCGGGGTCAACTCGGA
ASV34	850	0	0	995	0	1262	411	217	275	91	0	134	0	952	546	64	447	0	0	36	GTAGTCCACGCCGTAAACGGTGGGCGCTAGGTGTGGGGGCCATTCCACGGTCTCTGTGCCGCAGCTAACGCATTAAGCGCCCCGCCTGGGGAGTACGGCCGCAAGGCTAAAACTCAAAGGAATTGACGGGGGCCCGCACAAGCGGCGGAGCATGTGGATTAATTCGATGCAACGCGAAGAACCTTACCTGGGTTTGACATGCACCAGACGCAGTCAGAGATGGCTGTTCCCTTGTGGTTGGTGTGCAGGTGGTGCATGGCTGTCGTCAGCTCGTGTCGTGAGATGTTGGGTTAAGTCCCGCAACGAGCGCAACCCTCGTTCCATGTTGCCAGCGCGTTATGGCGGGGACTCATGGGAGACTGCCGGGGTCAACTCGGA
ASV35	877	15	127	145	47	742	227	1634	150	74	0	190	0	607	225	109	172	8	58	135	GTAGTCCATGCCGTAAACGTTGGGCGCTAGGTGTGGGGCTCATTCCACGAGTTCCGTGCCGCAGCTAACGCATTAAGCGCCCCGCCTGGGGAGTACGGCCGCAAGGCTAAAACTCAAAGGAATTGACGGGGGCCCGCACAAGCGGCGGAGCATGCGGATTAATTCGATGCAACGCGAAGAACCTTACCAAGGCTTGACATACACCGGACACATCCAGAGATGGGTGCTTCTTCGGACTGGTGTACAGGTGGTGCATGGTTGTCGTCAGCTCGTGTCGTGAGATGTTGGGTTAAGTCCCGCAACGAGCGCAACCCTCGTTCTATGTTGCCAGCACGTGATGGTGGGGACTCATAGGAGACTGCCGGGGTCAACTCGGA
ASV36	112	297	339	421	616	577	451	265	626	617	0	38	0	129	204	267	205	42	41	113	GTAGTCCACGCCCTAAACGATGAGAACTAGATGTTGGGAAGTATATCTTCTTAGTGTCGCAGCTAACGCGTTAAGTTCTCCGCCTGGGGAGTACGGCCGCAAGGTTGAAACTCAAAGGAATTGACGGGGGCCCGCACAAGCGGTGGAGCATGTGGTTTAATTCGATGCAACGCGCAGAACCTTACCTGCCCTTGACATCTGCGGAACCTGCCAGAGATGGTGGGGTGCCTTCGGGAGCCGCAAGACAGGTGCTGCATGGCTGTCGTCAGCTCGTGTCGTGAGATGTTGGGTTAAGTCCCGCAACGAGCGCAACCCTTGTCCTTAGTTGCCATCAGGTTATGCTGGGCACTCTAAGGAGACTGCCGGTGACAAACCGGA
ASV37	538	166	485	331	68	630	241	717	119	163	0	94	0	307	322	41	248	122	256	174	GTAGTCCACGCCGTAAACGGTGGGTACTAGGTGTGGGTTTCCTTCCTTGGGATCCGTGCCGTAGCTAACGCATTAAGTACCCCGCCTGGGGAGTACGGCCGCAAGGCTAAAACTCAAAGGAATTGACGGGGGCCCGCACAAGCGGCGGAGCATGTGGATTAATTCGATGCAACGCGAAGAACCTTACCTGGGTTTGACATGCACAGGACGCGTCTAGAGATAGGCGTTCCCTTGTGGCCTGTGTGCAGGTGGTGCATGGCTGTCGTCAGCTCGTGTCGTGAGATGTTGGGTTAAGTCCCGCAACGAGCGCAACCCTTGTCTCATGTTGCCAGCGGGTAATGCCGGGGACTCGTGAGAGACTGCCGGGGTCAACTCGGA
ASV38	501	144	559	346	109	487	149	655	72	82	0	126	0	352	359	34	224	119	284	206	GTAGTCCACGCCGTAAACGGTGGGTACTAGGTGTGGGTTTCCTTCCTTGGGATCCGTGCCGTAGCTAACGCATTAAGTACCCCGCCTGGGGAGTACGGCCGCAAGGCTAAAACTCAAAGGAATTGACGGGGGCCCGCACAAGCGGCGGAGCATGTGGATTAATTCGATGCAACGCGAAGAACCTTACCTGGGTTTGACATGCACAGGACGCCGGTAGAGATATCGGTTCCCTTGTGGCCTGTGTGCAGGTGGTGCATGGCTGTCGTCAGCTCGTGTCGTGAGATGTTGGGTTAAGTCCCGCAACGAGCGCAACCCTTGTCTCATGTTGCCAGCGCGTTATGGCGGGGACTCGTGAGAGACTGCCGGGGTCAACTCGGA
ASV39	156	306	185	329	196	252	347	142	347	174	0	100	0	278	361	428	467	151	150	174	GTAGTCCACGCCCTAAACGATGTCAACTGGTTGTCGGGCCTTCATTGGCTTGGTAACGTAGCTAACGCGTGAAGTTGACCGCCTGGGGAGTACGGTCGCAAGATTAAAACTCAAAGGAATTGACGGGGACCCGCACAAGCGGTGGATGATGTGGATTAATTCGATGCAACGCGAAAAACCTTACCTACCCTTGACATGTACGGAACCCTGCTGAGAGGTGGGGGTGCCCGAAAGGGAGCCGTAACACAGGTGCTGCATGGCTGTCGTCAGCTCGTGTCGTGAGATGTTGGGTTAAGTCCCGCAACGAGCGCAACCCTTGTCCCTAGTTGCTACGCAAGAGCACTCCAGGGAGACTGCCGGTGACAAACCGGA
ASV40	185	1375	527	418	146	93	234	74	292	109	0	94	0	148	8	88	173	210	173	137	GTAGTCCACGCCGTAAACGATGCTAACTCGTTTTTGGATTTTCGGATTCAGAGACCAAGCGAAAGTGATAAGTTAGCCACCTGGGGAGTACGTCCGCAAGGATGAAACTCAAAGGAATTGACGGGGGCCCGCACAAGCGGTGGATTATGTGGTTTAATTCGATGATACGCGAGGAACCTTACCAAGACTTAAATGGGAATTGACAGGTTTAGAAATAGACCCTTCTTCGGACAATTTTCAAGGTGCTGCATGGTTGTCGTCAGCTCGTGCCGTGAGGTGTTAGGTTAAGTCCTGCAACGAGCGCAACCCCTGTCACTAGTTGCCATCATTCAGTTGGGGACTCTAGTGAGACTGCCTACGCAAGTAGAGA
ASV41	122	366	261	281	478	327	325	213	545	284	0	87	0	163	174	241	184	116	81	151	GTAGTCCACGCCCTAAACGATGTCAACTGGTTGTCGGGCCTTCATTGGCTTGGTAACGAAGCTAACGCGTGAAGTTGACCGCCTGGGGAGTACGGTCGCAAGATTAAAACTCAAAGGAATTGACGGGGACCCGCACAAGCGGTGGATGATGTGGATTAATTCGATGCAACGCGAAAAACCTTACCTACCCTTGACATGTACGGAATTTCACTGAGAGGTGGAAGTGCCCGAAAGGGAGCCGTAACACAGGTGCTGCATGGCTGTCGTCAGCTCGTGTCGTGAGATGTTGGGTTAAGTCCCGCAACGAGCGCAACCCTTGTCCCTAGTTGCTACGCAAGAGCACTCCAGGGAGACTGCCGGTGACAAACCGGA
ASV42	488	53	460	307	36	430	312	732	87	197	0	201	0	192	198	50	344	38	116	97	GTAGTCCACGCCCTAAACGATGCGAACTGGATGTTGGTCTCAACTCGGAGATCAGTGTCGAAGCTAACGCGTTAAGTTCGCCGCCTGGGGAGTACGGTCGCAAGACTGAAACTCAAAGGAATTGACGGGGGCCCGCACAAGCGGTGGAGTATGTGGTTTAATTCGATGCAACGCGAAGAACCTTACCTGGCCTTGACATGTCCGGAATCCTTGAGAGATCGAGGAGTGCCTTCGGGAATCGGAACACAGGTGCTGCATGGCTGTCGTCAGCTCGTGTCGTGAGATGTTGGGTTAAGTCCCGCAACGAGCGCAACCCTTGTCCTTAGTTGCCAGCGAGTAATGTCGGGAACTCTAAGGAGACTGCCGGTGACAAACCGGA
ASV43	35	15	681	0	63	29	167	2132	102	76	0	80	0	72	243	174	0	0	218	132	GTAGTCCACGCCCTAAACGATGTCTACTAGTTGTCGGGTTTTAATTAACTTGGTAACGCAGCTAACGCGTGAAGTAGACCGCCTGGGGAGTACGGTCGCAAGATTAAAACTCAAAGGAATTGACGGGGACCCGCACAAGCGGTGGATGATGTGGATTAATTCGATGCAACGCGAAAAACCTTACCTACCCTTGACATGGAAGGAATCCTGGAGAGATCCGGGAGTGCCCGAAAGGGAGCCTTCACACAGGTGCTGCATGGCTGTCGTCAGCTCGTGTCGTGAGATGTTGGGTTAAGTCCCGCAACGAGCGCAACCCTTGTCATTAGTTGCTACGCAAGAGCACTCTAATGAGACTGCCGGTGACAAACCGGA
ASV44	97	212	315	344	177	196	130	111	269	125	695	0	393	77	56	65	45	219	137	388	GTAGTCCACGCCGTAAACGATGAGTGCTAAGTGTTAGGGGGTTTCCGCCCCTTAGTGCTGCAGCTAACGCATTAAGCACTCCGCCTGGGGAGTACGACCGCAAGGTTGAAACTCAAAGGAATTGACGGGGACCCGCACAAGCGGTGGAGCATGTGGTTTAATTCGAAGCAACGCGAAGAACCTTACCAAATCTTGACATCCTTTGACAACTCTAGAGATAGAGCCTTCCCCTTCGGGGGACAAAGTGACAGGTGGTGCATGGTTGTCGTCAGCTCGTGTCGTGAGATGTTGGGTTAAGTCCCGCAACGAGCGCAACCCTTAAGCTTAGTTGCCATCATTAAGTTGGGCACTCTAAGTTGACTGCCGGTGACAAACCGGA
ASV45	270	93	125	153	120	370	242	453	182	426	0	264	0	221	517	126	327	0	0	120	GTAGTCCACGCCGTAAACGTTGGGAACTAGGTGTGGGCGACATTCCACGTTGTCCGTGCCGCAGCTAACGCATTAAGTTCCCCGCCTGGGGAGTACGGCCGCAAGGCTAAAACTCAAAGGAATTGACGGGGGCCCGCACAAGCGGCGGAGCATGTGGCTTAATTCGACGCAACGCGAAGAACCTTACCAAGGCTTGACATACACCAGAAAACCCTGGAGACAGGGTCCCCCTTGTGGCTGGTGTACAGGTGGTGCATGGCTGTCGTCAGCTCGTGTCGTGAGATGTTGGGTTAAGTCCCGCAACGAGCGCAACCCCTGTCCTGTGTTGCCAGCAGGCCCTTGTGGTGCTGGGGACTCACGGGAGACCGCCGGGGTCAACTCGGA
ASV46	532	0	145	193	0	606	66	959	71	0	0	33	0	650	43	45	323	0	123	38	GTAGTCCACGCCGTAAACGGTGGGAACTAGGTGTTGGCGACATTCCACGTCGTCGGTGCCGCAGCTAACGCATTAAGTTCCCCGCCTGGGGAGTACGGCCGCAAGGCTAAAACTCAAAGGAATTGACGGGGGCCCGCACAAGCAGCGGAGCATGTGGCTTAATTCGACGCAACGCGAAGAACCTTACCAAGGCTTGACATACACCGGAAACATCCAGAGATGGGTGCCCCCTTGTGGTCGGTGTACAGGTGGTGCATGGCTGTCGTCAGCTCGTGTCGTGAGATGTTGGGTTAAGTCCCGCAACGAGCGCAACCCTTGTCCTGTGTTGCCAGCATGCCCTTCGGGGTGATGGGGACTCACAGGAGACCGCCGGGGTCAACTCGGA
ASV47	17	749	84	25	0	0	215	1815	0	0	0	30	0	46	280	10	0	26	51	256	GTAGTCCACGCCCTAAACGATGTCTACTAGTTGTTGGTGGAGTAAAATCCATGAGTAACGCAGCTAACGCGTGAAGTAGACCGCCTGGGGAGTACGGTCGCAAGATTAAAACTCAAAGGAATTGACGGGGGCCCGCACAAGCGGTGGATTATGTGGATTAATTCGATGCAACGCGAAAAACCTTACCTGGCCTTGACATGCCACTAACGAAGCAGAGATGCATTAGGTGCCCGTAAGGGAAAGTGGACACAGGTGCTGCATGGCTGTCGTCAGCTCGTGTCGTGAGATGTTGGGTTAAGTCCCGCAACGAGCGCAACCCTTGCCATTAATTGCCATCATTTAGTTGGGCACTTTAATGGGACTGCCGGTGACAAACCGGA
ASV48	528	25	231	288	10	662	432	284	122	177	0	35	0	184	255	23	145	34	57	92	GTAGTCCACGCCCTAAACGATGCGAACTGGATGTTGGTCTCAACTCGGAGATCAGTGTCGAAGCTAACGCGTTAAGTTCGCCGCCTGGGGAGTACGGTCGCAAGACTGAAACTCAAAGGAATTGACGGGGGCCCGCACAAGCGGTGGAGTATGTGGTTTAATTCGATGCAACGCGAAGAACCTTACCTGGCCTTGACATGTCCGGAATCCAGCAGAGATGCAGGAGTGCCTTCGGGAATCGGAACACAGGTGCTGCATGGCTGTCGTCAGCTCGTGTCGTGAGATGTTGGGTTAAGTCCCGCAACGAGCGCAACCCTTGTCCTTAGTTGCCAGCACGTAATGGTGGGAACTCTAAGGAGACTGCCGGTGACAAACCGGA
ASV49	255	42	117	177	119	232	142	549	214	170	0	176	0	115	223	318	195	29	53	247	GTAGTCCACGCCGTAAACGTTGGGAACTAGGTGTGGGCGACATTCCACGTCGTCCGTGCCGCAGCTAACGCATTAAGTTCCCCGCCTGGGGAGTACGGCCGCAAGGCTAAAACTCAAAGGAATTGACGGGGGCCCGCACAAGCAGCGGAGCATGTGGCTTAATTCGACGCAACGCGAAGAACCTTACCAAGGCTTGACATACACCAGAAAACCCTGGAGACAGGGTCCCCCTTGTGGCTGGTGTACAGGTGGTGCATGGCTGTCGTCAGCTCGTGTCGTGAGATGTTGGGTTAAGTCCCGCAACGAGCGCAACCCCTGTCCTGTGTTGCCAGCATGCCTTTCGGGGTGATGGGGACTCACGGGAGACCGCCGGGGTCAACTCGGA
ASV50	134	192	213	252	224	219	169	86	220	155	0	109	0	205	193	284	340	155	129	91	GTAGTCCACGCCGTAAACGATGTCAACTAGCCGTTGGGAGCCTTGAGCTCTTAGTGGCGCAGCTAACGCATTAAGTTGACCGCCTGGGGAGTACGGCCGCAAGGTTAAAACTCAAATGAATTGACGGGGGCCCGCACAAGCGGTGGAGCATGTGGTTTAATTCGAAGCAACGCGAAGAACCTTACCAGGCCTTGACATCCAATGAACTTTCTAGAGATAGATTGGTGCCTTCGGGAACATTGAGACAGGTGCTGCATGGCTGTCGTCAGCTCGTGTCGTGAGATGTTGGGTTAAGTCCCGTAACGAGCGCAACCCTTGTCCTTAGTTACCAGCACGTAATGGTGGGCACTCTAAGGAGACTGCCGGTGACAAACCGGA
ASV51	196	0	47	599	0	251	42	94	127	0	0	0	0	70	46	0	1676	14	0	89	GTAGTCCACACCGTAAACGTTGGGCGCTAGGTGTGGGATCCATTCCACGGGTTCCGTGCCGTAGCTAACGCATTAAGCGCCCCGCCTGGGGAGTACGGCCGCAAGGCTAAAACTCAAAGGAATTGACGGGGGCCCGCACAAGCGGCGGAGCATGCGGATTAATTCGATGCAACGCGAAGAACCTTACCTGGGTTTGACATACACGGGAAGCCTGCAGAGATGTGGGTCTCTTTGATACTCGTGTACAGGTGGTGCATGGCTGTCGTCAGCTCGTGTCGTGAGATGTTGGGTTAAGTCCCGCAACGAGCGCAACCCTCGTTCCATGTTGCCAGCACGTAGTGGTGGGGACTCATGGGAGACTGCCGGGGTCAACTCGGA
ASV52	0	0	127	4	0	0	29	2922	0	36	0	0	0	0	29	0	25	19	0	44	GTAGTCCACGCCCTAAACGATGTCAACTAGTTGTTGGGGATTTACTTCCTTGGTAACGTAGCTAACGCGTGAAGTTGACCGCCTGGGGAGTACGGCCGCAAGGTTAAAACTCAAAGGAATTGACGGGGACCCGCACAAGCGGTGGATGATGTGGATTAATTCGATGCAACGCGAAAAACCTTACCTACCCTTGACATGGCAGGAACTTTCCAGAGATGGATTGGTGCTCGAAAGAGAACCTGCACACAGGTGCTGCATGGCTGTCGTCAGCTCGTGTCGTGAGATGTTGGGTTAAGTCCCGCAACGAGCGCAACCCTTGTCATTAGTTGCTACGAAAGGGCACTCTAATGAGACTGCCGGTGACAAACCGGA
ASV53	111	111	62	207	51	129	321	175	123	455	0	223	0	74	571	177	204	0	13	222	GTAGTCCACGCCGTAAACGTTGGGAACTAGGTGTGGGCGACATTCCACGTTGTCCGTGCCGCAGCTAACGCATTAAGTTCCCCGCCTGGGGAGTACGGCCGCAAGGCTAAAACTCAAAGGAATTGACGGGGGCCCGCACAAGCGGCGGAGCATGTGGCTTAATTCGACGCAACGCGAAGAACCTTACCAAGGCTTGACATACACCAGAAACACCTAGAGATAGGTGCCCCCTTGTGGCTGGTGTACAGGTGGTGCATGGCTGTCGTCAGCTCGTGTCGTGAGATGTTGGGTTAAGTCCCGCAACGAGCGCAACCCCTGTCCTGTGTTGCCAGCAGGCCCTTGTGGTGCTGGGGACTCACGGGAGACCGCCGGGGTCAACTCGGA
ASV54	230	270	140	140	201	185	590	221	255	193	0	88	0	136	23	104	155	0	55	54	GTAGTCCACGCCGTAAACGATGATTGCTAGTTGTCGGGATGCATGCATTTCGGTGACGCAGCTAACGCATTAAGCAATCCGCCTGGGGAGTACGGTCGCAAGATTAAAACTCAAAGGAATTGACGGGGGCCCGCACAAGCGGTGGAGCATGTGGTTTAATTCGAAGCAACGCGCAGAACCTTACCACCTTTTGACATGCCTGGACCGCCAGAGAGATCTGGCTTTCCCTTCGGGGACTAGGACACAGGTGCTGCATGGCTGTCGTCAGCTCGTGTCGTGAGATGTTGGGTTAAGTCCCGCAACGAGCGCAACCCTCGCCATTAGTTGCCATCATTTAGTTGGGAACTCTAATGGGACTGCCGGTGCTAAGCCGGA
ASV55	116	278	315	152	176	178	138	103	143	165	0	65	259	53	82	52	92	210	203	206	GTAGTCCACGCCGTAAACGTTGAGTGCTAGGTGTTAGGGGTTTCGATGCCCTTCGTGCCGAAGCAAACGCATTAAGCACTCCGCCTGGGGAGTACGACCGCAAGGTTGAAACTCAAAGGAATTGACGGGGGCCCGCACAAGCGGTGGAGCATGTGGTTTAATTCGACGCAACGCGAAGAACCTTACCAGGTCTTGACATCTTTCGCTAGTTCCAGAGATGGGATGTTCCCCTTCGGGGGACGAAATGACAGGTGGTGCATGGTTGTCGTCAGCTCGTGTCGTGAGATGTTGGGTTAAGTCCCGCAACGAGCGCAACCCTTAATCCTAGTTGCCAGCATTGAGTTGGGCACTCTAGGGTGACTGCCGGTGACAAACCGGA
ASV56	12	265	231	277	320	407	261	111	391	307	0	28	0	46	45	63	52	41	26	17	GTAGTCCACGCCCTAAACGATGCGAACTAGGTGTTGGGGAAGGAGACTTTCTTAGTACCGCAGCTAACGCGTGAAGTTCGCCGCCTGGGGAGTACGGTCGCAAGATTAAAACTCAAAGGAATTGACGGGGACCCGCACAAGCGGTGGATGATGTGGATTAATTCGATGCAACGCGAAAAACCTTACCTACCCTTGACATGTCAGGAAGTCTGCCGAGAGGTGGATGTGCCCGAAAGGGAACCTGAACACAGGTGCTGCATGGCTGTCGTCAGCTCGTGTCGTGAGATGTTGGGTTAAGTCCCGCAACGAGCGCAACCCTTGTCATTAATTGCCATCATTCAGTTGGGCACTTTAATGAGACTGCCGGTGACAAACCGGA
ASV57	419	17	35	67	85	351	108	820	75	71	0	64	0	252	146	88	218	0	0	22	GTAGTCCACGCCGTAAACGATGGGTGCTAGGTGTCGCGGGCTTTGACCCCTGCGGTGCCGTAGCTAACGCATTAAGCACCCCGCCTGGGAAGTACGGCCGCAAGGCTAAAACTCAAAGGAATTGACGGGGGCCCGCACAAGCGGTGGAGCATGTGGTTCAATTCGACGCAACGCGCAGAACCTTACCTGGGCTAGAAAGTGCAGGAACCTGGTTGAAAGATCGGGGTGCTCTTCGGAGAACCTGCAGTTAGGTGCTGCATGGCTGTCGTCAGCTCGTGTCGTGAGATGTTGGGTTAAGTCCCGCAACGAGCGCAACCCCTGTCGTTAGTTGCCAGCGGTTCGGCCGGGCACTCTAACGAGACTGCCGATATTCAAATCGGA
ASV58	28	135	331	290	106	249	128	70	238	132	0	16	274	42	42	57	25	274	157	216	GTAGTCCACGCCGTAAACGATGAGTGCTAGGTGTTAGGGGGTTTCCGCCCCTTAGTGCTGCAGTTAACGCATTAAGCACTCCGCCTGGGGAGTACGGCCGCAAGGCTGAAACTCAAAAGAATTGACGGGGGCCCGCACAAGCGGTGGAGCATGTGGTTTAATTCGAAGCAACGCGAAGAACCTTACCAGGTCTTGACATCCTCTGCACGTCCTAGAGATAGGATATTCCCTTCGGGGACAGAGAGACAGGTGGTGCATGGTTGTCGTCAGCTCGTGTCGTGAGATGTTGGGTTAAGTCCCGCAACGAGCGCAACCCTTGATCTTAGTTGCCAGCATTGAGTTGGGCACTCTAAGGTGACTGCCGGTGACAAACCGGA
ASV59	34	24	84	27	52	0	347	195	206	147	0	404	0	138	314	592	80	22	14	102	GTAGTCCACGCCGTAAACGATGAATGCCAGCCGTTGGCCTGCTTGCAGGTCAGTGGCGCCGCTAACGCATTAAGCATTCCGCCTGGGGAGTACGGTCGCAAGATTAAAACTCAAAGGAATTGACGGGGGCCCGCACAAGCGGTGGAGCATGTGGTTTAATTCGAAGCAACGCGCAGAACCTTACCATCCCTTGACATGGCATGTTACCTCGAGAGATCGGGGATCCTCTTCGGAGGCGTGCACACAGGTGCTGCATGGCTGTCGTCAGCTCGTGTCGTGAGATGTTGGGTTAAGTCCCGCAACGAGCGCAACCCACGTCCTTAGTTGCCATCATTCAGTTGGGCACTCTAGGGAGACTGCCGGTGATAAGCCGCGA
ASV60	211	378	102	77	207	136	195	130	497	97	0	111	0	140	34	91	237	56	15	0	GTAGTCCACGCCCTAAACGATGCGAACTGGATGTTGGGCTCAACTTGGAGCTCAGTATCGAAGCTAACGCGTTAAGTTCGCCGCCTGGGGAGTACGGTCGCAAGACTGAAACTCAAAGGAATTGACGGGGGCCCGCACAAGCGGTGGAGTATGTGGTTTAATTCGATGCAACGCGAAGAACCTTACCTGGCCTTGACATCCACGGAACTTTCCAGAGATGGATTGGTGCCTTCGGGAACCGTGAGACAGGTGCTGCATGGCTGTCGTCAGCTCGTGTCGTGAGATGTTGGGTTAAGTCCCGCAACGAGCGCAACCCTTGTCCTTAGTTGCCAGCACGTAATGGTGGGAACTCTAAGGAGACCGCCGGTGACAAACCGGA
ASV61	218	0	0	0	0	0	0	0	20	0	0	137	0	288	314	363	444	208	195	241	GTAGTCCACGCCCTAAACGATGTCAACTAGTTGTTGGGGATTCATTTCCTTAGTAACGTAGCTAACGCGTGAAGTTGACCGCCTGGGGAGTACGGTCGCAAGATTAAAACTCAAAGGAATTGACGGGGACCCGCACAAGCGGTGGATGATGTGGATTAATTCGATGCAACGCGAAAAACCTTACCTACCCTTGACATGGTCGGAACCCTGCTGAAAGGTGGGGGTGCTCGAAAGAGAACCGGCGCACAGGTGCTGCATGGCTGTCGTCAGCTCGTGTCGTGAGATGTTGGGTTAAGTCCCGCAACGAGCGCAACCCTTGTCCTTAGTTGCTACGCAAGAGCACTCTAGGGAGACTGCCGGTGACAAACCGGA
ASV62	171	14	26	0	71	81	155	71	69	30	0	426	30	420	139	222	342	33	81	45	GTAGTCCATGCCGTAAACGATGAGTGTTCGCCCTTGGTCTACGCGGATCAGGGGCCCAGCTAACGCGTGAAACACTCCGCCTGGGGAGTACGGTCGCAAGACCGAAACTCAAAGGAATTGACGGGGACCCGCACAAGCGGTGGATGATGTGGATTAATTCGATGCAACGCGAAAAACCTTACCTACCCTTGACATGCCACTAACGAAGCAGAGATGCATTAGGTGCTCGAAAGAGAAAGTGGACACAGGTGCTGCATGGCTGTCGTCAGCTCGTGTCGTGAGATGTTGGGTTAAGTCCCGCAACGAGCGCAACCCTTGTCTCTAGTTGCTACGAAAGGGCACTCTAGAGAGACTGCCGGTGACAAACCGGA
ASV63	27	0	0	25	29	38	2072	0	50	24	0	17	0	24	31	0	78	0	0	0	GTAGTCCACGCCCTAAACGATGCGAACTGGATGTTGGGTGCAATTTGGCACGCAGTATCGAAGCTAACGCGTTAAGTTCGCCGCCTGGGGAGTACGGTCGCAAGACTGAAACTCAAAGGAATTGACGGGGGCCCGCACAAGCGGTGGAGTATGTGGTTTAATTCGATGCAACGCGAAGAACCTTACCTGGCCTTGACATGTCGAGAACTTTCCAGAGATGGATTGGTGCCTTCGGGAACTCGAACACAGGTGCTGCATGGCTGTCGTCAGCTCGTGTCGTGAGATGTTGGGTTAAGTCCCGCAACGAGCGCAACCCTTGTCCTTAGTTGCCAGCACGTAATGGTGGGAACTCTAAGGAGACCGCCGGTGACAAACCGGA
ASV64	16	140	0	35	0	27	262	809	63	27	0	14	19	165	467	25	0	37	0	231	GTAGTCCACGCCCTAAACGATGTCAACTGGTTGTTGGGAGGGTTTCTTCTCAGTAACGTAGCTAACGCGTGAAGTTGACCGCCTGGGGAGTACGGCCGCAAGGTTGAAACTCAAAGGAATTGACGGGGACCCGCACAAGCGGTGGATGATGTGGTTTAATTCGATGCAACGCGAAAAACCTTACCTACCCTTGACATGTCTGGAATCCTGAAGAGATTTGGGAGTGCTCGAAAGAGAGCCAGAACACAGGTGCTGCATGGCCGTCGTCAGCTCGTGTCGTGAGATGTTGGGTTAAGTCCCGCAACGAGCGCAACCCTTGTCATTAGTTGCTACGAAAGGGCACTCTAATGAGACTGCCGGTGACAAACCGGA
ASV65	179	0	117	505	88	436	133	81	49	76	0	35	0	238	111	29	110	12	20	108	GTAGTCCACACCGTAAACGTTGGGCGCTAGGTGTGGGATCCATTCCACGGGTTCCGTGCCGCAGCTAACGCATTAAGCGCCCCGCCTGGGGAGTACGGCCGCAAGGCTAAAACTCAAAGGAATTGACGGGGGCCCGCACAAGCGGCGGAGCATGCGGATTAATTCGATGCAACGCGAAGAACCTTACCTGGGTTTGACATACACCGGAAAGCTGCAGAGATGTAGCCCCTTTTAGTCGGTGTACAGGTGGTGCATGGCTGTCGTCAGCTCGTGTCGTGAGATGTTGGGTTAAGTCCCGCAACGAGCGCAACCCTCGTCCTATGTTGCCAGCAATTCGGTTGGGGACTCATAGGAGACTGCCGGGGTCAACTCGGA
ASV66	153	18	0	21	60	82	127	67	104	43	0	321	50	285	152	244	440	31	88	39	GTAGTCCATGCCGTAAACGATGAGTGTTCGCCCTTGGTCTACGCGGATCAGGGGCCCAGCTAACGCGTGAAACACTCCGCCTGGGGAGTACGGTCGCAAGATTAAAACTCAAAGGAATTGACGGGGACCCGCACAAGCGGTGGATGATGTGGATTAATTCGATGCAACGCGAAAAACCTTACCTACCCTTGACATGCCACTAACGAAGCAGAGATGCATTAGGTGCTCGAAAGAGAAAGTGGACACAGGTGCTGCATGGCTGTCGTCAGCTCGTGTCGTGAGATGTTGGGTTAAGTCCCGCAACGAGCGCAACCCTTGTCTCTAGTTGCTACGAAAGGGCACTCTAGAGAGACTGCCGGTGACAAACCGGA
ASV67	101	44	76	90	64	100	199	112	208	264	0	100	0	55	360	100	204	59	0	157	GTAGTCCACGCCGTAAACGTTGGGAACTAGGTGTGGGCGACATTCCACGTTGTCCGTGCCGCAGCTAACGCATTAAGTTCCCCGCCTGGGGAGTACGGCCGCAAGGCTAAAACTCAAAGGAATTGACGGGGGCCCGCACAAGCGGCGGAGCATGTGGCTTAATTCGACGCAACGCGAAGAACCTTACCAAGGCTTGACATACACCAGAAACATCTAGAGATAGGTGCCCCCTTGTGGCTGGTGTACAGGTGGTGCATGGCTGTCGTCAGCTCGTGTCGTGAGATGTTGGGTTAAGTCCCGCAACGAGCGCAACCCCTGTCCTGTGTTGCCAGCAGGCCCTTGTGGTGCTGGGGACTCACGGGAGACCGCCGGGGTCAACTCGGA
ASV68	0	44	0	62	25	0	0	0	10	2022	0	0	4	0	0	0	15	4	0	27	GTAGTCCACGCTGTAAACTTTGATCACTCGCTGTTGGCGATACACTGTCAGCGGCTAAGCGAAAGCGTTAAGTGATCCACCTGGGGAGTACGATCGCAAGATTGAAACTCAAAGGAATTGACGGGGGCCCGCACAAGCGGTGGAGCATGTGGTTTAATTCGATGATACGCGAGGAACCTTACCAGGGCTTGAAAGTTAGCGACTATAGGTGAAAGCTTATATCCCTTCGGGGCGCGAAACTAGGTGCTGCATGGCTGTCGTCAGCTCGTGCCGTGAGGTGTTGGGTTAAGTCCCGCAACGAGCGCAACCCCTACCATTAGTTGCCAGCAGGTTAAGCTGGGGACTCTAATGGAACTGCCCGCGCAAGCGGTGA
ASV69	202	28	0	29	72	92	98	61	85	62	0	222	46	250	126	229	361	41	106	46	GTAGTCCATGCCGTAAACGATGAGTGTTCGCCCTTGGTCTACGCGGATCAGGGGCCCAGCTAACGCGTGAAACACTCCGCCTGGGGAGTACGGTCGCAAGACCGAAACTCAAAGGAATTGACGGGGGCCTGCACAAGCGGTGGATGATGTGGATTAATTCGATGCAACGCGAAAAACCTTACCTACCCTTGACATGCCACTAACGAAGCAGAGATGCATTAGGTGCTCGAAAGAGAAAGTGGACACAGGTGCTGCATGGCTGTCGTCAGCTCGTGTCGTGAGATGTTGGGTTAAGTCCCGCAACGAGCGCAACCCTTGTCTCTAGTTGCTACGAAAGGGCACTCTAGAGAGACTGCCGGTGACAAACCGGA
ASV70	5	15	59	0	0	0	76	1497	0	0	0	8	0	64	100	9	7	14	53	238	GTAGTCCACGCCGTAAACGATGGATACTAGCTGTTCGGAGCAATCTGAGTGGCTAAGCGAAAGTGATAAGTATCCCACCTGGGGAGTACGTTCGCAAGAATGAAACTCAAAGGAATTGACGGGGGCCCGCACAAGCGGAGGAGCATGTGGTTTAATTCGATGATACGCGAGGAACCTTACCAGGGCTTAAATGGGAGACGACAGGACTGGAAACAGTTTTTTCTTCGGACGTCTTTCAAGGTGCTGCATGGTTGTCGTCAGCTCGTGCCGTGAGGTGTCAGGTTAAGTCCTATAACGAGCGCAACCCCTATTGTTAGTTGCCAGCGGGTCATGCCGGGAACTCTAACAAGACTGCCGGTGCAAACCGTGA
ASV71	0	51	269	0	72	0	126	1053	67	0	0	58	0	31	156	77	0	0	75	87	GTAGTCCACGCCCTAAACGATGTCTACTAGTTGTCGGGTTTTAATTAACTTGGTAACGCAGCTAACGCGTGAAGTAGACCGCCTGGGGAGTACGGTCGCAAGATTAAAACTCAAAGGAATTGACGGGGACCCGCACAAGCGGTGGATGATGTGGATTAATTCGATGCAACGCGAAAAACCTTACCTACCCTTGACATGGAAGGAATCCTGGAGAGATCTGGGAGTGCCCGAAAGGGAACCTTCACACAGGTGCTGCATGGCTGTCGTCAGCTCGTGTCGTGAGATGTTGGGTTAAGTCCCGCAACGAGCGCAACCCTTGTCATTAGTTGCTACGCAAGAGCACTCTAATGAGACTGCCGGTGACAAACCGGA
ASV72	190	38	46	98	73	92	171	225	82	173	0	107	0	165	317	70	216	0	0	58	GTAGTCCACGCCGTAAACGTTGGGAACTAGGTGTGGGCGACATTCCACGTTGTCCGTGCCGCAGCTAACGCATTAAGTTCCCCGCCTGGGGAGTACGGCCGCAAGGCTAAAACTCAAAGGAATTGACGGGGGCCCGCACAAGCGGCGGAGCATGTGGCTTAATTCGACGCAACGCGAAGAACCTTACCAAGGCTTGACATACACCAGAAAACCCCAGAGATGGGGTCCCCCTTGTGGCTGGTGTACAGGTGGTGCATGGCTGTCGTCAGCTCGTGTCGTGAGATGTTGGGTTAAGTCCCGCAACGAGCGCAACCCCTGTCCTGTGTTGCCAGCAGGCCCTTGTGGTGCTGGGGACTCACGGGAGACCGCCGGGGTCAACTCGGA
ASV73	122	22	6	20	42	58	115	43	58	18	0	340	50	350	130	256	324	37	79	42	GTAGTCCATGCCGTAAACGATGAGTGTTCGCCCTTGGTCTACGCGGATCAGGGGCCCAGCTAACGCGTGAAACACTCCGCCTGGGGAGTACGGTCGCAAGACCGAAACTCAAAGGAATTGACGGGGGCCTGCACAAGCGGTGGAGCATGTGGTTTAATTCGATACAACGCGCAAAACCTTACCAGCCCTTGACATATGAACAACAAAACCTGTCCTTAACAGGATGGTACTGACTTTCATACAGGTGCTGCATGGCTGTCGTCAGCTCGTGTCGTGAGATGTTGGGTTAAGTCCCGCAACGAGCGCAACCCTTGTCTCTAGTTGCTACGAAAGGGCACTCTAGAGAGACTGCCGGTGACAAACCGGA
ASV74	0	0	0	0	0	0	51	1773	9	0	0	0	0	0	63	0	0	0	0	145	GTAGTCCACGCCCTAAACGATGTCAACTGGTTGTTGGGTGGGTTTCTACTCAGTAACGTAGCTAACGCGTGAAGTTGACCGCCTGGGGAGTACGGCCGCAAGGTTGAAACTCAAAGGAATTGACGGGGACCCGCACAAGCGGTGGATGATGTGGTTTAATTCGATGCAACGCGAAAAACCTTACCTACCCTTGACATGCCAGAAATTCCGCAGAGATGTGGAAGTGCTCGAAAGAGAATCTGGACACAGGTGCTGCATGGCCGTCGTCAGCTCGTGTCGTGAGATGTTGGGTTAAGTCCCGCAACGAGCGCAACCCTTGCCATTAGTTGCTACGAAAGGGCACTCTAATGGGACTGCCGGTGACAAACCGGA
ASV75	30	42	41	31	56	161	43	104	99	77	0	52	0	69	17	39	295	820	25	31	GTAGTCCACGCCGTAAACGATGAATGCTAGGTGTTGGGGGTCAAACCTCGGTGCCGAAGTTAACACATTAAGCATTCCGCCTGGGGAGTACGCACGCAAGTGTGAAACTCAAAGGAATTGACGGGGACCCGCACAAGCAGCGGAGCATGTGGTTTAATTCGATGCAACGCGAAGAACCTTACCAGGGCTTGACATGTGGGTGAAAGGTATAGAGATATACCCCTCTCTTTATGAGACATCCATACAGGTGGTGCATGGTTGTCGTCAGCTCGTGTCGTGAGATGTTGGGTTAAGTCCCGCAACGAGCGCAACCCCTATACTTAGTTACCAGCGGATAATGCCGGGGACTCTAAGTAGACTGCCGATGACAAATCGGA
ASV76	54	162	166	92	121	104	123	105	129	41	0	78	25	143	77	166	78	183	87	89	GTAGTCCATGCCGTAAACGGTGGGCGCTAGGTGTGAGGGTCTTTTCACGACTTTCGTGCCGTAGCTAACGCATTAAGCGCCCCGCCTGGGGAGTACGGCCGCAAGGCTAAAACTCAAAGGAATTGACGGGGGCCCGCACAAGCGGCGGAGCATGTGGATTAATTCGATGCAACGCGAAGAACCTTACCTGGGCTTGACATACACCGGATCGGGCTAGAGATAGTCTTTCCCTTTGTGGCTGGTGTACAGGTGGTGCATGGTTGTCGTCAGCTCGTGTCGTGAGATGTTGGGTTAAGTCCCGCAACGAGCGCAACCCTTGTCTTATGTTGCCAGCATTTGGTTGGGGACTCATGAGAGACTGCCGGGGTCAACTCGGA
ASV77	252	0	223	62	0	327	102	335	53	35	0	78	0	130	64	33	107	0	60	68	GTAGTCCACGCCCTAAACGATGCGAACTGGATGTTGGTCTCAACTCGGAGATCAGTGTCGAAGCTAACGCGTTAAGTTCGCCGCCTGGGGAGTACGGTCGCAAGACTGAAACTCAAAGGAATTGACGGGGGCCCGCACAAGCGGTGGAGTATGTGGTTTAATTCGATGCAACGCGAAGAACCTTACCTGGCCTTGACATGTCCGGAATCCTGCAGAGATGCGGGAGTGCCTTCGGGAATCGGAACACAGGTGCTGCATGGCTGTCGTCAGCTCGTGTCGTGAGATGTTGGGTTAAGTCCCGCAACGAGCGCAACCCTTGTCCTTAGTTGCCAGCACGTAAAGGTGGGAACTCTAAGGAGACTGCCGGTGACAAACCGGA
ASV78	0	31	81	0	9	0	213	291	87	0	0	110	0	74	118	653	0	0	62	131	GTAGTCCACGCCCTAAACGATGTCAACTAGTTGTCGGGTCTTAATTGACTTGGTAACGCAGCTAACGCGTGAAGTTGACCGCCTGGGGAGTACGGTCGCAAGATTAAAACTCAAAGGAATTGACGGGGACCCGCACAAGCGGTGGATGATGTGGATTAATTCGATGCAACGCGAAAAACCTTACCTACCCTTGACATGGCAGGAATCCTTGAGAGATCAGGGAGTGCTCGAAAGAGAACCTGCACACAGGTGCTGCATGGCTGTCGTCAGCTCGTGTCGTGAGATGTTGGGTTAAGTCCCGCAACGAGCGCAACCCTTGTCATTAGTTGCTACGAAAGGGCACTCTAATGAGACTGCCGGTGACAAACCGGA
ASV79	46	0	21	33	39	75	156	415	62	93	0	387	0	39	0	399	23	0	0	0	GTAGTCCACGCCGTAAACGATGAATGCTAGCTGTTGGGGTGCTTGCACCTCAGTAGCGCAGCTAACGCTTTAAGCATTCCGCCTGGGGAGTACGGTCGCAAGATTAAAACTCAAAGGAATTGACGGGGGCCCGCACAAGCGGTGGAGCATGTGGTTTAATTCGAAGCAACGCGCAGAACCTTACCATCCCTTGACATGTCGTGCCATCCGGAGAGATCCGGGGTTCCCTTCGGGGACGCGAACACAGGTGCTGCATGGCTGTCGTCAGCTCGTGTCGTGAGATGTTGGGTTAAGTCCCGCAACGAGCGCAACCCACGTCCTTAGTTGCCATCATTCAGTTGGGCACTCTAGGGAGACTGCCGGTGATAAGCCGCGA
ASV80	286	0	140	81	25	234	43	408	32	72	0	31	0	90	40	58	105	18	49	34	GTAGTCCACGCTGTAAACGATGAATGCTAGCCGTTGGCGAGCTTGCTCGTCAGTGGCGCAGCTAACGCTTTAAGCATTCCGCCTGGGGAGTACGGTCGCAAGATTAAAACTCAAAGGAATTGACGGGGGCCCGCACAAGCGGTGGAGCATGTGGTTCAATTCGAAGCAACGCGAAGAACCTTACCAACTTTTGACATGTCCCGTATGGGTTTCAGAGATGAGACCCTTCAGTTCGGCTGGCGGGAACACAGGTGCTGCATGGCTGTCGTCAGCTCGTGTCGTGAGATGTTGGGTTAAGTCCCGCAACGAGCGCAACCCTCGGCCTTAGTTGCCATCATTTAGTTGGGCACTCTAAGGCGACTGCCGGTGATAAGCCGGA
ASV81	75	78	72	57	209	174	42	49	145	107	0	41	0	85	118	124	139	45	65	69	GTAGTCCTAGCCCTAAACGATCAGGACTTGGGGTGCCACCCGTTCGGGTGTCGTCCCGGAGCTAACGCGTTAAGTCCTGCACCTGGGGAGTACGGTCGCAAGACTGAAACTCAAAGGAATTGACGGGGGCCCGCACAAGCGGTGGAACATGTGGTTCAATTCGACGCTACGCGAGGAACCTTACCTGGGCTCGAAATGCTAGTGACCAGCTGTAGAAATACGGCCTTCCCGCAAGGGACACTAGTATAGGCGCTGCATGGCTGTCGTCAGCTCGTGCCGTGAGGTGTTGGGTTAAGTCCCGCAACGAGCGCAACCCCTGCACACAGTTACTACTCGCAAGAGAGGACTCTGTGTGGACTGCTCCGGATAACGGAGA
ASV82	0	0	106	26	11	35	192	496	39	31	0	59	0	40	234	151	35	5	0	153	GTAGTCCACGCCCTAAACGATGTCAACTAGTTGTCGGGTCTTAATTGACTTGGTAACGCAGCTAACGCGTGAAGTTGACCGCCTGGGGAGTACGGTCGCAAGATTAAAACTCAAAGGAATTGACGGGGACCCGCACAAGCGGTGGATGATGTGGATTAATTCGATGCAACGCGAAAAACCTTACCTACCCTTGACATGGCAGGAATCCCTGAGAGATCAGGGAGTGCTCGAAAGAGAACCTGCACACAGGTGCTGCATGGCTGTCGTCAGCTCGTGTCGTGAGATGTTGGGTTAAGTCCCGCAACGAGCGCAACCCTTGTCATTAGTTGCTACGAAAGGGCACTCTAATGAGACTGCCGGTGACAAACCGGA
ASV83	101	19	28	30	73	93	42	584	0	68	0	23	0	57	368	81	0	0	34	0	GTAGTCCACGCCGTAAACGATGAGTGCTAAGTGTTAGAGGGTTTCCGCCCTTTAGTGCTGAAGTTAACGCATTAAGCACTCCGCCTGGGGAGTACGGCCGCAAGGCTGAAACTCAAAGGAATTGACGGGGGCCCGCACAAGCGGTGGAGCATGTGGTTTAATTCGAAGCAACGCGAAGAACCTTACCAGGTCTTGACATCCTCTGAAAACCCTAGAGATAGGGCTTCTCCTTCGGGAGCAGAGTGACAGGTGGTGCATGGTTGTCGTCAGCTCGTGTCGTGAGATGTTGGGTTAAGTCCCGCAACGAGCGCAACCCTTGATCTTAGTTGCCATCATTAAGTTGGGCACTCTAAGGTGACTGCCGGTGACAAACCGGA
ASV84	123	0	86	47	8	302	23	367	31	329	0	22	0	77	37	14	18	0	44	69	GTAGTCCACGCCCTAAACGATGCGAACTGGATGTTGGGTGCAACTTGGCACTCAGTATCGAAGCTAACGCGTTAAGTTCGCCGCCTGGGGAGTACGGTCGCAAGACTGAAACTCAAAGGAATTGACGGGGGCCCGCACAAGCGGTGGAGTATGTGGTTTAATTCGATGCAACGCGAAGAACCTTACCTGGTCTTGACATGTCGCGAATCCTGCAGAGATGCGGGAGTGCCTTCGGGAATGCGAACACAGGTGCTGCATGGCTGTCGTCAGCTCGTGTCGTGAGATGTTGGGTTAAGTCCCGCAACGAGCGCAACCCTTGTCCTTAGTTGCCAGCACGTAAAGGTGGGAACTCTAAGGAGACTGCCGGTGACAAACCGGA
ASV85	101	19	0	117	17	195	192	117	173	16	0	63	0	110	217	73	151	0	0	0	GTAGTCCACGCCGTAAACGTTGGGAACTAGGTGTGGGCGACATTCCACGTTGTCCGTGCCGCAGCTAACGCATTAAGTTCCCCGCCTGGGGAGTACGGCCGCAAGGCTAAAACTCAAAGGAATTGACGGGGGCCCGCACAAGCGGCGGAGCATGTGGCTTAATTCGACGCAACGCGAAGAACCTTACCAAGGCTTGACATACGCCAGAAACATCCAGAGATGGGTGCCCCCTTGTGGCTGGTGTACAGGTGGTGCATGGCTGTCGTCAGCTCGTGTCGTGAGATGTTGGGTTAAGTCCCGCAACGAGCGCAACCCCTGTCCTGTGTTGCCAGCAGGCCCTTGTGGTGCTGGGGACTCACGGGAGACCGCCGGGGTCAACTCGGA
ASV86	166	168	37	29	128	70	260	61	192	0	0	67	0	123	0	48	120	49	0	30	GTAGTCCACGCCGTAAACGATGATTGCTAGTTGTCGGGATGCATGCATTTCGGTGACGCAGCTAACGCATTAAGCAATCCGCCTGGGGAGTACGGTCGCAAGATTAAAACTCAAAGGAATTGACGGGGGCCCGCACAAGCGGTGGAGCATGTGGTTTAATTCGAAGCAACGCGCAGAACCTTACCACCTTTTGACATGCCTGGACCGCCAGAGAGATCTGGCTTTCTCTTCGGAGACTAGGACACAGGTGCTGCATGGCTGTCGTCAGCTCGTGTCGTGAGATGTTGGGTTAAGTCCCGCAACGAGCGCAACCCTCGCCATTAGTTGCCATCATTTAGTTGGGAACTCTAATGGGACTGCCGGTGCTAAGCCGGA
ASV87	49	136	104	140	116	144	89	51	167	144	0	29	205	52	40	37	41	0	0	0	GTAGTCCACGCCGTAAACGATGTCAACTAGCCGTTGGAATCCTTGAGATTTTAGTGGCGCAGCTAACGCATTAAGTTGACCGCCTGGGGAGTACGGCCGCAAGGTTAAAACTCAAATGAATTGACGGGGGCCCGCACAAGCGGTGGAGCATGTGGTTTAATTCGAAGCAACGCGAAGAACCTTACCTGGCCTTGACATGCTGAGAACTTTCCAGAGATGGATTGGTGCCTTCGGGAACTCAGACACAGGTGCTGCATGGCTGTCGTCAGCTCGTGTCGTGAGATGTTGGGTTAAGTCCCGTAACGAGCGCAACCCTTGTCCTTAGTTACCAGCACGTAATGGTGGGCACTCTAAGGAGACTGCCGGTGACAAACCGGA
ASV88	300	82	174	92	26	140	37	161	58	3	0	55	0	59	38	6	138	22	42	16	GTAGTCCACGCCCTAAACGATGCGAACTGGATGTTGGTCTCAACTCGGAGATCAGTGTCGAAGCTAACGCGTTAAGTTCGCCGCCTGGGGAGTACGGTCGCAAGACTGAAACTCAAAGGAATTGACGGGGGCCCGCACAAGCGGTGGAGTATGTGGTTTAATTCGATGCAACGCGAAGAACCTTACCTGGCCTTGACATGTCCGGAATCCTTGAGAGATCGAGGAGTGCCTTCGGGAATCGGAACACAGGTGCTGCATGGCTGTCGTCAGCTCGTGTCGTGAGATGTTGGGTTAAGTCCCGCAACGAGCGCAACCCTTGTCCTTAGTTGCCAGCACGTAATGGTGGGAACTCTAAGGAGACTGCCGGTGACAAACCGGA
ASV89	57	23	34	89	49	44	110	102	148	142	0	97	0	82	306	41	73	8	0	39	GTAGTCCACGCCGTAAACGTTGGGAACTAGGTGTGGGTGACATTCCACGTTGTCCGTGCCGCAGCTAACGCATTAAGTTCCCCGCCTGGGGAGTACGGCCGCAAGGCTAAAACTCAAAGGAATTGACGGGGGCCCGCACAAGCGGCGGAGCATGTGGCTTAATTCGACGCAACGCGAAGAACCTTACCAAGGCTTGACATACACCGGAAAACCCTGGAGACAGGGTCCCCCTTTGGGCTGGTGTACAGGTGGTGCATGGCTGTCGTCAGCTCGTGTCGTGAGATGTTGGGTTAAGTCCCGCAACGAGCGCAACCCCTGTCCTGTGTTGCCAGCAGGCCCTTGTGGTGCTGGGGACTCACGGGAGACCGCCGGGGTCAACTCGGA
ASV90	94	82	0	54	0	0	262	0	77	250	0	0	0	55	38	0	403	87	35	0	GTAGTCCACACCGTAAACGTTGGGCGCTAGGTGTGGGGCCTATTCCATGGGTTCCGTGCCGTAGCTAACGCATTAAGCGCCCCGCCTGGGGAGTACGGCCGCAAGGCTAAAACTCAAAGGAATTGACGGGGGCCCGCACAAGCGGCGGAGCATGCGGATTAATTCGATGCAACGCGAAGAACCTTACCTGGGTTTGACATACACCGGAAGCCTGCAGAGATGTGGGTCTCTTTGATACTGGTGTACAGGTGGTGCATGGCTGTCGTCAGCTCGTGTCGTGAGATGTTGGGTTAAGTCCCGCAACGAGCGCAACCCTCGTTCCATGTTGCCAGCACGTAATGGTGGGGACTCATGGGAGACTGCCGGGGTCAACTCGGA
ASV91	0	0	49	0	0	0	93	912	0	0	0	42	0	42	96	45	38	63	0	53	GTAGTCCACGCCCTAAACGATGTCTACTAGTTGTCGGGTTTTAATTAACTTGGTAACGCAGCTAACGCGTGAAGTAGACCGCCTGGGGAGTACGGTCGCAAGATTAAAACTCAAAGGAATTGACGGGGACCCGCACAAGCGGTGGATGATGTGGATTAATTCGATGCAACGCGAAAAACCTTACCTACCCTTGACATGGAAGGAATCCTGGAGAGATCCGGGAGTGCCCGAAAGGGAACCTTCACACAGGTGCTGCATGGCTGTCGTCAGCTCGTGTCGTGAGATGTTGGGTTAAGTCCCGCAACGAGCGCAACCCTTGTCATTAGTTGCTACGCAAGAGCACTCTAATGAGACTGCCGGTGACAAACCGGA
ASV92	14	0	865	50	0	135	25	56	19	0	0	12	0	74	9	15	10	73	61	14	GTAGTCCACGCCCTAAACGATGTCAACTAGTTGTCGGGTCTTAACGGGCTTGGTAACGCAGCTAACGCGTGAAGTTGACCGCCTGGGGAGTACGGTCGCAAGATTAAAACTCAAAGGAATTGACGGGGACCCGCACAAGCGGTGGATTATGTGGATTAATTCGATGCAACGCGAAAAACCTTACCTACCCTTGACATGTACCGAAGCCCGCCGAGAAGTGGGCGTGCCCGAAAGGGAACGGTAACACAGGTGCTGCATGGCTGTCGTCAGCTCGTGTCGTGAGATGTTGGGTTAAGTCCCGCAACGAGCGCAACCCTTGTCATTAATTGCCATCATTCAGTTGGGCACTTTAATGAAACTGCCGGTGACAAACCGGA
ASV93	0	10	207	0	0	100	37	231	0	0	0	0	0	647	24	0	0	8	99	62	GTAGTCCACGCCGTAAACGATGATAACTAGCTGTCCGGGTACTTGGTACTTGGGTGGCGCAGCTAACGCATTAAGTTATCCGCCTGGGGAGTACGGTCGCAAGATTAAAACTCAAAGGAATTGACGGGGGCCTGCACAAGCGGTGGAGCATGTGGTTTAATTCGAAGCAACGCGCAGAACCTTACCAGCGTTTGACATGCCGGTCGCGGATTTGGGAGACCATTTCCTTCAGTTCGGCTGGACCGTGCACAGGTGCTGCATGGCTGTCGTCAGCTCGTGTCGTGAGATGTTGGGTTAAGTCCCGCAACGAGCGCAACCCTCGTCCTTAGTTGCCAGCATTGAGTTGGGCACTCTAAGGAAACTGCCGGTGATAAGCCGGA
ASV94	213	41	73	85	31	225	63	158	78	48	0	31	0	68	46	63	56	24	79	27	GTAGTCCACGCCGTAAACGTTGGGCGCTAGATGTGGGGACCATTCCACGGTTTCCGTGTCGTAGCTAACGCATTAAGCGCCCCGCCTGGGGAGTACGGCCGCAAGGCTAAAACTCAAAGGAATTGACGGGGGCCCGCACAAGCGGCGGAGCATGCGGATTAATTCGATGCAACGCGAAGAACCTTACCAAGGCTTGACATATACCGGAAACGGCCAGAGATGGTCGCCCCCTTGTGGTCGGTATACAGGTGGTGCATGGTTGTCGTCAGCTCGTGTCGTGAGATGTTGGGTTAAGTCCCGCAACGAGCGCAACCCTCGTTCTATGTTGCCAGCGGTTCGGCCGGGGACTCATAGGAGACTGCCGGGGTCAACTCGGA
ASV95	36	124	42	56	118	46	73	71	210	160	0	25	0	45	100	99	118	13	26	41	GTAGTCCACGCTGTAAACGATGTGTGCTGGATGTTGGGGAACTTAGTTTCTCAGTGTCGTAGCTAACGCGATAAGCACACCGCCTGGGGAGTACGGCCGCAAGGTTGAAACTCAAAGGAATTGACGGGGGCCCGCACAAGCGGTGGAGCATGTGGTTTAATTCGAAGCAACGCGCAGAACCTTACCAGGATTTGACATGGGGAGGACCGGTACAGAGATGTACTTTTCCCGCAAGGGACCTTCCGCACAGGTGCTGCATGGCTGTCGTCAGCTCGTGTCGTGAGATGTTGGGTTAAGTCCCGCAACGAGCGCAACCCTCGCCTTTAGTTGCCATCATTTAGTTGGGCACTCTAGAGGAACTGCCGGTGACAAGCCGGA
ASV96	0	0	13	139	22	0	0	0	166	1054	0	0	0	0	0	0	0	0	0	0	GTAGTCCACACCGTAAACGTTGGGCGCTAGGTGTGGGATCCATTCCACGGGTTCCGTGCCGCAGCTAACGCATTAAGCGCCCCGCCTGGGGAGTACGGCCGCAAGGCTAAAACTCAAAGGAATTGACGGGGGCCCGCACAAGCGGCGGAGCATGCGGATTAATTCGATGCAACGCGAAGAACCTTACCTGGGTTTGACATACACCGGAAGCCTGCAGAGATGTGGGTCTCTTTGATACTGGTGTACAGGTGGTGCATGGCTGTCGTCAGCTCGTGTCGTGAGATGTTGGGTTAAGTCCCGCAACGAGCGCAACCCTCGTCCTATGTTGCCAGCACGTGATGGTGGGGACTCATAGGAGACTGCCGGGGTCAACTCGGA
ASV97	0	0	0	0	0	0	119	981	0	0	0	0	0	11	128	0	0	0	0	153	GTAGTCCACGCCCTAAACGATGTCAACTGGTTGTTGGGTGGGTTTCTACTCAGTAACGTAGCTAACGCGTGAAGTTGACCGCCTGGGGAGTACGGCCGCAAGGTTGAAACTCAAAGGAATTGACGGGGACCCGCACAAGCGGTGGATGATGTGGTTTAATTCGATGCAACGCGAAAAACCTTACCTACCCTTGACATGCCAGAAATTCTGCAGAGATGTGGAAGTGCTCGAAAGAGAATCTGGACACAGGTGCTGCATGGCCGTCGTCAGCTCGTGTCGTGAGATGTTGGGTTAAGTCCCGCAACGAGCGCAACCCTTGCCATTAGTTGCTACGAAAGGGCACTCTAATGGGACTGCCGGTGACAAACCGGA
ASV98	152	0	0	73	0	0	301	133	17	98	0	54	0	0	273	14	0	0	0	268	GTAGTCCACGCCGTAAACGATGTCGACTAGCCGTTGGGATCCTTGAGATCTTAGTGGCGCAGCTAACGCGATAAGTCGACCGCCTGGGGAGTACGGCCGCAAGGTTAAAACTCAAATGAATTGACGGGGGCCCGCACAAGCGGTGGAGCATGTGGTTTAATTCGAAGCAACGCGAAGAACCTTACCTGGCCTTGACATGTCCGGAATCCTGCAGAGATGCGGGAGTGCCTTCGGGAATCGGAACACAGGTGCTGCATGGCTGTCGTCAGCTCGTGTCGTGAGATGTTGGGTTAAGTCCCGTAACGAGCGCAACCCTTGTCCTTAGTTACCAGCACGTTATGGTGGGCACTCTAAGGAGACTGCCGGTGACAAACCGGA
ASV99	77	18	18	0	46	0	28	67	50	14	0	73	0	126	190	193	206	117	57	103	GTAGTCCACGCCGTAAACGATGGAAGCTAGCCGTTGGCAAGTTTACTTGTCGGTGGCGCAGCTAACGCATTAAGCTTCCCGCCTGGGGAGTACGGTCGCAAGATTAAAACTCAAAGGAATTGACGGGGGCCCGCACAAGCGGTGGAGCATGTGGTTTAATTCGAAGCAACGCGCAGAACCTTACCAGCCCTTGACATCCCGGTCGCGGTTACCAGAAATGGTTTCCTTCAGTTCGGCTGGACCGGTGACAGGTGCTGCATGGCTGTCGTCAGCTCGTGTCGTGAGATGTTGGGTTAAGTCCCGCAACGAGCGCAACCCTCGCCCTTAGTTGCCATCATTCAGTTGGGCACTCTAAGGGGACTGCCGGTGATAAGCCGAGA
ASV100	51	22	64	47	27	95	69	101	92	134	0	97	0	43	183	26	108	49	34	108	GTAGTCCACGCCGTAAACGTTGGGAACTAGGTGTGGGCGACATTCCACGTCGTCCGTGCCGCAGCTAACGCATTAAGTTCCCCGCCTGGGGAGTACGGCCGCAAGGCTAAAACTCAAAGGAATTGACGGGGGCCCGCACAAGCAGCGGAGCATGTGGCTTAATTCGACGCAACGCGAAGAACCTTACCAAGGCTTGACATACACCGGAAACACTCAGAGATGGGTGCCCCCTTTGGGCTGGTGTACAGGTGGTGCATGGCTGTCGTCAGCTCGTGTCGTGAGATGTTGGGTTAAGTCCCGCAACGAGCGCAACCCCTGTTCTGTGTTGCCAGCATGCCTCCTTTGGGGGTGATGGGGACTCACAGGAGACCGCCGGGGTCAACTCGGA
ASV101	188	91	91	92	0	153	168	128	20	51	0	28	0	35	22	16	84	69	53	43	GTAGTCCACGCCCTAAACGATGCGAACTGGATGTTGGTCTCAACTCGGAGATCAGTGTCGAAGCTAACGCGTTAAGTTCGCCGCCTGGGGAGTACGGTCGCAAGACTGAAACTCAAAGGAATTGACGGGGGCCCGCACAAGCGGTGGAGTATGTGGTTTAATTCGATGCAACGCGAAGAACCTTACCTGGCCTTGACATGTCCGGAATCCTGCAGAGATGCGGGAGTGCCTTCGGGAATCGGAACACAGGTGCTGCATGGCTGTCGTCAGCTCGTGTCGTGAGATGTTGGGTTAAGTCCCGCAACGAGCGCAACCCTTGTCCTTAGTTGCCAGCACGTAATGGTGGGAACTCTAAGGAGACTGCCGGTGACAAACCGGA
ASV102	0	0	64	0	14	29	27	572	134	16	0	58	0	51	36	152	19	30	34	34	GTAGTCCACGCCCTAAACGATGTCTACTAGTTGTCGGGTTTTAATTAACTTGGTAACGCAGCTAACGCGTGAAGTAGACCGCCTGGGGAGTACGGTCGCAAGATTAAAACTCAAAGGAATTGACGGGGACCCGCACAAGCGGTGGATGATGTGGATTAATTCGATGCAACGCGAAAAACCTTACCTACCCTTGACATGTCAGGAAGGCCGAAGAGATTTGGCTGTGCCCGAAAGGGAACCTGAACACAGGTGCTGCATGGCTGTCGTCAGCTCGTGTCGTGAGATGTTGGGTTAAGTCCCGCAACGAGCGCAACCCTTGTCATTAGTTGCTACGCAAGAGCACTCTAATGAGACTGCCGGTGACAAACCGGA
ASV103	0	0	18	0	72	0	224	425	45	60	0	30	0	33	134	75	12	0	18	122	GTAGTCCACACCGTAAACGTTGGGCGCTAGGTGTGGGGTCCATTCCACGGATTCCGTGCCGCAGCTAACGCATTAAGCGCCCCGCCTGGGGAGTACGGCCGCAAGGCTAAAACTCAAAGGAATTGACGGGGGCCCGCACAAGCGGCGGAGCATGCGGATTAATTCGATGCAACGCGAAGAACCTTACCTGGGTTTGACATACACCCTGCCGCTCCAGAGATGGGGCTTCTTTTGGGGGTGTACAGGTGGTGCATGGCTGTCGTCAGCTCGTGTCGTGAGATGTTGGGTTAAGTCCCGCAACGAGCGCAACCCTCGTTCTATGTTGCCAGCACGTAATGGTGGGGACTCATAGGAGACTGCCGGGGTCAACTCGGA
ASV104	153	20	21	73	14	293	117	172	0	0	0	63	0	90	76	33	121	0	0	17	GTAGTCCATGCCGTAAACGTTGGGAACTAGGTGTGGGCCTCATTCCACGAGGTCCGTGCCGTAGCTAACGCATTAAGTTCCCCGCCTGGGGAGTACGGCCGCAAGGCTAAAACTCAAAGGAATTGACGGGGGCCCGCACAAGCGGCGGAGCATGCGGATTAATTCGATGCAACGCGAAGAACCTTACCAAGGCTTGACATACACCGGAATGTGCCAGAGATGGTGCAGCCTTCGGGCTGGTGTACAGGTGGTGCATGGTTGTCGTCAGCTCGTGTCGTGAGATGTTGGGTTAAGTCCCGCAACGAGCGCAACCCTCGTTCCATGTTGCCAGCACGTAATGGTGGGGACTCATGGGAGACTGCCGGGGTCAACTCGGA
ASV105	80	52	41	17	51	76	318	39	190	14	0	84	0	67	15	42	82	71	0	21	GTAGTCCACGCCCTAAACGATGTCAACTGGTTGTTGGGAATTCACTTTCTCAGTAACGAAGCTAACGCGTGAAGTTGACCGCCTGGGGAGTACGGCCGCAAGGTTGAAACTCAAAGGAATTGACGGGGACCCGCACAAGCGGTGGATGATGTGGTTTAATTCGATGCAACGCGAAAAACCTTACCCACCTTTGACATGTACGGAATCCTTTAGAGATAGAGGAGTGCTCGAAAGAGAACCGTAACACAGGTGCTGCATGGCTGTCGTCAGCTCGTGTCGTGAGATGTTGGGTTAAGTCCCGCAACGAGCGCAACCCTTGTCATTAGTTGCTACATTTAGTTGGGCACTCTAATGAGACTGCCGGTGACAAACCGGA
ASV106	18	115	55	96	92	27	69	51	98	52	0	22	22	154	90	46	44	65	40	70	GTAGTCCATGCCGTAAACGGTGGGCGCTAGGTGTGGGGGTTTTATTTACGATTCCCGTGCCGTAGCTAACGCATTAAGCGCCCCGCCTGGGGAGTACGGCCGCAAGGCTAAAACTCAAAGGAATTGACGGGGGCCCGCACAAGCGGCGGAGCATGTGGATTAATTCGATGCAACGCGAAGAACCTTACCTGGGCTTGACATACACCGGATCGCTGCAGAGATGTAGTTTCCCTTGTGGCTGGTGTACAGGTGGTGCATGGTTGTCGTCAGCTCGTGTCGTGAGATGTTGGGTTAAGTCCCGCAACGAGCGCAACCCTTGTCTTGTGTTGCCAGCACGTTATGGTGGGGACTCGCGAGAGACTGCCGGGGTTAACTCGGA
ASV107	82	335	206	88	66	8	67	33	85	31	0	16	0	25	6	10	41	63	31	31	GTAGTCCACGCCGTAAACGATGCTAACTCGTTTTTGGATTTTCGGATTCAGAGACCAAGCGAAAGTGATAAGTTAGCCACCTGGGGAGTACGATCGCAAGATTGAAACTCAAAGGAATTGACGGGGGCCCGCACAAGCGGTGGATTATGTGGTTTAATTCGATGATACGCGAGGAACCTTACCAAGACTTAAATGGGAATTGACAGATTTAGAAATAGATCCTCCTTCGGGCAATTTTCAAGGTGCTGCATGGTTGTCGTCAGCTCGTGCCGTGAGGTGTTAGGTTAAGTCCTGCAACGAGCGCAACCCCTGTCACTAGTTGCTAACATTAAGTTGAGGACTCTAGTGAGACTGCCTACGCAAGTAGAGA
ASV108	171	0	94	88	0	88	29	351	30	0	0	19	0	132	66	10	65	0	66	14	GTAGTCCACGCCGTAAACGGTGGGAACTAGGTGTTGGCGACATTCCACGTCGTCGGTGCCGCAGCTAACGCATTAAGTTCCCCGCCTGGGGAGTACGGCCGCAAGGCTAAAACTCAAAGGAATTGACGGGGGCCCGCACAAGCAGCGGAGCATGTGGCTTAATTCGACGCAACGCGAAGAACCTTACCAAGGCTTGACATACACCGGAAAACTCTGGAGACAGGGTCCCCCTTGTGGTCGGTGTACAGGTGGTGCATGGCTGTCGTCAGCTCGTGTCGTGAGATGTTGGGTTAAGTCCCGCAACGAGCGCAACCCTTGTCCTGTGTTGCCAGCATGCCCTTCGGGGTGATGGGGACTCACAGGAGACCGCCGGGGTCAACTCGGA
ASV109	73	81	278	58	20	47	54	260	22	0	0	0	0	99	96	0	0	0	89	32	GTAGTCCACGCCGTAAACGGTGGGTACTAGGTGTGGGTTTCCTTCCTTGGGATCCGTGCCGTAGCTAACGCATTAAGTACCCCGCCTGGGGAGTACGGCCGCAAGGCTAAAACTCAAAGAAATTGACGGGGGCCCGCACAAGCGGCGGAGCATGTGGATTAATTCGATGCAACGCGAAGAACCTTACCTGGGTTTGACATGCACAGGACGCTGGTAGAGATATCAGTTCCCTTGTGGCCTGTGTGCAGGTGGTGCATGGCTGTCGTCAGCTCGTGTCGTGAGATGTTGGGTTAAGTCCCGCAACGAGCGCAACCCCTATCTTATGTTGCCAGCGCGTTATGGCGGGGACTCGTAAGAGACTGCCGGGGTCAACTCGGA
ASV110	47	48	65	109	111	80	48	0	126	59	0	0	22	56	57	103	130	49	31	48	GTAGTCCACGCCGTAAACGATGAATGCCAGCCGTTAGTGGGTTTACTCACTAGTGGCGCAGCTAACGCTTTAAGCATTCCGCCTGGGGAGTACGGTCGCAAGATTAAAACTCAAAGGAATTGACGGGGGCCCGCACAAGCGGTGGAGCATGTGGTTTAATTCGACGCAACGCGCAGAACCTTACCAGCCCTTGACATGTCCAGGACCGGTCGCAGAGATGTGACCCTCTCTTCGGAGCCTGGAGCACAGGTGCTGCATGGCTGTCGTCAGCTCGTGTCGTGAGATGTTGGGTTAAGTCCCGCAACGAGCGCAACCCCCGTCCTTAGTTGCTACCATTTAGTTGAGCACTCTAAGGAGACTGCCGGTGATAAGCCGCGA
ASV111	136	0	78	77	0	249	0	383	0	0	0	0	0	160	0	0	81	0	0	0	GTAGTCCACGCCGTAAACGGTGGGAACTAGGTGTTGGCGACATTCCACGTCGTCGGTGCCGCAGCTAACGCATTAAGTTCCCCGCCTGGGGAGTACGGCCGCAAGGCTAAAACTCAAAGGAATTGACGGGGGCCCGCACAAGCGGCGGAGCATGTGGCTTAATTCGACGCAACGCGAAGAACCTTACCAAGGCTTGACATACGCCGGAAAGCATTAGAGATAGTGCCCCCCTTGTGGTCGGTGTACAGGTGGTGCATGGCTGTCGTCAGCTCGTGTCGTGAGATGTTGGGTTAAGTCCCGCAACGAGCGCAACCCTTGTTCTGTGTTGCCAGCATGCCCTTCGGGGTGATGGGGACTCACAGGAGACCGCCGGGGTCAACTCGGA
ASV112	158	0	0	129	34	98	93	163	67	0	0	60	0	60	112	36	153	0	0	0	GTAGTCCACGCCGTAAACGGTGGGCACTAGGTGTGGGCAACATTCCACGTTGTCCGTGCCGCAGCTAACGCATTAAGTGCCCCGCCTGGGGAGTACGGCCGCAAGGCTAAAACTCAAAGGAATTGACGGGGGCCCGCACAAGCGGCGGAGCATGTGGCTTAATTCGACGCAACGCGAAGAACCTTACCAAGGCTTGACATACACCGGAAACGTCCAGAGATGGGCGCCCCCTTGTGGTCGGTGTACAGGTGGTGCATGGCTGTCGTCAGCTCGTGTCGTGAGATGTTGGGTTAAGTCCCGCAACGAGCGCAACCCTTGTCCCGTGTTGCCAGCAGGCCCTTGTGGTGCTGGGGACTCACGGGAGACCGCCGGGGTCAACTCGGA
ASV113	0	0	419	0	0	0	0	483	58	0	0	0	0	0	44	45	0	0	92	0	GTAGTCCACGCCCTAAACGATGTCTACTAGTTGTCGGGTTTTAATTAACTTGGTAACGCAGCTAACGCGTGAAGTAGACCGCCTGGGGAGTACGGTCGCAAGATTAAAACTCAAAGGAATTGACGGGGACCCGCACAAGCGGTGGATGATGTGGATTAATTCGATGCAACGCGAAAAACCTTACCTACCCTTGACATGGAAGGAATCCCGGAGAGATCCGGGAGTGCCCGAAAGGGAGCCTTCACACAGGTGCTGCATGGCTGTCGTCAGCTCGTGTCGTGAGATGTTGGGTTAAGTCCCGCAACGAGCGCAACCCTTGTCATTAGTTGCTACGCAAGAGCACTCTAATGAGACTGCCGGTGACAAACCGGA
ASV114	29	77	44	50	83	74	91	24	138	128	0	32	0	52	56	64	85	16	43	34	GTAGTCCACGCCCTAAACGATGTCAACTGGTTGTCGGGCCTTCATTGGCTTGGTAACGTAGCTAACGCGTGAAGTTGACCGCCTGGGGAGTACGGTCGCAAGATTAAAACTCAAAGGAATTGACGGGGACCCGCACAAGCGGTGGATGATGTGGATTAATTCGATGCAACGCGAAAAACCTTACCTACCCTTGACATGGATGGAACCTCGGTGAGAGCTGAGGGTGCCCGAAAGGGAGCCATCACACAGGTGCTGCATGGCTGTCGTCAGCTCGTGTCGTGAGATGTTGGGTTAAGTCCCGCAACGAGCGCAACCCTTGTCCCCAGTTGCTACGCAAGAGCACTCCGGGGAGACTGCCGGTGACAAACCGGA
ASV115	0	0	0	0	0	0	124	58	0	0	0	387	0	27	76	286	33	0	0	127	GTAGTCCACGCCCTAAACGATGTCAACTGGTTGTTGGGTGCATTAGTACTCAGTAACGAAGCTAACGCGTGAAGTTGACCGCCTGGGGAGTACGGCCGCAAGGTTGAAACTCAAAGGAATTGACGGGGACCCGCACAAGCGGTGGATGATGTGGTTTAATTCGATGCAACGCGAAAAACCTTACCTACCTTTGACATGTACGGAACTCGCCAGAGATGGCTTGGTGCTCGAAAGAGAGCCGTAACACAGGTGCTGCATGGCTGTCGTCAGCTCGTGTCGTGAGATGTTGGGTTAAGTCCCGCAACGAGCGCAACCCTTGTCATTAGTTGCCATCATTTGGTTGGGCACTCTAATGAGACTGCCGGTGACAAACCGGA
ASV116	172	0	0	65	0	241	26	312	0	26	0	23	0	125	11	31	84	0	0	0	GTAGTCCACGCCGTAAACGGTGGGCACTAGGTGTGGGCCACATTCCACGTGGTCCGTGCCGCAGCTAACGCATTAAGTGCCCCGCCTGGGGAGTACGGCCGCAAGGCTAAAACTCAAAGGAATTGACGGGGGCCCGCACAAGCGGCGGAGCATGTGGCTTAATTCGACGCAACGCGAAGAACCTTACCAAGGCTTGACATACACCGGAAACATTCAGAGATGGGTGCCCCCTTGTGGTCGGTGTACAGGTGGTGCATGGCTGTCGTCAGCTCGTGTCGTGAGATGTTGGGTTAAGTCCCGCAACGAGCGCAACCCTTGTCCCGTGTTGCCAGCAGGCCCTTGTGGTGCTGGGGACTCACGGGAGACCGCCGGGGTCAACTCGGA
ASV117	34	51	186	108	108	37	41	28	46	92	0	15	157	18	14	24	0	89	31	33	GTAGTCCACGCCGTAAACGTTGAGTGCTAGGTGTTAGGGGGTCCAACCCTTAGTGCTGAAGTTAACACATTAAGCACTCCGCCTGGGGAGTACGACCGCAAGGTTGAAACTCAAAGGAATTGACGGGGGCCCGCACAAGCAGTGGAGCATGTGGTTTAATTCGAAGCAACGCGAAGAACCTTACCAGGTCTTGACATCCGCTGATCATCCGAGAGATCGGACTTTCCCCTTCGGGGGACAGCGTGACAGGTGGTGCATGGTTGTCGTCAGCTCGTGTCGTGAGATGTTGGGTTAAGTCCCGCAACGAGCGCAACCCTTAAGCTTAGTTGCCAGCATTGAGTTGGGCACTCTAAGGTGACTGCCGGTGACAAACCGGA
ASV118	33	0	0	0	60	0	976	0	0	22	0	0	0	0	0	0	0	0	0	0	GTAGTCCACGCTGTAAACGATGTCGATTTGGAGGTTGTGCCCTTGAGGCGTGGCTTCCGGAGCTAACGCGTTAAATCGACCGCCTGGGGAGTACGGCCGCAAGGTTAAAACTCAAATGAATTGACGGGGGCCCGCACAAGCGGTGGAGCATGTGGTTTAATTCGATGCAACGCGAAGAACCTTACCTACTCTTGACATCCAGAGAACTTTCCAGAGATGGATTGGTGCCTTCGGGAACTCTGAGACAGGTGCTGCATGGCTGTCGTCAGCTCGTGTTGTGAAATGTTGGGTTAAGTCCCGCAACGAGCGCAACCCTTATCCTTTGTTGCCAGCGGTTCGGCCGGGAACTCAAAGGAGACTGCCAGTGATAAACTGGA
ASV119	136	16	109	60	0	116	12	169	0	0	0	21	0	83	46	0	46	28	160	54	GTAGTCCACGCCGTAAACGGTGGGTACTAGGTGTGGGTTTCCTTCCTTGGGATCCGTGCCGTAGCTAACGCATTAAGTACCCCGCCTGGGGAGTACGGCCGCAAGGCTAAAACTCAAAGGAATTGACGGGGGCCCGCACAAGCGGCGGAGCATGTGGATTAATTCGATGCAACGCGAAGAACCTTACCTGGGCTTGACATGCACTAGAAAGCCGTAGAGATACGGCCCCCCTTGTGGTTGGTGTGCAGGTGGTGCATGGCTGTCGTCAGCTCGTGTCGTGAGATGTTGGGTTAAGTCCCGCAACGAGCGCAACCCCTATCTTATGTTGCCAGCGCGTTATGGCGGGGACTCGTAAGAGACTGCCGGGGTCAACTCGGA
ASV120	20	82	59	93	100	134	36	103	61	0	0	0	14	0	78	44	122	0	51	36	GTAGTCCACGCCGTAAACGATGAGTGTTAGGTGTCTGGAGTCAAATCTGGGTGCCGCAGCAAACGCATTAAACACTCCGCCTGGGGAGTACGCACGCAAGTGTGAAACTCAAAGGAATTGACGGGGACCCGCACAAGCAGCGGAGCATGTGGTTTAATTCGACGCAACGCGAAGAACCTTACCAAGTCTTGACATATTACAGAAGCAGTTAGAGATAATTGCTTACATCTTCGGATGACTGTAATACAGGTGGTGCATGGTTGTCGTCAGCTCGTGTCGTGAGATGTTGGGTTAAGTCCCATAACGAGCGCAACCCCTATTGCTAGTTACCATCATTAAGTTGGGGACTCTAGTAATACTGCCGGTGACAAACCGGA
ASV121	178	0	10	38	0	137	44	290	57	0	0	40	0	88	28	0	101	0	0	10	GTAGTCCACGCTGTAAACGTTGGGCGCTAGGTGTGGGGGGCCTCTCCGGTTCTCTGTGCCGCAGCTAACGCATTAAGCGCCCCGCCTGGGGAGTACGGCCGCAAGGCTAAAACTCAAAGGAATTGACGGGGGCCCGCACAAGCGGCGGAGCATGCGGATTAATTCGATGCAACGCGAAGAACCTTACCTGGGTTTGACATCACCGCTAATCTTCTGGAGACAGGAGGTCCTTCGGGGGCGGTGACAGGTGGTGCATGGCTGTCGTCAGCTCGTGTCGTGAGATGTTGGGTTAAGTCCCGCAACGAGCGCAACCCTCGTTCGATGTTGCCAGCGGGTTATGCCGGGGACTCATCGAAGACTGCCGGGGTCAACTCGGA
ASV122	0	0	494	0	0	0	0	147	22	10	0	10	0	0	0	0	0	0	311	0	GTAGTCCACGCCCTAAACGATGTCAACTAGTTGTTGGGTCAATACTGACTTGGTAACGTAGCTAACGCGTGAAGTTGACCGCCTGGGGAGTACGGCCGCAAGGTTAAAACTCAAAGGAATTGACGGGGACCCGCACAAGCGGTGGATGATGTGGATTAATTCGATGCAACGCGAAAAACCTTACCTACCCTTGACATGGCAGGAACTTTCCAGAGATGGATTGGTGCTCGAAAGAGAACCTGCACACAGGTGCTGCATGGCTGTCGTCAGCTCGTGTCGTGAGATGTTGGGTTAAGTCCCGCAACGAGCGCAACCCTTGTCATTAGTTGCTACGAAAGGGCACTCTAATGAGACTGCCGGTGACAAACCGGA
ASV123	0	0	55	0	0	0	107	601	0	0	0	0	0	0	113	0	0	0	36	82	GTAGTCCACGCCCTAAACGATGTCAACTGGTTGTTGGGAGGGTTTCTTCTCAGTAACGTAGCTAACGCGTGAAGTTGACCGCCTGGGGAGTACGGCCGCAAGGTTGAAACTCAAAGGAATTGACGGGGACCCGCACAAGCGGTGGATGATGTGGTTTAATTCGATGCAACGCGAAAAACCTTACCTACCCTTGACATGTCTGGAATCCCGAAGAGATTTGGGAGTGCTCGAAAGAGAGCCAGAACACAGGTGCTGCATGGCCGTCGTCAGCTCGTGTCGTGAGATGTTGGGTTAAGTCCCGCAACGAGCGCAACCCTTGTCATTAGTTGCTACGAAAGGGCACTCTAATGAGACTGCCGGTGACAAACCGGA
ASV124	0	114	120	115	43	60	62	0	0	0	0	0	124	0	0	0	0	281	0	71	GTAGTCCACGCCGTAAACGTTGAGTGCTAGGTGTTAGGGGTTTCGATGCCCTTAGTGCCGAAGCAAACGCATTAAGCACTCCGCCTGGGGAGTACGACCGCAAGGTTGAAACTCAAAGGAATTGACGGGGGCCCGCACAAGCGGTGGAGCATGTGGTTTAATTCGACGCAACGCGAAGAACCTTACCAGGTCTTGACATCTTTCGCTAGTTCCAGAGATGGGATGTTCCCCTTCGGGGGACGAAATGACAGGTGGTGCATGGTTGTCGTCAGCTCGTGTCGTGAGATGTTGGGTTAAGTCCCGCAACGAGCGCAACCCTTAATCCTAGTTGCCAGCATTGGGTTGGGCACTCTAGGGTGACTGCCGGTGACAAACCGGA
ASV125	131	0	81	67	0	101	15	212	64	0	0	19	0	73	46	28	81	8	45	0	GTAGTCCACGCCGTAAACGATGAATGCTAGCCGTTGGCGAGCTTGCTCGTCAGTGGCGCAGCTAACGCTTTAAGCATTCCGCCTGGGGAGTACGGTCGCAAGATTAAAACTCAAAGGAATTGACGGGGGCCCGCACAAGCGGTGGAGCATGTGGTTCAATTCGAAGCAACGCGCAGAACCTTACCAGCCCTTGACATGTCCCGTATGAACTCCAGAGACGGAGTTCTTCAGTTCGGCTGGCGGGAACACAGGTGCTGCATGGCTGTCGTCAGCTCGTGTCGTGAGATGTTGGGTTAAGTCCCGCAACGAGCGCAACCCTCGCCCTTAGTTGCCATCATTCAGTTGGGCACTCTAAGGGGACTGCCGGTGATAAGCCGGA
ASV126	115	0	82	31	0	192	38	218	32	0	0	28	0	60	55	0	64	0	43	0	GTAGTCCACGCCCTAAACGATGCGAACTGGATGTTGGTCTCAACTCGGAGATCAGTGTCGAAGCTAACGCGTTAAGTTCGCCGCCTGGGGAGTACGGTCGCAAGACTGAAACTCAAAGGAATTGACGGGGGCCCGCACAAGCGGTGGAGTATGTGGTTTAATTCGATGCAACGCGAAGAACCTTACCTGGCCTTGACATGTCCGGAATCCTGCAGAGATGCGGGAGTGCCTTCGGGAATCGGAACACAGGTGCTGCATGGCTGTCGTCAGCTCGTGTCGTGAGATGTTGGGTTAAGTCCCGCAACGAGCGCAACCCTTGTCCTTAGTTGCCAGCGAGTAAAGTCGGGAACTCTAAGGAGACTGCCGGTGACAAACCGGA
ASV127	92	0	0	0	0	0	0	0	0	0	0	95	0	183	164	213	210	0	0	0	GTAGTCCACGCCGTAAACGATGGGTGCTAGACGTTGGCGAGCTTGCTCGTCAGTGTCGCAGCTAACGCGTTAAGCACCCCGCCTGGGGAGTACGGCCGCAAGGTTGAAACTCAAAGGAATTGACGGGGGCCCGCACAAGCGGTGGAGCATGTGGTTCAATTCGACGCAACGCGCAGAACCTTACCAGCCCTTGACATGTGACTCGCCGGCACCAGAGACGGTGCCTTCGGTTCGGCCGGAGTCAGCACAGGTGCTGCATGGCTGTCGTCAGCTCGTGTCGTGAGATGTTGGGTTAAGTCCCGCAACGAGCGCAACCCTCGTCTCCAGTTGCCATCAGGTTATGCTGGGCACTTTGGAGAAACTGCCGGTGACAAGCCGGA
ASV128	182	0	29	84	0	129	36	57	30	107	0	26	0	92	60	12	47	16	41	0	GTAGTCCACGCCGTAAACGGTGGGAACTAGGTGTGGGCCACATTCCACGTGGTCTGTGCCGCAGCTAACGCATTAAGTTCCCCGCCTGGGGAGTACGGCCGCAAGGCTAAAACTCAAAGGAATTGACGGGGGCCCGCACAAGCGGCGGAGCATGTGGCTTAATTCGATGCAACGCGAAGAACCTTACCTAGGCTTGACATGCAGGGAAATCTCGTAGAGATACGGGGTCCGTAAGGGCCTTGCACAGGTGGTGCATGGCTGTCGTCAGCTCGTGTCGTGAGATGTTGGGTTAAGTCCCGCAACGAGCGCAACCCTCGTTCTATGTTGCCAGCGAGTAATGTCGGGGACTCATAGGAGACTGCCGGGGTCAACTCGGA
ASV129	42	0	0	0	0	76	0	44	0	715	0	0	3	27	14	0	26	0	0	0	GTAGTCCACGCCGTAAACTATGAACGCTAGCCGTTGGGCAGCTTGCTGCTCAGTGGCGCAGCTAACGCATTAAGCGTTCCGCCTGGGGAGTACGGCCGCAAGGTTGAAACTCAAAGGAATTGACGGGGGCCCGCACAAGCGGTGGAGCATGTGGTTTAATTCGACGCAACGCGCAGAACCTTACCAGGGTTTGACATCCTGAGACCGCCGGTGAAAGCCGGTTTTCCCGCAAGGGACTCAGAGACAGGTGCTGCATGGCTGTCGTCAGCTCGTGTCGTGAGATGTTGGGTTAAGTCCCGCAACGAGCGCAACCCTCGCCTTTAGTTGCCATCATTAAGTTGGGCACTCTAGAGGGACCGCCGGCGACAAGCCGGA
ASV130	191	0	0	45	0	173	0	294	37	13	0	7	0	49	23	11	65	0	0	0	GTAGTCCACGCTGTAAACGTTGGGCGCTAGGTGTGGGGGGCCTCTCCGGTTCTCTGTGCCGCAGCTAACGCATTAAGCGCCCCGCCTGGGGAGTACGGCCGCAAGGCTAAAACTCAAAGGAATTGACGGGGGCCCGCACAAGCGGCGGAGCATGCGGATTAATTCGATGCAACGCGAAGAACCTTACCTGGGTTTGACATGTGCGCTAAAGCCGTGGAGACATGGTGTCCTTCGGGGGCGTTCACAGGTGGTGCATGGCTGTCGTCAGCTCGTGTCGTGAGATGTTGGGTTAAGTCCCGCAACGAGCGCAACCCTTGTTCGATGTTGCCAGCGGTTCGGCCGGGGACTCATCGAAGACTGCCGGGGTCAACTCGGA
ASV131	16	62	21	66	17	60	0	42	25	0	0	21	0	43	20	0	144	328	39	0	GTAGTCCACGCCGTAAACGATGAATGCTAGGTGTTGGGGGTCAAACCTCGGTGCCGAAGTTAACACATTAAGCATTCCGCCTGGGGAGTACGCACGCAAGTGTGAAACTCAAAGGAATTGACGGGGACCCGCACAAGCAGCGGAGCATGTGGTTTAATTCGATGCAACGCGAAGAACCTTACCAGGGCTTGACATGTGGGTGAAAGGTATAGAGATATACCCCTCTCTTTATGAGACATCCATACAGGTGGTGCATGGTTGTCGTCAGCTCGTGTCGTGAGATGTTGGGTTAAGTCCCGCAACGAGCGCAACCCCTATACTTAGTTACCAGCGAATAATGTCGGGGACTCTAAGTAGACTGCCGATGACAAATCGGA
ASV132	123	0	0	120	0	222	62	0	0	49	0	0	0	108	128	0	86	0	0	0	GTAGTCCACGCCGTAAACGGTGGGCGCTAGGTGTGGGGGCCATTCCACGGTCTCTGTGCCGCAGCTAACGCATTAAGCGCCCCGCCTGGGGAGTACGGCCGCAAGGCTAAAACTCAAAGGAATTGACGGGGGCCCGCACAAGCGGCGGAGCATGTGGATTAATTCGATGCAACGCGAAGAACCTTACCTGGGTTTGACATGCACCAGACGCAGTCAGAGATGGCTGTTCCCTTGTGGTTGGTGTGCAGGTGGTGCATGGCTGTCGTCAGCTCGTGTCGTGAGATGTTGGGTTAAGTCCCGCAACGAGCGCAACCCTCGTTCCATGTTGCCAGCGCGTTAGGGCGGGGACTCATGGGAGACTGCCGGGGTCAACTCGGA
ASV133	0	14	126	0	0	11	53	292	0	0	0	0	0	12	121	0	0	0	35	221	GTAGTCCACGCCGTAAACGATGGATACTAGCTGTTTGGTAGCAATACTGAGTGGCTAAGCGAAAGTGATAAGTATCCCACCTGGGGAGTACGGGCGCAAGCCTGAAACTCAAAGGAATTGACGGGGGCCCGCACAAGCGGTGGAGCATGTGGTTTAATTCGATGATACGCGAGGAACCTTACCAGGGCTTAAATGTAGTGGGACAGGCTTGGAAACAGGCCCTTCTTCGGACTCATTACAAGGTGCTGCATGGTTGTCGTCAGCTCGTGCCGTGAGGTGTCAGGTTAAGTCCTATAACGAGCGCAACCCCTGTCGTTAGTTGCCAGCGAGTCATGTCGGGAACTCTAACGAGACTGCCGGTGCAAACCGTGA
ASV134	32	37	9	25	115	78	96	30	41	67	0	13	15	99	56	44	88	8	9	21	GTAGTCCACGCCGTAAACGATGAATGCCAGTCGTCGGGCAGCATGCTGTTCGGTGACACACCTAACGGATTAAGCATTCCGCCTGGGGAGTACGGTCGCAAGATTAAAACTCAAAGGAATTGACGGGGGCCCGCACAAGCGGTGGAGCATGTGGTTTAATTCGAAGCAACGCGCAGAACCTTACCAACCCTTGACATCGCAGGACAGCCCGAGAGATCGGGTCTTCTCGTAAGAGACCTGTGGACAGGTGCTGCATGGCTGTCGTCAGCTCGTGTCGTGAGATGTTCGGTTAAGTCCGGCAACGAGCGCAACCCACGTCTTTAGTTGCCAGCATTCAGTTGGGCACTCTAAAGAAACTGCCGATGATAAGTCGGA
ASV135	14	28	30	77	6	0	48	86	64	0	0	200	0	23	31	226	9	0	9	26	GTAGTCCACACCCTAAACGATGTACGTTGGCTCATGGCGGGATGCCGTCATGGGCGAAGCTAACGCGATAAACGTACCGCCTGGGAAGTACGGCCGCAAGGTTGAAACTCAAAGAAATTGACGGGGGCCCGCACAAGCGGTGGAGCATGTGGTTTAATTCGAAGCAACGCGAAGAACCTTACCAGGTCTTGACATCCTACGAACCCGCCGGAAATGGTGGGGTGCTCTTCGGAGAGCGTAGAGACAGGTGCTGCATGGCTGTCGTCAGCTCGTGTCGTGAGATGTTGGGTTAAGTCCCGCAACGAGCGCAACCCCTACCTTCAGTTGCCAGCCTTGAGTGGGGCACTCTGGAGGGACTGCCTATGAAAGTAGGA
ASV136	93	21	0	95	0	68	26	188	0	0	0	75	0	70	51	45	72	0	0	69	GTAGTCCACGCCGTAAACGTTGGGCGCTAGGTGTGGGGGACATTCCACGTCCTCCGTGCCGCAGCTAACGCATTAAGCGCCCCGCCTGGGGAGTACGGCCGCAAGGCTAAAACTCAAAGGAATTGACGGGGGCCCGCACAAGCGGCGGAGCATGCGGATTAATTCGATGCAACGCGAAGAACCTTACCTGGGTTTGACATATAGGGAAATCCTCCAGAGATGGGGGGTCCGTAAGGGTCCTATACAGGTGGTGCATGGCTGTCGTCAGCTCGTGTCGTGAGATGTTGGGTTAAGTCCCGCAACGAGCGCAACCCTCGTCCTATGTTGCCAGCACGCCCTTCGGGGTGGTGGGGACTCATAGGAGACTGCCGGGGTCAACTCGGA
ASV137	0	0	858	0	0	0	0	0	0	0	0	0	0	0	0	0	0	0	0	0	GTAGTCCACGCCGTAAACGATGTCAACTAGCCGTTGGAAGCCTTGAGCTTTTAGTGGCGCAGCTAACGCATTAAGTTGACCGCCTGGGGAGTACGGCCGCAAGGTTAAAACTCAAATGAATTGACGGGGGCCCGCACAAGCGGTGGAGCATGTGGTTTAATTCGAAGCAACGCGAAGAACCTTACCAGGCCTTGACATCCAATGAACTTTCTAGAGATAGATTGGTGCCTTCGGGAACATTGAGACAGGTGCTGCATGGCTGTCGTCAGCTCGTGTCGTGAGATGTTGGGTTAAGTCCCGTAACGAGCGCAACCCTTGTCCTTAGTTACCAGCACGTCATGGTGGGCACTCTAAGGAGACTGCCGGTGACAAACCGGA
ASV138	68	49	115	96	0	104	51	134	0	0	0	0	0	92	0	0	52	0	44	44	GTAGTCCACGCCGTAAACGGTGGGTACTAGGTGTGGGTTTCCTTCCTTGGGATCCGTGCCGTAGCTAACGCATTAAGTACCCCGCCTGGGGAGTACGGCCGCAAGGCTAAAACTCAAAGAAATTGACGGGGGCCCGCACAAGCGGCGGAGCATGTGGATTAATTCGATGCAACGCGAAGAACCTTACCTGGGTTTGACATGCACAGGACGTGCCTAGAGATAGGTATTCCCTTGTGGCCTGTGTGCAGGTGGTGCATGGCTGTCGTCAGCTCGTGTCGTGAGATGTTGGGTTAAGTCCCGCAACGAGCGCAACCCCTATCTTATGTTGCCAGCGCGTCATGGCGGGGACTCGTAAGAGACTGCCGGGGTCAACTCGGA
ASV139	35	0	47	0	0	54	55	35	126	33	0	63	0	17	90	67	64	46	37	71	GTAGTCCACGCCGTAAACGTTGGGAACTAGGTGTGGGCGACATTCCACGTCGTCCGTGCCGCAGCTAACGCATTAAGTTCCCCGCCTGGGGAGTACGGCCGCAAGGCTAAAACTCAAAGGAATTGACGGGGGCCCGCACAAGCAGCGGAGCATGTGGCTTAATTCGACGCAACGCGAAGAACCTTACCAAGGCTTGACATACACCGGAAACACTCAGAGATGGGTGCCCCCTTTGGGCTGGTGTACAGGTGGTGCATGGCTGTCGTCAGCTCGTGTCGTGAGATGTTGGGTTAAGTCCCGCAACGAGCGCAACCCCTGTTCTGTGTTGCCAGCATGCTCTTTCGGGGGTGATGGGGACTCACAGGAGACCGCCGGGGTCAACTCGGA
ASV140	101	57	83	30	0	151	46	121	23	0	0	18	0	48	41	4	29	8	54	17	GTAGTCCACGCCGTAAACGTTGGGCGCTAGATGTGGGGACCATTCCACGGTTTCCGTGTCGTAGCTAACGCATTAAGCGCCCCGCCTGGGGAGTACGGCCGCAAGGCTAAAACTCAAAGGAATTGACGGGGGCCCGCACAAGCGGCGGAGCATGCGGATTAATTCGATGCAACGCGAAGAACCTTACCAAGGCTTGACATATACCGGTAACGGCCAGAGATGGTCGCCCCCTTGTGGTCGGTATACAGGTGGTGCATGGTTGTCGTCAGCTCGTGTCGTGAGATGTTGGGTTAAGTCCCGCAACGAGCGCAACCCTCGTTCTATGTTGCCAGCACGTAATGGTGGGAACTCATAGGAGACTGCCGGGGTCAACTCGGA
ASV141	0	8	0	0	0	13	0	736	0	0	0	6	25	13	11	0	0	0	0	0	GTAGTCCACGCCCTAAACGATGTCGACTAGGTGTTCGGTGAGGAGACTCATTGAGTACCGCAGCTAACGCGTGAAGTCGACCGCCTGGGGAGTACGGTCGCAAGATTAAAACTCAAAGGAATTGACGGGGACCCGCACAAGCGGTGGATGATGTGGATTAATTCGATGCAACGCGAAAAACCTTACCTACCCTTGACATGTACGGAACCCTGCTGAGAGGTGGGGGTGCTCGAAAGAGAGCCGTAACACAGGTGCTGCATGGCTGTCGTCAGCTCGTGTCGTGAGATGTTGGGTTAAGTCCCGCAACGAGCGCAACCCTTGTCATTAGTTGCTACGCAAGAGCACTCTAATGAGACTGCCGGTGACAAACCGGA
ASV142	82	0	30	24	0	171	64	87	52	48	0	31	0	61	32	27	59	0	0	41	GTAGTCCACGCCGTAAACTATGGACGCTAGCCGTTGGGCAGCTTGCTGCTCAGTGGCGCAGCTAACGCATTAAGCGTCCCGCCTGGGGAGTACGGCCGCAAGGTTGAAACTCAAAGGAATTGACGGGGGCCCGCACAAGCGGTGGAGCATGTGGTTTAATTCGACGCAACGCGCAGAACCTTACCAGGGTTTGACATCCTGAGACCGCCGGTGAAAGCCGGTTTTCCCGCAAGGGACTCAGAGACAGGTGCTGCATGGCTGTCGTCAGCTCGTGTCGTGAGATGTTGGGTTAAGTCCCGCAACGAGCGCAACCCTCGCCTTTAGTTGCCATCATTAAGTTGGGCACTCTAGAGGGACCGCCGGCGACAAGCCGGA
ASV143	39	0	11	21	46	45	83	40	52	31	0	81	0	73	71	79	92	5	23	0	GTAGTCCATGCCGTAAACGATGAGTGTTCGCCCTTGGTCTACGCGGATCAGGGGCCCAGCTAACGCGTGAAACACTCCGCCTGGGGAGTACGGTCGCAAGACCGAAACTCAAAGGAATTGACGGGGGCCTGCACAAGCGGTGGAGCATGTGGTTTAATTCGATACAACGCGCAAAACCTTACCAGCCCTTGACATATGAACAACAAAACCTGTCCTTAACAGGATGGTACTGACTTTCATACAGGTGCTGCATGGCTGTCGTCAGCTCGTGTCGTGAGATGTTGGGTTAAGTCCCGCAACGAGCGCAACCCTTGTCCCTAGTTGCTACGCAAGAGCACTCCAGGGAGACTGCCGGTGACAAACCGGA
ASV144	123	20	48	103	0	62	0	284	27	0	0	31	0	45	0	15	32	0	0	0	GTAGTCCATGCCGTAAACGTTGGGCACTAGGTGTGGGTCCCATTCCACGGGTTCCGTGCCGCAGCAAACGCATTAAGTGCCCCGCCTGGGGAGTACGGCCGCAAGGCTAAAACTCAAAGAAATTGACGGGGGCCCGCACAAGCGGCGGAGCATGCGGATTAATTCGATGCAACGCGAAGAACCTTACCAAGGCTTGACATACACCGGAAAAGTGCAGAGATGTGCTCCCCGTAAGGTCGGTGTACAGGTGGTGCATGGTTGTCGTCAGCTCGTGTCGTGAGATGTTGGGTTAAGTCCCGCAACGAGCGCAACCCTCGTCCCATGTTGCCAGCGGGTTATGCCGGGGACTCATGGGAGACTGCCGGGGTCAACTCGGA
ASV145	0	10	0	32	10	0	0	0	0	737	0	0	0	0	0	0	0	0	0	0	GTAGTCCACGCCGTAAACGATGAATGCTAGACGCTGGGGAGCATGCTCTTCGGTGTCGCAGCTAACGCATTAAGCATTCCGCCTGGGGAGTACGGTCGCAAGATTAAAACTCAAAGGAATTGACGGGGGCCCGCACAAGCGGTGGAGCATGTGGTTTAATTCGAAGCAACGCGCAGAACCTTACCAACCCTTGACATGGGAAGTATGGGCCGGAGAGATCCGGTCCTTCAGTTCGGCTGGCTTCCACACAGGTGCTGCATGGCTGTCGTCAGCTCGTGTCGTGAGATGTTGGGTTAAGTCCCGCAACGAGCGCAACCCTCATCTTCAGTTGCCATCATTTAGTTGGGCACTCTGAAGAAACTGCCGGTGACAAGCCGGA
ASV146	19	34	111	58	87	84	35	37	21	78	0	24	0	18	17	23	77	10	24	27	GTAGTCCACGCCGTAAACGATGAGTGCTAAGTGTTAGGGGGTTTCCGCCCCTTAGTGCTGCAGCTAACGCATTAAGCACTCCGCCTGGGGAGTACGACCGCAAGGTTGAAACTCAAAGGAATTGACGGGGACCCGCACAAGCGGTGGAGCATGTGGTTTAATTCGAAGCAACGCGAAGAACCTTACCAAATCTTGACATCCTTTGACCCTTCTAGAGATAGAAGTTTCCCCTTCGGGGGACAAAGTGACAGGTGGTGCATGGTTGTCGTCAGCTCGTGTCGTGAGATGTTGGGTTAAGTCCCGCAACGAGCGCAACCCTTAAGCTTAGTTGCCATCATTAAGTTGGGCACTCTAAGTTGACTGCCGGTGACAAACCGGA
ASV147	0	32	0	53	49	73	62	49	42	65	0	72	0	46	93	45	36	31	0	36	GTAGTCCACGCCGTAAACGTTGGGAACTAGGTGTGGGCGACATTCCACGTCGTCCGTGCCGCAGCTAACGCATTAAGTTCCCCGCCTGGGGAGTACGGCCGCAAGGCTAAAACTCAAAGGAATTGACGGGGGCCCGCACAAGCAGCGGAGCATGTGGCTTAATTCGACGCAACGCGAAGAACCTTACCAAGGCTTGACATACACCGGAAACACTCAGAGATGGGTGCCCCCTTTGGGCTGGTGTACAGGTGGTGCATGGCTGTCGTCAGCTCGTGTCGTGAGATGTTGGGTTAAGTCCCGCAACGAGCGCAACCCCTGTTCTGTGTTGCCAGCATGCCCTTTCGGGGGTGATGGGGACTCACAGGAGACCGCCGGGGTCAACTCGGA
ASV148	0	0	0	0	0	0	0	0	0	777	0	0	0	0	0	0	0	0	0	0	GTAGTCCACGCCGTAAACGATGGATGCTAGCCGTCGGATAGCTTGCTATTCGGTGGCGCAGCTAACGCATTAAGCATCCCGCCTGGGGAGTACGGCCGCAAGGTTAAAACTCAAAGGAATTGACGGGGGCCCGCACAAGCGGTGGAGCATGTGGTTTAATTCGACGCAACGCGAAGAACCTTACCAGCTCTTGACATTCACTGATTGCCGGTAGAGATGCCGGAGTTCCAGCAATGGACAGTGGGACAGGTGCTGCATGGCTGTCGTCAGCTCGTGTCGTGAGATGTTGGGTTAAGTCCCGCAACGAGCGCAACCCTCGCCATTAGTTGCCATCATTAAGTTGGGCACTCTAGTGGGACTGCCGGTGATAAGCCGGA
ASV149	47	0	73	22	58	54	29	143	51	67	0	11	0	42	37	37	58	0	18	20	GTAGTCCACGCCCTAAACGATGCGAACTGGATGTTGGGCACACTTAGGTGCTCAGTGTCGAAGCTAACGCGTTAAGTTCGCCGCCTGGGGAGTACGGTCGCAAGACTGAAACTCAAAGGAATTGACGGGGGCCCGCACAAGCGGTGGAGTATGTGGTTTAATTCGATGCAACGCGAAGAACCTTACCTGGCCTTGACATGTCCGGAATCCTGCAGAGATGCGGGAGTGCCTTCGGGAATCGGAACACAGGTGCTGCATGGCTGTCGTCAGCTCGTGTCGTGAGATGTTGGGTTAAGTCCCGCAACGAGCGCAACCCTTGTCCTTAGTTGCCAGCACGTAATGGTGGGAACTCTAAGGAGACTGCCGGTGACAAACCGGA
ASV150	59	0	0	0	44	109	102	78	31	50	0	19	0	0	145	43	0	0	0	85	GTAGTCCACGCCGTAAACGGTGGGAACTAGGTGTTGGCGACATTCCACGTCGTCGGTGCCGCAGCTAACGCATTAAGTTCCCCGCCTGGGGAGTACGGCCGCAAGGCTAAAACTCAAAGGAATTGACGGGGGCCCGCACAAGCGGCGGAGCATGTGGCTTAATTCGACGCAACGCGAAGAACCTTACCAAGGCTTGACATACACCGGAAACATCCAGAGATGGGTGCCCCCTTGTGGTCGGTGTACAGGTGGTGCATGGCTGTCGTCAGCTCGTGTCGTGAGATGTTGGGTTAAGTCCCGCAACGAGCGCAACCCTTGTTCTGTGTTGCCAGCATGCCCTTCGGGGTGATGGGGACTCACAGGAGACCGCCGGGGTCAACTCGGA
ASV151	0	76	78	51	131	64	73	57	75	135	0	0	0	0	0	0	19	0	0	0	GTAGTCCACGCCGTAAACGATGAATGCCAGCCGTTAGTGGGTTTACTCACTAGTGGCGCAGCTAACGCTTTAAGCATTCCGCCTGGGGAGTACGGTCGCAAGATTAAAACTCAAAGGAATTGACGGGGGCCCGCACAAGCGGTGGAGCATGTGGTTTAATTCGACGCAACGCGAAGAACCTTACCAGCCCTTGACATCCCGGTCGCGGATTCCAGAGACGGAATCCTTCAGTTCGGCTGGACCGGAGACAGGTGCTGCATGGCTGTCGTCAGCTCGTGTCGTGAGATGTTGGGTTAAGTCCCGCAACGAGCGCAACCCCCGTCCTTAGTTGCTACCATTTAGTTGAGCACTCTAAGGAGACTGCCGGTGATAAGCCGCGA
ASV152	38	0	0	40	0	45	56	109	42	88	0	0	0	59	124	76	63	0	0	0	GTAGTCCACGCCGTAAACGTTGGGAACTAGGTGTGGGCGACATTCCACGTTGTCCGTGCCGCAGCTAACGCATTAAGTTCCCCGCCTGGGGAGTACGGCCGCAAGGCTAAAACTCAAAGGAATTGACGGGGGCCCGCACAAGCGGCGGAGCATGTGGCTTAATTCGACGCAACGCGAAGAACCTTACCAAGGCTTGACATACGCCAGAAAACCCTGGAGACAGGGTCCCCCTTGTGGCTGGTGTACAGGTGGTGCATGGCTGTCGTCAGCTCGTGTCGTGAGATGTTGGGTTAAGTCCCGCAACGAGCGCAACCCCTGTCCTGTGTTGCCAGCAGGCCCTTGTGGTGCTGGGGACTCACGGGAGACCGCCGGGGTCAACTCGGA
ASV153	74	105	7	26	76	55	56	0	42	0	0	36	0	75	0	42	63	46	0	29	GTAGTCCACGCCGTAAACGATGGTCACTAGATGTGGGGGGTGTCGACTCCCTCCGTGTCGTAGCTAACGCGTTAAGTGACCCGCCTGGGGAGTACGGCCGCAAGGCTAAAACTCAAAGGAATTGACGGGGACCCGCACAAGCAGCGGAGCATGTGGATTAATTCGACGCAACGCGAAGAACCTTACCTGGGCTTGACATACTGCTGACCTCCATGGAAACATGGACTTCCTTCGGGACAGCAATACAGGTGGTGCATGGCTGTCGTCAGCTCGTGTCGTGAGATGTTGGGTTGAGTCCCGCAACGAGCGCAACCCCCGTCCTATGTTGCCAGCATTCAGTTGGGGACTCATAGGAGACTGCCGGTGACAAACCGGA
ASV154	0	22	0	229	9	53	27	46	44	62	0	50	0	26	63	5	20	64	0	5	GTAGTCCACGCCGTAAACGTTGGGAACTAGGTGTGGGCGACATTCCACGTCGTCCGTGCCGCAGCTAACGCATTAAGTTCCCCGCCTGGGGAGTACGGCCGCAAGGCTAAAACTCAAAGGAATTGACGGGGGCCCGCACAAGCAGCGGAGCATGTGGCTTAATTCGACGCAACGCGAAGAACCTTACCAAGGCTTGACATACACCGGAAACATCCAGAGATGGGTGCCCCCTTTGGGCTGGTGTACAGGTGGTGCATGGCTGTCGTCAGCTCGTGTCGTGAGATGTTGGGTTAAGTCCCGCAACGAGCGCAACCCCTGTTCTGTGTTGCCAGCATGCCCTTTCGGGGGTGATGGGGACTCACAGGAGACCGCCGGGGTCAACTCGGA
ASV155	0	0	0	0	0	0	0	10	116	17	0	78	0	72	5	419	8	0	0	0	GTAGTCCACGCCGTAAACGATGAATGCCAGCCGTTGGGGGGCTTGCCTCTCAGTGGCGCAGCTAACGCTTTGAGCATTCCGCCTGGGGAGTACGGTCGCAAGATTAAAACTCAAAGGAATTGACGGGGGCCCGCACAAGCGGTGGAGCATGTGGTTTAATTCGAAGCAACGCGCAGAACCTTACCATCCTTTGACATGGCGTGTTACCCAGAGAGATTTGGGGTCCACTTCGGTGGCGCGCACACAGGTGCTGCATGGCTGTCGTCAGCTCGTGTCGTGAGATGTTGGGTTAAGTCCCGCAACGAGCGCAACCCACGTCCTCAGTTGCCATCATTCAGTTGGGCACTCTGGGGAGACTGCCGGTGATAAGCCGCGA
ASV156	154	0	0	22	27	0	0	296	15	0	0	45	0	43	38	0	58	0	0	16	GTAGTCCATGCCGTAAACGTTGGGCGCTAGGTGTGGGGCTCATTCCACGAGTTCCGTGCCGCAGCTAACGCATTAAGCGCCCCGCCTGGGGAGTACGGCCGCAAGGCTAAAACTCAAAGGAATTGACGGGGGCCCGCACAAGCGGCGGAGCATGCGGATTAATTCGATGCAACGCGAAGAACCTTACCAAGGCTTGACATACACCGGAATCGCTCAGAGATGGGTGCGTCTTCGGACTGGTGTACAGGTGGTGCATGGTTGTCGTCAGCTCGTGTCGTGAGATGTTGGGTTAAGTCCCGCAACGAGCGCAACCCTCGTTCTATGTTGCCAGCACGTGATGGTGGGGACTCATAGGAGACTGCCGGGGTCAACTCGGA
ASV157	171	0	0	33	0	49	34	90	28	46	0	0	0	63	126	0	33	0	0	40	GTAGTCCACGCCGTAAACGTTGGGAACTAGGTGTGGGCGACATTCCACGTCGTCCGTGCCGCAGCTAACGCATTAAGTTCCCCGCCTGGGGAGTACGGCCGCAAGGCTAAAACTCAAAGGAATTGACGGGGGCCCGCACAAGCGGCGGAGCATGTGGCTTAATTCGACGCAACGCGAAGAACCTTACCAAGGCTTGACATACGCCAGAAAACCCTGGAGACAGGGTCCCCCTTGTGGCTGGTGTACAGGTGGTGCATGGCTGTCGTCAGCTCGTGTCGTGAGATGTTGGGTTAAGTCCCGCAACGAGCGCAACCCCTGTCCTGTGTTGCCAGCAGGCCCTTGTGGTGCTGGGGACTCACGGGAGACCGCCGGGGTCAACTCGGA
ASV158	0	0	35	0	0	0	56	423	0	0	0	17	0	25	43	0	0	7	0	104	GTAGTCCACGCCGTAAACGATGGATACTAGCTGTTGGAAGTAATTTCAGTGGCTAAGCGAAAGTGATAAGTATCCCACCTGGGGAGTACGAACGCAAGTTTGAAACTCAAAGGAATTGACGGGGGCCCGCACAAGCGGTGGAGCATGTGGTTTAATTCGATGATACGCGAGGAACCTTACCAAGGCTTAAATGTAGATTGACAGGTTTGGAAACAGATCTTTCTTCGGACAATTTACAAGGTGCTGCATGGTTGTCGTCAGCTCGTGCCGTGAGGTGTCAGGTTAAGTCCTATAACGAGCGCAACCCCTGTTGTTAGTTGCCAGCGAGTCAAGTCGGGAACTCTAACAAGACTGCCAGTGTAAACTGTGA
ASV159	0	0	36	0	0	0	81	308	22	0	0	25	0	6	51	0	0	5	17	158	GTAGTCCACGCCCTAAACGATGTCAACTGGTTGTTGGGTCTTCACTGACTCAGTAACGAAGCTAACGCGTGAAGTTGACCGCCTGGGGAGTACGGCCGCAAGGTTGAAACTCAAAGGAATTGACGGGGACCCGCACAAGCGGTGGATGATGTGGTTTAATTCGATGCAACGCGAAAAACCTTACCCACCTTTGACATGTACGGAATCCTTTAGAGATAGAGGAGTGCTCGAAAGAGAACCGTAACACAGGTGCTGCATGGCTGTCGTCAGCTCGTGTCGTGAGATGTTGGGTTAAGTCCCGCAACGAGCGCAACCCTTGTCATTAGTTGCTACATTTAGTTGGGCACTCTAATGAGACTGCCGGTGACAAACCGGA
ASV160	0	0	266	0	163	0	0	67	0	99	0	0	0	0	0	0	0	0	112	0	GTAGTCCACGCTGTAAACGGTGGGTACTAGGTGTGGGGTCCATTCCACGGGTTCCGTGCCGTAGCTAACGCTTTAAGTACCCCGCCTGGGGAGTACGGCCGCAAGGCTAAAACTCAAAGGAATTGACGGGGCCCCGCACAAGCGGCGGAGCATGCGGATTAATTCGATGCAACGCGTAGAACCTTACCTGGGTTTGACATGGATCGGGAGCGCTCAGAGATGGGTGTGCCTCTTTTGGGGTCGGTTCACAGGTGGTGCATGGCTGTCGTCAGCTCGTGTCGTGAGATGTTGGGTTAAGTCCCGCAACGAGCGCAACCCTTGTTCACTGTTGCCAGCACGTTATGGTGGGGACTCAGTGGAGACCGCCGGGGTCAACTCGGA
ASV161	38	51	18	19	81	0	19	27	58	46	0	26	0	15	51	40	46	0	62	102	GTAGTCCACGCCGTAAACGATGAGTGCTAAGTGTTAGGGGGTTTCCGCCCCTTAGTGCTGCAGCTAACGCATTAAGCACTCCGCCTGGGGAGTACGACCGCAAGGTTGAAACTCAAAGGAATTGACGGGGACCCGCACAAGCGGTGGAGCATGTGGTTTAATTCGAAGCAACGCGAAGAACCTTACCAAATCTTGACATCCTCTGATCCCTCTAGAGATAGAGGTTTCCCCTTCGGGGGACAGAGTGACAGGTGGTGCATGGTTGTCGTCAGCTCGTGTCGTGAGATGTTGGGTTAAGTCCCGCAACGAGCGCAACCCTTAAGCTTAGTTGCCATCATTAAGTTGGGCACTCTAAGTTGACTGCCGGTGACAAACCGGA
ASV162	95	0	36	0	0	65	34	214	0	0	0	21	0	50	85	0	33	0	0	65	GTAGTCCACACCGTAAACGTTGGGCGCTAGGTGTGGGATCCATTCCACGGGTTCCGTGCCGCAGCTAACGCATTAAGCGCCCCGCCTGGGGAGTACGGCCGCAAGGCTAAAACTCAAAGGAATTGACGGGGGCCCGCACAAGCGGCGGAGCATGCGGATTAATTCGATGCAACGCGAAGAACCTTACCTGGGTTTGACATACGCCGGAAAGCATCAGAGATGGTGCCCCTTTTAGTCGGTGTACAGGTGGTGCATGGCTGTCGTCAGCTCGTGTCGTGAGATGTTGGGTTAAGTCCCGCAACGAGCGCAACCCTTGTCCTATGTTGCCAGCAAGCCCTTCGGGGTGTTGGGGACTCATAGGAGACTGCCGGGGTCAACTCGGA
ASV163	72	34	34	26	63	21	147	55	105	28	0	14	0	27	0	20	30	17	0	0	GTAGTCCACGCCGTAAACGATGATTGCTAGTTGTCGGGATGCATGCATTTCGGTGACGCAGCTAACGCATTAAGCAATCCGCCTGGGGAGTACGGTCGCAAGATTAAAACTCAAAGGAATTGACGGGGGCCCGCACAAGCGGTGGAGCATGTGGTTTAATTCGAAGCAACGCGCAGAACCTTACCACCTTTTGACATGCCTGGACCGCCACGGAGACGTGGCTTTCCCTTCGGGGACTAGGACACAGGTGCTGCATGGCTGTCGTCAGCTCGTGTCGTGAGATGTTGGGTTAAGTCCCGCAACGAGCGCAACCCTCGCCATTAGTTGCCATCATTTAGTTGGGAACTCTAATGGGACTGCCGGTGCTAAGCCGGA
ASV164	69	0	48	0	8	122	34	71	16	42	0	20	0	42	9	34	87	0	22	69	GTAGTCCACACCGTAAACGTTGGGCGCTAGGTGTGGGGCCTATTCCATGGGTTCCGTGCCGCAGCTAACGCATTAAGCGCCCCGCCTGGGGAGTACGGCCGCAAGGCTAAAACTCAAAGGAATTGACGGGGGCCCGCACAAGCGGCGGAGCATGCGGATTAATTCGATGCAACGCGAAGAACCTTACCTGGGTTCAACTACTACCGGAAAGCGCTAGAGATAGTGCCCCTTTTTGTCGGTAGATAGGTGGTGCATGGCTGTCGTCAGCTCGTGTCGTGAGATGTTGGGTTAAGTCCCGCAACGAGCGCAACCCTCGTTCTATGTTGCCAGCACGTTATGGTGGGGACTCATAGGAGACTGCCGGGGTCAACTCGGA
ASV165	57	0	47	56	0	110	12	197	0	10	0	19	0	46	44	9	0	0	53	27	GTAGTCCATGCCGTAAACGTTGGGCGCTAGATGTGGGGACCATTCCACGGTTTCCGTGTCGCAGCTAACGCATTAAGCGCCCCGCCTGGGGAGTACGGCCGCAAGGCTAAAACTCAAAGGAATTGACGGGGGCCCGCACAAGCGGCGGAGCATGCGGATTAATTCGATGCAACGCGAAGAACCTTACCAAGGCTTGACATATACGAGAACGCTCTAGAAATAGAGAACTCTTTGGACACTCGTATACAGGTGGTGCATGGTTGTCGTCAGCTCGTGTCGTGAGATGTTGGGTTAAGTCCCGCAACGAGCGCAACCCTCGTTCTATGTTGCCAGCGGTTCGGCCGGGAACTCATAGGAGACTGCCGGGGTCAACTCGGA
ASV166	60	0	75	71	0	107	60	113	23	41	0	0	0	0	32	0	28	0	36	39	GTAGTCCACGCCGTAAACGATGAATGCTAGCCGTTGGGCAGCTTGCTGTTCAGTGGCGCAGCTAACGCATTAAGCATTCCGCCTGGGGAGTACGGCCGCAAGGTTGAAACTCAAAGGAATTGACGGGGGCCCGCACAAGCGGTGGAGCATGTGGTTTAATTCGACGCAACGCGCAGAACCTTACCAGGGTTTGACATCCTGCGACCGCTCCCTAATAGGAGTTTTCCCGCAAGGGACGCAGAGACAGGTGCTGCATGGCTGTCGTCAGCTCGTGTCGTGAGATGTTGGGTTAAGTCCCGCAACGAGCGCAACCCTCGCCTTTAGTTGCCATCATTCAGTTGGGCACTCTAGAGGGACCGCCGGCGACAAGCCGGA
ASV167	95	125	29	0	94	49	68	38	47	0	0	0	0	36	0	31	61	0	0	0	GTAGTCCACACCGTAAACGTTGGGCGCTAGGTGTGGGGCCTATTCCATGGGTTCCGTGCCGCAGCTAACGCATTAAGCGCCCCGCCTGGGGAGTACGGCCGCAAGGCTAAAACTCAAAGGAATTGACGGGGGCCCGCACAAGCGGCGGAGCATGCGGATTAATTCGATGCAACGCGAAGAACCTTACCTGGGTTTGACATATAGAGAAAACTGCTAGAGATAGCAGGTCCGTAAGGGTTCTATACAGGTGGTGCATGGCTGTCGTCAGCTCGTGTCGTGAGATGTTGGGTTAAGTCCCGCAACGAGCGCAACCCTCGTTCTATGTTGCCAGCAAGCCCTTCGGGGTGTTGGGGACTCATAGGAGACTGCCGGGGTCAACTCGGA
ASV168	62	0	0	76	0	51	14	220	20	22	0	0	0	25	11	0	126	0	11	19	GTAGTCCACGCCGTAAACGGTGGGAACTAGGTGTTGGCGACATTCCACGTCGTCGGTGCCGCAGCTAACGCATTAAGTTCCCCGCCTGGGGAGTACGGCCGCAAGGCTAAAACTCAAAGGAATTGACGGGGGCCCGCACAAGCAGCGGAGCATGTGGCTTAATTCGACGCAACGCGAAGAACCTTACCAAGGCTTGACATACACCGGAAACGGCCAGAGATGGTCGCCCCCTTGTGGTCGGTGTACAGGTGGTGCATGGCTGTCGTCAGCTCGTGTCGTGAGATGTTGGGTTAAGTCCCGCAACGAGCGCAACCCTTGTCCTGTGTTGCCAGCATGCCCTTCGGGGTGATGGGGACTCACAGGAGACCGCCGGGGTCAACTCGGA
ASV169	0	0	12	18	0	0	60	43	52	0	0	48	0	0	82	23	32	14	69	194	GTAGTCCACACCCTAAACGATGTACGTTGGCTAACCGCAGGATGCTGTGGTTGGCGAAGCTAACGCGATAAACGTACCGCCTGGGAAGTACGGCCGCAAGGTTGAAACTCAAAGGAATTGACGGGGGCCCGCACAAGCGGTGGAGCATGTGGTTTAATTCGAAGCAACGCGAAGAACCTTACCAGGTCTTGACATGCATGGAACTCTTGAGAGATCAGGAGGTGCCCTTCGGGGAGCCATGACACAGGTGCTGCATGGCTGTCGTCAGCTCGTGTCGTGAGATGTTGGGTTAAGTCCCGCAACGAGCGCAACCCTTACCTTTAGTTGCCAGCATTGAGTTGGGCACTCTAGAGGGACTGCCTATGAAAGTAGGA
ASV170	46	0	0	0	106	80	121	88	78	0	0	0	59	0	21	0	28	0	19	0	GTAGTCCATGCCGTAAACGATGAGTGTTCGCCCTTGGTCTACGCGGATCAGGGGCCCAGCTAACGCGTGAAACACTCCGCCTGGGGAGTACGGTCGCAAGACCGAAACTCAAAGGAATTGACGGGGGCCTGCACAAGCGGTGGAGCATGTGGTTTAATTCGACGCAACGCGCAGAACCTTACCAGCCCTTGACATGTCCGGGACCGGTCGCAGAGACGTGACCTTCTCTTCGGAGCCCGGAACACAGGTGCTGCATGGCTGTCGTCAGCTCGTGTCGTGAGATGTTGGGTTAAGTCCCGCAACGAGCGCAACCCCCGTCCTTAGTTGCTACCATTTAGTTGAGCACTCTAAGGAGACTGCCGGTGATAAGCCGCGA
ASV171	29	43	45	82	0	0	32	22	67	0	0	0	88	33	0	0	18	50	90	47	GTAGTCCACGCCGTAAACGTTGAGTGCTAGGTGTTAGGGGTTTCGATGCCCTTAGTGCCGAAGCAAACGCATTAAGCACTCCGCCTGGGGAGTACGACCGCAAGGTTGAAACTCAAAGGAATTGACGGGGGCCCGCACAAGCGGTGGAGCATGTGGTTTAATTCGACGCAACGCGAAGAACCTTACCAGGTCTTGACATCTTTCGCAAGTCCCAGAGATGGGATGTTCCCCTTCGGGGGACGAAATGACAGGTGGTGCATGGTTGTCGTCAGCTCGTGTCGTGAGATGTTGGGTTAAGTCCCGCAACGAGCGCAACCCTTAATCCTAGTTGCCAGCATTGAGTTGGGCACTCTAGGGTGACTGCCGGTGACAAACCGGA
ASV172	74	0	158	14	5	96	33	83	0	16	0	16	0	24	30	0	0	32	59	0	GTAGTCCACGCCGTAAACGATGGGTACTAGGTGTGGGAGGTGTCGACTCCTCCCGTGCCGTCGCTAACGCACTAAGTACCCCGCCTGGGGAGTACGGCCGCAAGGCTAAAACTCAAAGGAATTGACGGGGGCCCGCACAAGCAGCGGAGCATGTGGTTTAATTCGACGCAACGCGAAGAACCTTACCTGGGCTTGACATGTCAGTGACCGCCGTGGAAACACGGTTTTCCTTCGGGACACTGTCACAGGTGGTGCATGGCTGTCGTCAGCTCGTGTCGTGAGATGTTGGGTTAAGTCCCGCAACGAGCGCAACCCCCGTCCTATGTTGCCATCATTAAGTTGGGGACTCATAGGAGACTGCCGGTGACAAACCGGA
ASV173	49	0	0	46	0	112	0	253	0	0	0	0	0	100	0	0	72	0	0	0	GTAGTCCACGCCGTAAACGGTGGGAACTAGGTGTTGGCGACATTCCACGTCGTCGGTGCCGCAGCTAACGCATTAAGTTCCCCGCCTGGGGAGTACGGCCGCAAGGCTAAAACTCAAAGGAATTGACGGGGGCCCGCACAAGCGGCGGAGCATGTGGCTTAATTCGACGCAACGCGAAGAACCTTACCAAGGCTTGACATACACCGGAAAGCATTAGAGATAGTGCCGCCCTTGTGGTCGGTGTACAGGTGGTGCATGGCTGTCGTCAGCTCGTGTCGTGAGATGTTGGGTTAAGTCCCGCAACGAGCGCAACCCTTGTTCTGTGTTGCCAGCATGCCCTTCGGGGTGATGGGGACTCACAGGAGACCGCCGGGGTCAACTCGGA
ASV174	0	4	0	17	3	0	0	0	0	607	0	0	0	0	0	0	0	0	0	0	GTAGTCCACGCCCTAAACGATGATAACTCGATGTTGGCGATATACAGTCAGCGTCCAAGCGAAAGCGTTAAGTTATCCACCTGGGGAGTACGCCCGCAAGGGTGAAACTCAAAGGAATTGACGGGGGCCCGCACAAGCGGAGGAGCATGTGGTTTAATTCGATGATACGCGAGGAACCTTACCCGGGCTTGAAAGTTACTGAAGGGCCTAGAGATAGGCCCGTCCCTCGGGACAGGAAACTAGGTGCTGCATGGCTGTCGTCAGCTCGTGCCGTGAGGTGTTGGGTTAAGTCCCGCAACGAGCGCAACCCCTATGTTTAGTTGCCAGCATGTAAAGGTGGGGACTCTAAACAGACTGCCTACGTAAGTAGAGA
ASV175	0	33	36	0	0	0	39	46	0	0	0	87	0	52	156	107	0	0	0	73	GTAGTCCACGCCCTAAACGATGCGAACTGGATGTTGGGTGCAACTTGGCACTCAGTATCGAAGCTAACGCGTTAAGTTCGCCGCCTGGGAAGTACGGTCGCAAGACTGAAACTCAAAGGAATTGACGGGGGCCCGCACAAGCGGTGGAGTATGTGGTTTAATTCGATGCAACGCGAAGAACCTTACCTGGCCTTGACATGTCTGGAATCCTGCAGAGATGCGGGAGTGCCTTCGGGAACCAGAACACAGGTGCTGCATGGCTGTCGTCAGCTCGTGTCGTGAGATGTTGGGTTAAGTCCCGCAACGAGCGCAACCCTTGTCCTTAGTTGCCAGCACGTAATGGTGGGAACTCTAAGGAGACCGCCGGTGACAAACCGGA
ASV176	0	0	0	0	0	0	0	626	0	0	0	0	0	0	0	0	0	0	0	0	GTAGTCCACGCCGTAAACGATGGATACTAGCTGTTCGGAGCAATCTGAGTGGCTAAGCGAAAGTGATAAGTATCCCACCTGGGGAGTACGTTCGCAAGAATGAAACTCAAAGGAATTGACGGGGGCCCGCACAAGCGGAGGAGCATGTGGTTTAATTCGATGATACGCGAGGAACCTTACCAGGGCTTAAATGGGAGACGATAGGACTGGAAACAGTTTTTTCTTCGGACGTCTTTCAAGGTGCTGCATGGTTGTCGTCAGCTCGTGCCGTGAGGTGTCAGGTTAAGTCCTATAACGAGCGCAACCCCTATTGTTAGTTGCCAGCGGGTCATGCCGGGAACTCTAACAAGACTGCCGGTGCAAACCGTGA
ASV177	5	68	0	0	0	0	59	27	22	0	0	48	0	0	97	59	8	44	8	178	GTAGTCCACACCCTAAACGATGTACGTTGGCTAACCGCAGGATGCTGTGGTTGGCGAAGCTAACGCGATAAACGTACCGCCTGGGAAGTACGGCCGCAAGGTTGAAACTCAAAGGAATTGACGGGGGCCCGCACAAGCGGTGGAGCATGTGGTTTAATTCGAAGCAACGCGAAGAACCTTACCAGGTCTTGACATGCTAGGAACCTTTCAGAGATGAGAGGGTGCCCTTCGGGGAACCTAGACACAGGTGCTGCATGGCTGTCGTCAGCTCGTGTCGTGAGATGTTGGGTTAAGTCCCGCAACGAGCGCAACCCTTACCTTTAGTTGCCAGCATTGAGTTGGGCACTCTAGAGGGACTGCCTATGAAAGTAGGA
ASV178	31	90	22	23	0	0	82	35	0	39	0	24	0	0	53	21	23	59	29	87	GTAGTCCATGCCGTAAACGTTGGGAACTAGATGTGGGGGCCATTCCACGGCTTCCGTGTCGCAGCTAACGCATTAAGTTCCCCGCCTGGGGAGTACGGCCGCAAGGCTAAAACTCAAAGGAATTGACGGGGGCCCGCACAAGCGGCGGAGCATGCTGATTAATTCGATGCAACGCGAAGAACCTTACCAAGGCTTGACATATACGAGAACGGGCTAGAAATAGTCAACTCTTTGGACACTCGTATACAGGTGGTGCATGGTTGTCGTCAGCTCGTGTCGTGAGATGTTGGGTTAAGTCCCGCAACGAGCGCAACCCTCGTTCTATGTTGCCAGCACGTAATGGTGGGAACTCATAGGAGACTGCCGGGGTCAACTCGGA
ASV179	25	0	74	50	0	95	18	148	18	30	0	0	0	20	36	0	52	0	33	19	GTAGTCCACGCCCTAAACGATGTCAACTGGTTGTTGGTCCTTCATTGGATCAGTAACGAAGCTAACGCGTGAAGTTGACCGCCTGGGGAGTACGGCCGCAAGGTTGAAACTCAAAGGAATTGACGGGGACCCGCACAAGCGGTGGATGATGTGGTTTAATTCGATGCAACGCGAAAAACCTTACCTACCCTTGACATGCCTGGAATCCTGCAGAGATGCGGGAGTGCCCGAAAGGGAGCCGGGACACAGGTGCTGCATGGCTGTCGTCAGCTCGTGTCGTGAGATGTTGGGTTAAGTCCCGCAACGAGCGCAACCCTTGTCATTAGTTGCTACGAAAGGGCACTCTAATGAGACTGCCGGTGACAAACCGGA
ASV180	21	0	17	26	64	51	66	46	83	45	0	27	0	33	0	40	63	18	18	0	GTAGTCCATGCCGTAAACGATGAGTGTTCGCCCTTGGTCTACGCGGATCAGGGGCCCAGCTAACGCGTGAAACACTCCGCCTGGGGAGTACGGTCGCAAGACCGAAACTCAAAGGAATTGACGGGGGCCTGCACAAGCGGTGGATGATGTGGATTAATTCGATGCAACGCGAAAAACCTTACCTACCCTTGACATGGTCGGAATCCTGCTGAGAGGTGGGAGTGCCCGAAAGGGAACCGATACACAGGTGCTGCATGGCTGTCGTCAGCTCGTGTCGTGAGATGTTGGGTTAAGTCCCGCAACGAGCGCAACCCTTGTCCCTAGTTGCTACGCAAGAGCACTCCAGGGAGACTGCCGGTGACAAACCGGA
ASV181	18	62	62	38	43	85	35	6	20	36	0	0	95	25	25	20	45	0	0	0	GTAGTCCACGCCGTAAACGATGTCAACTAGCCGTTGGGTTCCTTGAGAACTTAGTGGCGCAGCTAACGCATTAAGTTGACCGCCTGGGGAGTACGGCCGCAAGGTTAAAACTCAAATGAATTGACGGGGGCCCGCACAAGCGGTGGAGCATGTGGTTTAATTCGAAGCAACGCGAAGAACCTTACCTGGCCTTGACATGCTGAGAACTTTCCAGAGATGGATTGGTGCCTTCGGGAACTCAGACACAGGTGCTGCATGGCTGTCGTCAGCTCGTGTCGTGAGATGTTGGGTTAAGTCCCGTAACGAGCGCAACCCTTGTCCTTAGTTACCAGCACGTAATGGTGGGCACTCTAAGGAGACTGCCGGTGACAAACCGGA
ASV182	177	0	0	0	0	56	77	0	109	0	0	0	0	77	94	0	18	0	0	0	GTAGTCCACGCCGTAAACGATGAGAACTTGACGTCGGTTTGCTCTGCGAATCGGTGTCGTAGCTAACGCGATAAGTTCTCCGCCTGGGGAGTACGGCCGCAAGGTTGAAACTCAAAGGAATTGACGGGGGCCCGCACAAGCGGTGGAGTATGTGGTTTAATTCGATGCAACGCGAAGAACCTTACCTGGTCTTGACATCTACGGAAGTCTGCAGAGATGCGGATGTGCCTTCGGGAACCGTAAGACAGGTGCTGCATGGCTGTCGTCAGCTCGTGTCGTGAGATGTTGGGTTAAGTCCCGCAACGAGCGCAACCCTTGCCCTTAGTTGCCACCATTCAGTTGGGCACTCTAAGGGGACCGCCGGTGACAAACCGGA
ASV183	49	0	0	0	0	0	33	0	24	0	0	102	27	101	52	71	101	21	18	0	GTAGTCCATGCCGTAAACGATGAGTGTTCGCCCTTGGTCTACGCGGATCAGGGGCCCAGCTAACGCGTGAAACACTCCGCCTGGGGAGTACGGTCGCAAGACCGAAACTCAAAGGAATTGACGGGGGCCTGCACAAGCGGTGGAGCATGTGGTTTAATTCGATACAACGCGCAAAACCTTACCAGCCCTTGACATATGAACAACAAAACCTGTCCTTAACAGGATGGTACTGACTTTCATACAGGTGCTGCATGGCTGTCGTCAGCTCGTGTCGTGAGATGTTTGGTCAAGTCCTATAACGAGCGCAACCCTTGTCTCTAGTTGCTACGAAAGGGCACTCTAGAGAGACTGCCGGTGACAAACCGGA
ASV184	87	0	0	37	0	189	0	177	0	0	0	0	0	108	0	0	0	0	0	0	GTAGTCCACGCCGTAAACGGTGGGAACTAGGTGTTGGCGACATTCCACGTCGTCGGTGCCGCAGCTAACGCATTAAGTTCCCCGCCTGGGGAGTACGGCCGCAAGGCTAAAACTCAAAGGAATTGACGGGGGCCCGCACAAGCAGCGGAGCATGTGGCTTAATTCGACGCAACGCGAAGAACCTTACCAAGGCTTGACATACGCCGGAAACATCCAGAGATGGGTGCCCCCTTGTGGTCGGTGTACAGGTGGTGCATGGCTGTCGTCAGCTCGTGTCGTGAGATGTTGGGTTAAGTCCCGCAACGAGCGCAACCCTTGTCCTGTGTTGCCAGCATGCCCTTCGGGGTGATGGGGACTCACAGGAGACCGCCGGGGTCAACTCGGA
ASV185	0	0	0	0	0	0	54	204	0	0	0	65	0	0	60	74	0	0	57	84	GTAGTCCACGCCCTAAACGATGTCAACTGGTTGTTGGGTGCATTAGTACTCAGTAACGAAGCTAACGCGTGAAGTTGACCGCCTGGGGAGTACGGCCGCAAGGTTGAAACTCAAAGGAATTGACGGGGACCCGCACAAGCGGTGGATGATGTGGTTTAATTCGATGCAACGCGAAAAACCTTACCTACCTTTGACATGTACGGAACTCGCCAGAGATGGCTTGGTGCTCGAAAGAGAGCCGTAACACAGGTGCTGCATGGCTGTCGTCAGCTCGTGTCGTGAGATGTTGGGTTAAGTCCCGCAACGAGCGCAACCCTTGTCATTAGTTGCCATCATTTAGTTGGGCACTCTAATGAGACTGCCGGTGACAAACCGGA
ASV186	30	0	5	18	0	83	21	61	0	245	0	17	0	35	19	0	35	0	0	28	GTAGTCCACGCCGTAAACGATGATCACTCGTGATCGGCGATATACTGTCGGTCACCTAGCGAAAGCGTTAAGTGATCCACCTGGGGAGTACGATCGCAAGATTGAAACTCAAAGGAATTGACGGGGGCCCGCACAAGCGGTGGAGCATGTGGTTTAATTCGATGATACGCGAGGAACCTTACCAGGGCTTGAACGTACGTTGACAGGGGCGGAAACGTCCTCTTCTTCGGACAACGTGCGAGGTGCTGCATGGCTGTCGTCAGCTCGTGCCGTGAGGTGTCGGGTTAAGTCCCATAACGAGCGCAACCCCTACTGTTAGTTGCCAGCGGATAATGCCGGGGACTCTAACGGAACTGCCCGCGTAAGCGGTGA
ASV187	0	108	0	47	38	38	0	33	73	42	0	0	0	45	56	0	0	35	34	43	GTAGTCCATGCCGTAAACGGTGGGCGCTAGGTGTGAGGGTCTTTTCACGACTTTCGTGCCGTAGCTAACGCATTAAGCGCCCCGCCTGGGGAGTACGGCCGCAAGGCTAAAACTCAAAGGAATTGACGGGGGCCCGCACAAGCGGCGGAGCATGTGGATTAATTCGATGCAACGCGAAGAACCTTACCTGGGCTTGACATACACTGGATCGGGCTAGAGATAGTCTTTCCCTTTGTGGCTGGTGTACAGGTGGTGCATGGTTGTCGTCAGCTCGTGTCGTGAGATGTTGGGTTAAGTCCCGCAACGAGCGCAACCCTTGTCTTATGTTGCCAGCATTTGGTTGGGGACTCATGAGAGACTGCCGGGGTCAACTCGGA
ASV188	79	0	53	47	0	41	37	132	0	0	0	0	0	0	46	40	29	0	12	73	GTAGTCCACACCGTAAACGTTGGGCGCTAGGTGTGGGACTCATTCCACGAGTTCCGTGCCGCAGCTAACGCATTAAGCGCCCCGCCTGGGGAGTACGGCCGCAAGGCTAAAACTCAAAGGAATTGACGGGGGCCCGCACAAGCGGCGGAGCATGCGGATTAATTCGATGCAACGCGAAGAACCTTACCTAGGTTTGACATATACGAGAAGCCTCTAGAGATAGAGGTCTCTTTGGACACTCGTATACAGGTGGTGCATGGCTGTCGTCAGCTCGTGTCGTGAGATGTTGGGTTAAGTCCCGCAACGAGCGCAACCCTCGTCTTATGTTGCCAGCACGTAATGGTGGGGACTCATAAGAGACTGCCGGGGTCAACTCGGA
ASV189	90	0	0	74	0	0	0	54	15	344	0	10	0	0	0	0	0	0	0	0	GTAGTCCACGCCCTAAACGATGTCAACTGGTTGTTGGGAATTTACTTTCTCAGTAACGAAGCTAACGCGTGAAGTTGACCGCCTGGGGAGTACGGCCGCAAGGTTAAAACTCAAAGGAATTGACGGGGACCCGCACAAGCGGTGGATGATGTGGTTTAATTCGATGCAACGCGAAAAACCTTACCCACCTTTGACATGTATGGAAGATCGCAGAGACGCGATTGTGCTCGAAAGAGAGCCATAACACAGGTGCTGCATGGCTGTCGTCAGCTCGTGTCGTGAGATGTTGGGTTAAGTCCCGCAACGAGCGCAACCCTTGTCATTAGTTGCTACATTTAGTTGGGCACTCTAATGAGACTGCCGGTGACAAACCGGA
ASV190	103	0	0	0	0	167	31	64	14	0	0	0	0	82	9	0	71	0	25	19	GTAGTCCATGCCGTAAACGTTGGGCACTAGGTGTGGGGCTCATTCCACGAGTTCCGTGCCGCAGCAAACGCATTAAGTGCCCCGCCTGGGGAGTACGGCCGCAAGGCTAAAACTCAAAGAAATTGACGGGGGCCCGCACAAGCGGCGGAGCATGCGGATTAATTCGATGCAACGCGAAGAACCTTACCAAGGCTTGACATACACCGGAAACTTCCAGAGATGGTTGCCCCGCAAGGTCGGTGTACAGGTGGTGCATGGTTGTCGTCAGCTCGTGTCGTGAGATGTTGGGTTAAGTCCCGCAACGAGCGCAACCCTCGTCCTATGTTGCCAGCGGGTTATGCCGGGGACTCATAGGAGACTGCCGGGGTCAACTCGGA
ASV191	53	0	39	0	0	67	25	82	41	22	0	19	0	59	70	20	22	0	0	55	GTAGTCCACGCCGTAAACGATGAATGCTAGCCGTTGGGCAGCTTGCTGTTCAGTGGCGCAGCTAACGCATTAAGCATTCCGCCTGGGGAGTACGGCCGCAAGGTTGAAACTCAAAGGAATTGACGGGGGCCCGCACAAGCGGTGGAGCATGTGGTTTAATTCGACGCAACGCGCAGAACCTTACCAGGGTTTGACATCCTGCGACCGCTCCGTAATGGGAGTTTTCCCGCAAGGGACGCAGAGACAGGTGCTGCATGGCTGTCGTCAGCTCGTGTCGTGAGATGTTGGGTTAAGTCCCGCAACGAGCGCAACCCTCGCCTTTAGTTGCCATCATTCAGTTGGGCACTCTAGAGGGACCGCCGGCGACAAGCCGGA
ASV192	0	37	145	0	48	50	47	55	21	0	0	0	0	32	0	41	66	0	22	9	GTAGTCCACGCCGTAAACGATGAGTGCTAGGTGTTAGACCCTTTCCGGGGTTTAGTGCCGCAGCTAACGCATTAAGCACTCCGCCTGGGGAGTACGACCGCAAGGTTGAAACTCAAAGGAATTGACGGGGGCCCGCACAAGCGGTGGAGCATGTGGTTTAATTCGAAGCAACGCGAAGAACCTTACCAGGTCTTGACATCCCTCTGACCGCTCTAGAGATAGAGTTTTCCTTCGGGACAGAGGTGACAGGTGGTGCATGGTTGTCGTCAGCTCGTGTCGTGAGATGTTGGGTTAAGTCCCGCAACGAGCGCAACCCCTATTGTTAGTTGCCATCATTCAGTTGGGCACTCTAGCGAGACTGCCGGTAATAAACCGGA
ASV193	0	0	17	0	7	0	38	436	0	20	0	5	0	0	18	0	0	0	0	30	GTAGTCCACACCGTAAACGTTGGGCGCTAGGTGTGGGGCCTTTTCCATGGGTTCCGTGCCGCAGCTAACGCATTAAGCGCCCCGCCTGGGGAGTACGGCCGCAAGGCTAAAACTCAAAGGAATTGACGGGGGCCCGCACAAGCGGCGGAGCATGCGGATTAATTCGATGCAACGCGAAGAACCTTACCTGGGTTTGACATACACCGGAAGCATGCAGAGATGTGTGTGCCTTTTGGCTGGTGTACAGGTGGTGCATGGCTGTCGTCAGCTCGTGTCGTGAGATGTTGGGTTAAGTCCCGCAACGAGCGCAACCCTTGTCCTATGTTGCCAGCGGATTATGCCGGGGACTCATAGGAGACTGCCGGGGTCAACTCGGA
ASV194	0	0	47	71	0	25	0	0	0	20	0	0	0	45	5	0	79	278	0	0	GTAGTCCACGCCGTAAACGATGATTACTCGAAGTATGCGATATGACAGTATGCTTCCAAGCGAAAGTGATAAGTAATCCACCTGGGGAGTACGCCGGCAACGGTGAAACTCAAAGGAATTGACGGGGGCCCGCACAAGCGGAGGAACATGTGGTTTAATTCGATGATACGCGAGGAACCTTACCCGGGATTGAAATGTATGTGCGCCTCTTGGGAAACCGAGAGGGTTCTCTTCGGAGACACATATGTAGGTGCTGCATGGTTGTCGTCAGCTCGTGCCGTGAGGTGTCGGCTTAAGTGCCATAACGAGCGCAACCCTTATCGTCAGTTACTAACAGGTTGTGCTGAGGACTCTGGCGAGACTGCCGTCGTAAGGCGAGA
ASV195	5	22	0	11	9	0	0	24	0	317	0	12	0	80	39	0	19	0	11	19	GTAGTCCACGCCGTAAACGATGAGAACTTGACGTCGGTTTGCTCTGCGAATCGGTGTCGAAGCTAACGCGCTAAGTTCTCCGCCTGGGGAGTACGGCCGCAAGGTTGAAACTCAAAGGAATTGACGGGGGCCCGCACAAGCGGTGGAGTATGTGGTTTAATTCGATGCAACGCGAAGAACCTTACCTGGTCTTGACATGTCGAGAACCCTGCAGAGATGCGGGGGTGCCTTCGGGAACTCGAACACAGGTGCTGCATGGCTGTCGTCAGCTCGTGTCGTGAGATGTTGGGTTAAGTCCCGCAACGAGCGCAACCCTTGCCCTTAGTTGCCATCATTCAGTTGGGCACTCTAAGGGGACCGCCGGTGACAAACCGGA
ASV196	0	0	0	24	20	90	0	67	27	0	0	9	0	37	0	0	42	252	0	0	GTAGTCCATGCTGTAAACGTTGGGCACTAGGTGTGGGGGCTGGTTTCATGGTTTCCGCGCCGTAGCTAACGCATTAAGTGCCCCGCCTGGGGAGTACGGCCGCAAGGCTAAAACTCAAAGGAATTGACGGGGGCCCGCACAAGCGGCGGAGCATGCGGATTAATTCGATGCAACGCGAAGAACCTTACCAAGGCTTGACATGCACCGCGAGACTGCAGAGATGTGGTTGCCTTCGGGGTGGTGTGCAGGTGGTGCATGGTTGTCGTCAGCTCGTGTCGTGAGATGTTGGGTTAAGTCCCGCAACGAGCGCAACCCTTGTCTCATGTTGCCAGCACGTTATGGTGGGGACTCGTGAGAGACTGCCGGGGTTAACTCGGA
ASV197	31	0	26	0	0	132	82	60	63	19	0	38	0	9	39	0	0	15	16	31	GTAGTCCACACCGTAAACGTTGGGCGCTAGGTGTGGGATCCATTCCACGGGTTCCGTGCCGCAGCTAACGCATTAAGCGCCCCGCCTGGGGAGTACGGCCGCAAGGCTAAAACTCAAAGGAATTGACGGGGGCCCGCACAAGCGGCGGAGCATGCGGATTAATTCGATGCAACGCGAAGAACCTTACCTGGGTTTGACATACACCGGAAAGTGCCAGAGATGGTGCCCCTTTTTGTCGGTGTACAGGTGGTGCATGGCTGTCGTCAGCTCGTGTCGTGAGATGTTGGGTTAAGTCCCGCAACGAGCGCAACCCTCGTCCTATGTTGCCAGCAATTCGGTTGGGGACTCATAGGAGACTGCCGGGGTCAACTCGGA
ASV198	42	0	0	77	0	0	23	94	20	63	0	0	0	0	0	0	236	0	0	0	GTAGTCCACACCGTAAACGTTGGGCGCTAGGTGTGGGACTCATTCCACGAGTTCCGTGCCGCAGCTAACGCATTAAGCGCCCCGCCTGGGGAGTACGGCCGCAAGGCTAAAACTCAAAGGAATTGACGGGGGCCCGCACAAGCGGCGGAGCATGCGGATTAATTCGATGCAACGCGAAGAACCTTACCTGGGTTTGACATATGCCGGAAAGCTCTAGAGATAGAGCCCCTTTTAGTCGGTATACAGGTGGTGCATGGCTGTCGTCAGCTCGTGTCGTGAGATGTTGGGTTAAGTCCCGCAACGAGCGCAACCCTCGTCTTATGTTGCCAGCACGTAATGGTGGGGACTCATAAGAGACTGCCGGGGTCAACTCGGA
ASV199	31	0	23	11	0	46	58	76	0	161	0	12	0	27	50	0	20	0	16	22	GTAGTCCACGCTGTAAACGATGATTGCTAGTTGTCGGACGGCATGCCGTTCGGTGACGCAGCTAACGCATTAAGCAATCCGCCTGGGGAGTACGGTCGCAAGATTAAAACTCAAAGGAATTGACGGGGGCCCGCACAAGCGGTGGAGCATGTGGTTTAATTCGAAGCAACGCGCAGAACCTTACCACCTTTTGACATGCCTGGACAAACCGAGAGATCGGTCTTTCCCTTCGGGGACTGGGACACAGGTGCTGCATGGCTGTCGTCAGCTCGTGTCGTGAGATGTTGGGTTAAGTCCCGCAACGAGCGCAACCCTCGCTGTTAGTTGCCATCATTTAGTTGGGAACTCTAACAGGACTGCCGGTGCTAAGCCGGA
ASV200	0	0	0	8	0	0	131	0	5	0	0	33	0	32	209	37	36	0	0	57	GTAGTCCACGCCGTAAACGATGAATGCTAGCTGTTGGGGTGCATGCACCGCAGTAGCGCAGCTAACGCATTAAGCATTCCGCCTGGGGAGTACGGTCGCAAGATTAAAACTCAAAGGAATTGACGGGGGCCCGCACAAGCGGTGGAGCATGTGGTTTAATTCGAAGCAACGCGCAGAACCTTACCATCCTTTGACATGGCATGTTACCTGGAGAGATCCAGGGTCCTCTTCGGAGGCGTGCACACAGGTGCTGCATGGCTGTCGTCAGCTCGTGTCGTGAGATGTTGGGTTAAGTCCCGCAACGAGCGCAACCCACGTCCTTAGTTGCCATCATTCAGTTGGGCACTCTAGGGAGACTGCCGGTGATAAGCCGCGA
ASV201	44	6	94	19	0	33	28	76	0	25	0	34	0	38	43	0	44	10	27	26	GTAGTCCACGCCGTAAACGATGGGTGCTAGGTGTGGGGGGTGTCGACTCCCCCCGTGCCGAAGCTAACGCATTAAGCACCCCGCCTGGGGAGTACGGCCGCAAGGCTAAAACTCAAAGGAATTGACGGGGGCCCGCACAAGCAGCGGAGCATGTGGTTTAATTCGACGCGACGCGAAGAACCTTACCAAGGCTTGACATGTATTTGAATGTCGGGGAAACTCGGCAGCCCTTCGGGGCAAATACACAGGTGGTGCATGGCTGTCGTCAGCTCGTGTCGTGAGATGTTGGGTTAAGTCCCGCAACGAGCGCAACCCCTGTCCTATGTTGCCAGCGTGAAAGACGGGGACTCATAGGAGACTGCCGGTGACAAATCGGA
ASV202	0	0	0	0	0	0	0	0	0	545	0	0	0	0	0	0	0	0	0	0	GTAGTCCATGCCGTAAACGATGAACACTAGGTTTTGGGCTCGTCAACGGTCCAGAGCCGCAGCTAACGCATTAAGTGTTCCGCCTGGGGAATACGGTCGCAAGACTGAAACTCAAAGGAATTGACGGGGGCCCGCACAAGCGGTGGAGCATGTGGTTTAATTCGACGCAACGCGCAGAACCTTACCAGGACTTGACATGGAAGTGACCGAACGAGAGATCGTTCTTCTCCCGCAAGGGAGCACTTCACACAGGTGCTGCATGGCTGTCGTCAGCTCGTGTCGTGAGATGTTGGGTTAAGTCCCGCAACGAGCGCAACCCTCGTTTCTAGTTGCCATCATTTAGTTGGGCACTCTAGAGAGACTGCCGCGAATAACGCGGA
ASV203	0	11	51	98	83	14	35	21	0	57	0	16	0	14	33	42	48	0	19	0	GTAGTCCATGCCGTAAACGGTGGGCGCTAGGTGTGGGGTTCCTTCCACGGGCTCCGCGCCGTAGCTAACGCATTAAGCGCCCCGCCTGGGGAGTACGGCCGCAAGGCTAAAACTCAAAGAAATTGACGGGGGCCCGCACAAGCGGCGGAGCATGTGGATTAATTCGATGCAACGCGAAGAACCTTACCTGGGCTTGACATATAGAGGATCGCTACAGAGATGTGGTTTCCCTTGTGGCTTCTATACAGGTGGTGCATGGTTGTCGTCAGCTCGTGTCGTGAGATGTTGGGTTAAGTCCCGCAACGAGCGCAACCCTTGTCTTATGTTGCCAGCACGTTATGGTGGGGACTCGTGAGAGACTGCCGGGGTCAACTCGGA
ASV204	0	0	0	0	0	0	19	0	0	522	0	0	0	0	0	0	0	0	0	0	GTAGTCCACGCCGTAAACGATGGATACTAGCTGTTGGGTCGCAAGACTCAGTGGCTAAGCGAAAGTGATAAGTATCCCACCTGGGGAGTACGGGCGCAAGCCTGAAACTCAAAGGAATTGACGGGGGCCCGCACAAGCGGTGGAGCATGTGGTTTAATTCGATGATACGCGAGGAACCTTACCAAGGCTTAAATGGGGGACGACAGATCTGGAAACAGGTCTTTCTTCGGACGTCCTTCAAGGTGCTGCATGGTTGTCGTCAGCTCGTGCCGTGAGGTGTCAGGTTAAGTCCTATAACGAGCGCAACCCCTGTTGTTAGTTGCCAGCGAGTCATGTCGGGAACTCTAACAAGACTGCCGGTGCAAACCGTGA
ASV205	46	60	9	0	36	51	85	0	63	25	0	16	0	66	0	36	44	0	0	0	GTAGTCCACCCCGTAAACGTTGGGAACTAGTTGTGGGGTCCATTCCACGGATTCCGTGACGCAGCTAACGCATTAAGTTCCCCGCCTGGGGAGTACGGCCGCAAGGCTAAAACTCAAAGGAATTGACGGGGACCCGCACAAGCGGCGGAGCATGCGGATTAATTCGATGCAACGCGAAGAACCTTACCAAGGCTTGACATACACCAGAACACCGTAGAAATACGGGACTCTTTGGACACTGGTGAACAGGTGGTGCATGGTTGTCGTCAGCTCGTGTCGTGAGATGTTGGGTTAAGTCCCGCAACGAGCGCAACCCTCGTTCTATGTTGCCAGCACGTAATGGTGGGAACTCATGGGATACTGCCGGGGTCAACTCGGA
ASV206	35	40	0	44	57	26	103	34	26	8	0	12	0	17	0	18	0	22	49	43	GTAGTCCATGCCGTAAACGATGAGTGTTCGCCCTTGGTCTACGCGGATCAGGGGCCCAGCTAACGCGTGAAACACTCCGCCTGGGGAGTACGGTCGCAAGACCGAAACTCAAAGGAATTGACGGGGGCCTGCACAAGCGGTGGAGCATGTGGTTTAATTCGATGCAACGCGAAGAACCTTACCTGGTCTTGACATCCACAGAACTTTCCAGAGATGGACTGGTGCCTTCGGGAACTGTGAGACAGGTGCTGCATGGCTGTCGTCAGCTCGTGTTGTGAAATGTTGGGTTAAGTCCCGCAACGAGCGCAACCCTTATCCTTTGTTGCCAGCGATTAGGTCGGGAACTCAAAGGAGACTGCCAGTGATAAACTGGA
ASV207	65	32	0	0	28	42	71	54	54	43	0	40	0	0	0	47	57	0	0	0	GTAGTCCACCCCGTAAACGTTGGGAACTAGTTGTGGGGTCCATTCCACGGATTCCGTGACGCAGCTAACGCATTAAGTTCCCCGCCTGGGGAGTACGGCCGCAAGGCTAAAACTCAAAGGAATTGACGGGGACCCGCACAAGCGGCGGAGCATGCGGATTAATTCGATGCAACGCGAAGAACCTTACCAAGGCTTGACATATACGAGAACGGGCTAGAAATAGTCAACTCTTTGGACACTCGTAAACAGGTGGTGCATGGTTGTCGTCAGCTCGTGTCGTGAGATGTTGGGTTAAGTCCCGCAACGAGCGCAACCCTCGTTCTATGTTGCCAGCACGTAATGGTGGGAACTCATGGGATACTGCCGGGGTCAACTCGGA
ASV208	36	23	60	0	0	97	16	28	17	22	0	31	0	31	46	0	107	0	0	17	GTAGTCCACGCCGTAAACGGTGGGTACTAGGTGTGGGTTTCCTTCCACGGGATCCGTGCCGTAGCTAACGCATTAAGTACCCCGCCTGGGGAGTACGGCCGCAAGGCTAAAACTCAAAGGAATTGACGGGGGCCCGCACAAGCGGCGGAGCATGTGGATTAATTCGATGCAACGCGAAGAACCTTACCTGGGTTTGACATACACCGGAAAGCTGCAGAGATGTAGCCCCCCTTGTGGTCGGTGTACAGGTGGTGCATGGCTGTCGTCAGCTCGTGTCGTGAGATGTTGGGTTAAGTCCCGCAACGAGCGCAACCCTTATCTTATGTTGCCAGCGCGTAATGGCGGGGACTCGTGAGAGACTGCCGGGGTCAACTCGGA
ASV209	116	0	43	0	0	126	42	73	0	52	0	0	0	30	0	0	0	29	18	0	GTAGTCCACGCCGTAAACTATGAACGCTAGCCGTTGGGCAGCTTGCTGCTCAGTGGCGCAGCTAACGCATTAAGCGTTCCGCCTGGGGAGTACGGCCGCAAGGTTGAAACTCAAAGAAATTGACGGGGGCCCGCACAAGCGGTGGAGCATGTGGTTTAATTCGACGCAACGCGCAGAACCTTACCAGGGTTTGACATCCTGAGACCGCTCCTGAAAGGGAGTTTCCCGCAAGGGCTCAGAGACAGGTGCTGCATGGCTGTCGTCAGCTCGTGTCGTGAGATGTTGGGTTAAGTCCCGCAACGAGCGCAACCCTCGCCTTTAGTTGCCATCATTAAGTTGGGCACTCTAGAGGGACCGCCGGCGACAAGCCGGA
ASV210	0	59	0	0	56	42	130	0	66	42	0	0	0	29	0	40	0	61	0	0	GTAGTCCATGCCGTAAACGTTGGGCACTAGGTGTGGGGAACATTCCACGTTTTCCGCGCCGTAGCTAACGCATTAAGTGCCCCGCCTGGGGAGTACGGCCGCAAGGCTAAAACTCAAAGGAATTGACGGGGGCCCGCACAAGCGGCGGAGCATGCGGATTAATTCGATGCAACGCGAAGAACCTTACCAAGGCTTGACATACACCGGAGCGGGCCAGAGATGGTCTTTCCCCCTTGTGGGGCTGGTGTACAGGTGGTGCATGGTTGTCGTCAGCTCGTGTCGTGAGATGTTGGGTTAAGTCCCGCAACGAGCGCAACCCTCGTTCTATGTTGCCAGCACGTGATGGTGGGGACTCATAGGAGACTGCCGGGGTCAACTCGGA
ASV211	39	22	0	7	92	42	0	62	0	41	0	53	18	31	33	28	0	0	20	36	GTAGTCCACGCTGTAAACGGTGGGTACTAGGTGTGGGGTCCATTCCACGGATTCTGTGCCGTAGCTAACGCATTAAGTACCCCGCCTGGGGAGTACGGCCGCAAGGCTAAAACTCAAAGGAATTGACGGGGCCCCGCACAAGCGGCGGAGCATGCGGATTAATTCGATGCAACGCGAAGAACCTTACCTGGGTTTGACATGGATCGGAAGCTTCCAGAGATGGTTGTGCCTCTTTTGGGGTCGGTTCACAGGTGGTGCATGGCTGTCGTCAGCTCGTGTCGTGAGATGTTGGGTTAAGTCCCGCAACGAGCGCAACCCTCGTCCACTGTTGCCAGCAATTCGGTTGGGGACTCAGTGGAGACCGCCGGGGTCAACTCGGA
ASV212	0	12	0	6	0	0	0	22	0	481	0	0	0	0	0	0	0	0	0	0	GTAGTCCTAGCTGTAAACGGTGCATATTTGCTGTAAAAGGAATCGACCCCTTTTGTGGCGTAGCAAACGCGTTAAATATGCCGCCTGGGAAGTACGGTCGCAAGATTAAAACTCAAAGAAATTGACGGGGGCCTGCACAAGCGGTGGAGTATGTGGCTTAATTCGATGCAACGCGAAGAACCTTACCTGGCCTTGACATGCATATAGTAGAAGGGTGAAAGCCTGACGAGGTAGCAATACCAGTATGCACAGGTGCTGCATGGCTGTCGTCAGCTCGTGTCGTGAGATGTTGGGTTAAGTCCCGCAACGAGCGCAACCCCTGTGTCCTGTTGCCACCCCTTAATTGGGAGCACTCTGGACAGACTGCCTCGCTTCAACGAGGA
ASV213	0	0	81	0	35	28	52	81	59	0	0	0	0	43	40	0	0	54	0	46	GTAGTCCATGCCGTAAACGGTGGGCGCTAGGTGTGAGGGTCTTTTCACGACTTTCGTGCCGTAGCTAACGCATTAAGCGCCCCGCCTGGGGAGTACGGCCGCAAGGCTAAAACTCAAAGGAATTGACGGGGGCCCGCACAAGCGGCGGAGCATGTGGATTAATTCGATGCAACGCGAAGAACCTTACCTGGGCTTGACATACACCGGATCAGGCTAGAGATAGTCTTTCCCTTTGTGGCTGGTGTACAGGTGGTGCATGGTTGTCGTCAGCTCGTGTCGTGAGATGTTGGGTTAAGTCCCGCAACGAGCGCAACCCTTGTCTTATGTTGCCAGCATTTGGTTGGGGACTCATGAGAGACTGCCGGGGTCAACTCGGA
ASV214	40	0	3	0	24	43	79	124	58	15	0	14	0	55	31	0	0	6	5	17	GTAGTCCATGCCGTAAACGATGATTACTGGCTGTTTGCCCTTTGGGGTGAGTGGCTGAGCGAAAGCGTTAAGTAATCCACCTGGGGAGTACGCCGGCAACGGTGAAACTCAAAGGAATTGACGGGGGTCCGCACAAGCGGTGGAGCATGTGGTTTAATTCGATGATACGCGAGGAACCTTACCTGGGCTAGAATGCGCGTGAAGGTATCAGAAATGGTACCGTGTAGTGATACACACAAAGCAAGGTGCTGCATGGCTGTCGTCAGCTCGTGCCGTGAGGTGTTGGGTTAAGTCCCGCAACGAGCGCAACCCCTATGATTTGTTGCCAGCGGGTAATGCCGGGGACTCAAGTCAGACTGCCTGCGCAAGCAGAGA
ASV215	64	0	94	24	0	0	39	64	43	44	0	0	33	37	21	25	0	0	25	0	GTAGTCCACGCCCTAAACGATGCGAACTGGATGTTGGTCTCAACTCGGAGATCAGTGTCGAAGCTAACGCGTTAAGTTCGCCGCCTGGGGAGTACGGTCGCAAGACTGAAACTCAAAGGAATTGACGGGGGCCCGCACAAGCGGTGGAGTATGTGGTTTAATTCGATGCAACGCGAAGAACCTTACCTGGCCTTGACATGTCTGGAATCCTTGAGAGATCGAGGAGTGCCTTCGGGAATCAGAACACAGGTGCTGCATGGCTGTCGTCAGCTCGTGTCGTGAGATGTTGGGTTAAGTCCCGCAACGAGCGCAACCCTTGTCCTTAGTTGCCAGCACGTAATGGTGGGAACTCTAAGGAGACTGCCGGTGACAAACCGGA
ASV216	42	33	69	0	0	46	17	72	0	53	0	0	0	22	36	0	43	0	43	35	GTAGTCCTAGCCCTAAACGATGATTGTTTGATGTGGCAGGTACCCAATCCTGCCGTGTCGAAGCTAACGCGATAAACAATCCGCCTGGGGAGTACGGTCGCAAGGCTGAAACTCAAAGGAATTGACGGGGGCCCGCACAAGCGGTGGAGCATGTGGTTTAATTCGACGCAACGCGAAGAACCTTACCTGGGCTCGAAATGTAGTGGAATCCGGCAGAAACGTCGGCGTCTAGCAATAGACCGCTATATAGGTGCTGCATGGCTGTCGTCAGCTCGTGTCGTGAGATGTTGGGTTAAGTCCCGCAACGAGCGCAACCCTTATCTACAGTTGCTACCATTTAGTTGAGCACTCTGTCGAAACCGCCTCGGATAACGGGGA
ASV217	31	15	0	0	0	0	0	0	53	0	0	73	0	75	40	60	93	0	70	0	GTAGTCCATGCCGTAAACGATGAGTGTTCGCCCTTGGTCTACGCGGATCAGGGGCCCAGCTAACGCGTGAAACACTCCGCCTGGGGAGTACGGTCGCAAGACCGAAACTCAAAGGAATTGACGGGGGCCTGCACAAGCGGTGGAGCATGTGGTTTAATTCGATACAACGCGAAAAACCTTACCTACCCTTGACATGCCACTAACGAAGCAGAGATGCATTAGGTGCTCGAAAGAGAAAGTGGACACAGGTGCTGCATGGCTGTCGTCAGCTCGTGTCGTGAGATGTTGGGTTAAGTCCCGCAACGAGCGCAACCCTTGTCTCTAGTTGCTACGAAAGGGCACTCTAGAGAGACTGCCGGTGACAAACCGGA
ASV218	0	137	28	16	57	37	31	29	0	0	0	9	0	0	48	56	10	6	0	38	GTAGTCCACGCCGTAAACGATGAATGTTAGCCGTCGGGCAGTATACTGTTCGGTGGCGCAGCTAACGCATTAAACATTCCGCCTGGGGAGTACGGTCGCAAGATTAAAACTCAAAGGAATTGACGGGGGCCCGCACAAGCGGTGGAGCATGTGGTTTAATTCGAAGCAACGCGCAGAACCTTACCAGCTCTTGACATTCGGGGTATGGGCATTGGAGACGATGTCCTTCAGTTAGGCTGGCCCCAGAACAGGTGCTGCATGGCTGTCGTCAGCTCGTGTCGTGAGATGTTGGGTTAAGTCCCGCAACGAGCGCAACCCTCGCCCTTAGTTGCCAGCATTTAGTTGGGCACTCTAAGGGGACTGCCGGTGATAAGCCGAGA
ASV219	0	45	30	37	15	40	23	22	23	14	0	9	0	27	59	40	29	0	50	36	GTAGTCCATGCCGTAAACGGTGGGCGCTAGGTGTGGGTTTCCTTCCACGGGATCCGTGCCGTAGCTAACGCATTAAGCGCCCCGCCTGGGGAGTACGGCCGCAAGGCTAAAACTCAAAGGAATTGACGGGGGCCCGCACAAGCGGCGGAGCATGTGGATTAATTCGATGCAACGCGAAGAACCTTACCTGGGCTTGACATATACAGGATCGCGCCAGAGATGGTGTTTCCCTTGTGGCTTGTATACAGGTGGTGCATGGTTGTCGTCAGCTCGTGTCGTGAGATGTTGGGTTAAGTCCCGCAACGAGCGCAACCCTTGTCTTATGTTGCCAGCACGTTGTGGTGGGGACTCGTAAGAAACTGCCGGGGTTAACTCGGA
ASV220	77	7	28	29	0	86	48	51	13	0	0	0	0	43	47	0	38	5	9	14	GTAGTCCACGCTGTAAACGATGAGTGCTAGACGTCGGGGAGCTTGCTCTTCGGTGTCGCCGCTAACGCATTAAGCACTCCGCCTGGGGAGTACGGTCGCAAGATTAAAACTCAAAGGAATTGACGGGGGCCCGCACAAGCGGTGGAGCATGTGGTTTAATTCGAAGCAACGCGCAGAACCTTACCAGCCCTTGACATGGGACGTATGGGATTTGGAAACAGATCTCTTCAGTTCGGCTGGCGTCCACACAGGTGCTGCATGGCTGTCGTCAGCTCGTGTCGTGAGATGTTGGGTTAAGTCCCGCAACGAGCGCAACCCTCATCTTCAGTTGCCAACGGGTAGAGCTGGGCACTCTGGAGAAACTGCCGGTGACAAGCCGGA
ASV221	0	0	0	0	0	0	57	379	0	0	0	0	0	0	14	0	0	0	0	40	GTAGTCCACGCCGTAAACGATGGATACTAGCTGTTTGGTTGTAAGACTGAGTGGCTAAGCGAAAGTGATAAGTATCCCACCTGGGGAGTACGGGCGCAAGCCTGAAACTCAAAGGAATTGACGGGGGCCCGCACAAGCGGTGGAGCATGTGGTTTAATTCGATGATACGCGAGGAACCTTACCAGGGCTTAAATGTAGTGGGACAGGCTTGGAAACAGGCCCTTCTTCGGACTCATTACAAGGTGCTGCATGGTTGTCGTCAGCTCGTGCCGTGAGGTGTCAGGTTAAGTCCTATAACGAGCGCAACCCCTGTCGTTAGTTGCCAGCGAGTCATGTCGGGAACTCTAACGAGACTGCCGGTGCAAACCGTGA
ASV222	0	0	0	0	0	0	0	0	0	474	0	0	0	0	0	0	14	0	0	0	GTAGTCCACGCCGTAAACGATGAATGCTAGACGCTGGGGAGCATGCTCTTCGGTGTCGCAGCTAACGCATTAAGCATTCCGCCTGGGGAGTACGGTCGCAAGATTAAAACTCAAAGGAATTGACGGGGGCCCGCACAAGCGGTGGAGCATGTGGTTTAATTCGAAGCAACGCGCAGAACCTTACCAACCCTTGACATGGGAAGTATGGGCTTCAGAGATGAGGTCCTTCAGTTCGGCTGGCTTCCACACAGGTGCTGCATGGCTGTCGTCAGCTCGTGTCGTGAGATGTTGGGTTAAGTCCCGCAACGAGCGCAACCCTCATCTTCAGTTGCCATCATTTAGTTGGGCACTCTGAAGAAACTGCCGGTGACAAGCCGGA
ASV223	70	0	120	73	0	35	11	44	13	0	0	0	0	0	42	0	0	0	79	0	GTAGTCCACGCCCTAAACGATGTCTACTAGTTGTTGGTGGAGTAAAATCCATTAGTAACGCAGCTAACGCGTGAAGTAGACCGCCTGGGGAGTACGGTCGCAAGATTAAAACTCAAAGGAATTGACGGGGGCCCGCACAAGCGGTGGATTATGTGGATTAATTCGATGCAACGCGAAAAACCTTACCTGGCCTTGACATGCCACTAACGAAGCAGAGATGCATTAGGTGCCCGAAAGGGAAAGTGGACACAGGTGCTGCATGGCTGTCGTCAGCTCGTGTCGTGAGATGTTGGGTTAAGTCCCGCAACGAGCGCAACCCTTGCCAATAATTGCCATCATTCAGTTGGGCACTTTATTGGGACTGCCGGTGACAAACCGGA
ASV224	0	0	0	0	0	0	0	41	12	411	0	21	0	0	0	0	0	0	0	0	GTAGTCCACGCCGTAAACTATGAGAGCTAGCCGTTGGAGGATTTATCCTTCAGTGGCGCAGCTAACGCATTAAGCTCTCCGCCTGGGGAGTACGGTCGCAAGATTAAAACTCAAAGGAATTGACGGGGGCCCGCACAAGCGGTGGAGCATGTGGTTTAATTCGAAGCAACGCGAAGAACCTTACCAGCCCTTGACATGGCAGGACGGTTTCCAGAGATGGATTCCTTCACTTCGGTGACCTGCACACAGGTGCTGCATGGCTGTCGTCAGCTCGTGTCGTGAGATGTTGGGTTAAGTCCCGCAACGAGCGCAACCCTCGCCTTTAGTTGCCATCATTTAGTTGGGCACTCTAGAGGGACTGCCGGTGATAAGCCGGA
ASV225	37	0	17	44	45	21	86	51	33	0	0	22	42	0	10	0	11	19	44	0	GTAGTCCATGCCGTAAACGATGAGTGTTCGCCCTTGGTCTACGCGGATCAGGGGCCCAGCTAACGCGTGAAACACTCCGCCTGGGGAGTACGGTCGCAAGACCGAAACTCAAAGGAATTGACGGGGGCCTGCACAAGCGGTGGAGCATGTGGTTTAATTCGATGCAACGCGAAGAACCTTACCTGGTCTTGACATCCACGGAAGTTTTCAGAGATGAGAATGTGCCTTCGGGAACCGTGAGACAGGTGCTGCATGGCTGTCGTCAGCTCGTGTTGTGAAATGTTGGGTTAAGTCCCGCAACGAGCGCAACCCTTATCCTTTGTTGCCAGCGGTCCGGCCGGGAACTCAAAGGAGACTGCCAGTGATAAACTGGA
ASV226	9	0	0	0	0	0	63	221	8	0	0	0	0	42	35	0	0	0	16	88	GTAGTCCATGCCGTAAACGTTGGGAACTAGGTGTGGGTCTCATTCCACGAGATCCGTGCCGCAGCTAACGCATTAAGTTCCCCGCCTGGGGAGTACGGCCGCAAGGCTAAAACTCAAAGGAATTGACGGGGGCCCGCACAAGCGGCGGAGCATGCGGATTAATTCGATGCAACGCGAAGAACCTTACCAAGGCTTGACATACACCGGAATCACTCAGAGATGGGTGCGTCTTCGGACTGGTGTACAGGTGGTGCATGGTTGTCGTCAGCTCGTGTCGTGAGATGTTGGGTTAAGTCCCGCAACGAGCGCAACCCTCGTTCTATGTTGCCAGCACGTGATGGTGGGGACTCATAGGAGACTGCCGGGGTCAACTCGGA
ASV227	44	0	0	53	0	84	48	86	0	51	0	0	0	47	0	29	36	0	0	0	GTAGTCCACGCCGTAAACTATGGACGCTAGCCGTTAGGCAGCTTGCTGCTTAGTGGCGCAGCTAACGCATTAAGCGTCCCGCCTGGGGAGTACGGCCGCAAGGTTGAAACTCAAAGGAATTGACGGGGGCCCGCACAAGCGGTGGAGCATGTGGTTTAATTCGACGCAACGCGCAGAACCTTACCAGGGTTTGACATCCTGTGCTCACTCCTGAAAGGGAGTTTCCCCGCAAGGGGCGCAGAGACAGGTGCTGCATGGCTGTCGTCAGCTCGTGTCGTGAGATGTTGGGTTAAGTCCCGCAACGAGCGCAACCCTCGCCTTTAGTTGCCATCATTCAGTTGGGCACTCTAGAGGGACCGCCGGCGACAAGCCGGA
ASV228	32	126	23	0	22	0	69	0	95	0	0	11	0	35	0	25	40	0	0	0	GTAGTCCACGCCGTAAACGATGATAACTAGCTGCCGGGGCACATGGTGTTTCGGTGGCGCAGCTAACGCATTAAGTTATCCGCCTGGGGAGTACGGTCGCAAGATTAAAACTCAAAGGAATTGACGGGGGCCTGCACAAGCGGTGGAGCATGTGGTTTAATTCGAAGCAACGCGCAGAACCTTACCAACGTTTGACATCCCTATCGCGGATCGTGGAGACACTTTCCTTCAGTTCGGCTGGATAGGTGACAGGTGCTGCATGGCTGTCGTCAGCTCGTGTCGTGAGATGTTGGGTTAAGTCCCGCAACGAGCGCAACCCTCGCCTTTAGTTGCCAGCATTTAGTTGGGTACTCTAAAGGAACCGCCGGTGATAAGCCGGA
ASV229	79	0	22	40	0	118	0	74	0	0	0	0	0	41	23	0	38	0	16	25	GTAGTCCACGCCGTAAACGATGGGTGCTAGGTGTGGGGGGTGTCGACTCCCTCCGTGCCGAAGCTAACGCATTAAGCACCCCGCCTGGGGAGTACGGCCGCAAGGCTAAAACTCAAAGGAATTGACGGGGGCCCGCACAAGCAGCGGAGCATGTGGTTTAATTCGACGCGACGCGAAGAACCTTACCTGGGCTTGACATGCACGGGAATGTCGTAGAAATACGGCAGCCCTTCGGGGCTCGTGCACAGGTGTTGCATGGCTGTCGTCAGCTCGTGTCGTGAGATGTTGGGTTAAGTCCCGCAACGAGCGCAACCCCTGTCCTATGTTGCCAGCGTGAAAGACGGGGACTCATAGGAGACTGCCGGTGACAAATCGGA
ASV230	0	0	73	0	0	0	31	199	25	35	0	29	0	11	18	0	0	0	0	46	GTAGTCCACGCTGTAAACGATGAACACTAGGTATTGGAGGATTTGACCCCTTCAGTGCCGTAGCTAACGCGTTAAGTGTTCCGCCTGGGAAGTACGGTCGCAAGACTAAAACTCAAAGGAATTGACGGGGGCCCGCACAAGCGGTGGATTATGTGGTTTAATTCGAAGCAACGCGCAGAACCTTACCAAGGCTTGAAATCCTACGAATCCCTTTTAAACGAGGGAGTGCTCTTCGGAGAATGTAGTGACAGGCGCTGCATGGCTGTCGTCAGCTCGTGTCGTGAGATGTTGGGTTAAGTCTCGCAACGAGCGCAACCCCCATCCTTAGTTGCCAGCATTAAGTTGGGCACTCTAGGGAGACTGCCTGGGCTAACCAGGA
ASV231	37	16	0	18	62	53	88	43	42	0	0	0	50	24	0	18	15	0	0	0	GTAGTCCATGCCGTAAACGATGAGTGTTCGCCCTTGGTCTACGCGGATCAGGGGCCCAGCTAACGCGTGAAACACTCCGCCTGGGGAGTACGGTCGCAAGACCGAAACTCAAAGGAATTGACGGGGGCCTGCACAAGCGGTGGAGCATGTGGTTTAATTCGATACAACGCGCAAAACCTTACCAGCCCTTGACATGTCCGGGACCGGTCGCAGAGACGTGACCTTCTCTTCGGAGCCCGGAACACAGGTGCTGCATGGCTGTCGTCAGCTCGTGTCGTGAGATGTTGGGTTAAGTCCCGCAACGAGCGCAACCCCCGTCCTTAGTTGCTACCATTTAGTTGAGCACTCTAAGGAGACTGCCGGTGATAAGCCGCGA
ASV232	51	29	4	26	14	40	95	35	37	0	0	33	0	25	0	39	37	0	0	0	GTAGTCCACGCCGTAAACGATGAATGCCAGCTGTTGGGGTGCTTGCACCTCAGTAGCGCAGCTAACGCTTTAAGCATTCCGCCTGGGGAGTACGGTCGCAAGATTAAAACTCAAAGGAATTGACGGGGGCCCGCACAAGCGGTGGAGCATGTGGTTTAATTCGAAGCAACGCGCAGAACCTTACCATCCCTTGACATGGCATGTTACCCGGAGAGATTCGGGGTCCACTTCGGTGGCGTGCACACAGGTGCTGCATGGCTGTCGTCAGCTCGTGTCGTGAGATGTTGGGTTAAGTCCCGCAACGAGCGCAACCCACGTCCTTAGTTGCCATCATTCAGTTGGGCACTCTAGGGAGACTGCCGGTGATAAGCCGCGA
ASV233	31	8	5	56	0	75	0	54	0	11	0	15	0	60	20	13	14	18	43	41	GTAGTCCACGCCGTAAACGGTGGGTACTAGGTGTGGGTTTCCTTCCTTGGGATCCGTGCCGTAGCTAACGCATTAAGTACCCCGCCTGGGGAGTACGGCCGCAAGGCTAAAACTCAAAGAAATTGACGGGGGCCCGCACAAGCGGCGGAGCATGTGGATTAATTCGATGCAACGCGAAGAACCTTACCTGGGTTTGACATGCACAGGACGTGCCTAGAGATAGGTATTCCCTTGTGGCCTGTGTGCAGGTGGTGCATGGCTGTCGTCAGCTCGTGTCGTGAGATGTTGGGTTAAGTCCCGCAACGAGCGCAACCCTTATCTTATGTTGCCAGCGCGTAATGGCGGGGACTCGTGAGAGACTGCCGGGGTCAACTCGGA
ASV234	0	0	171	0	0	0	0	135	0	0	0	13	0	0	0	22	7	0	104	12	GTAGTCCGAGCCGTAAACGATGGACACTGGGTGTAGAGGGTATCAACCCCCTCTGTGCCGTAGCTAACGCGTTAAGTGTCCCGCCTGGGGAGTACGGTCGCAAGACTGAAACTCAAAGGAATTGACGGGGGCCCGCACAAGCGGTGGAGCATGTGGTTTAATTCGATGCAACGCGAAGAACCTTACCAAGGCTTGACATGTAGGGAAGTCGGGTGAAAGCCTGATGTGCCGCAAGGAACCCTAACACAGGTGGTGCATGGCTGTCGTCAGCTCGTGTCGTGAGATGTTGGGTTAAGTCCCGCAACGAGCGCAACCCTCGATGCCAGTTGCCAACGGGTAAAGCCGGGCACTCTGGCGTGACTGCCGGTGACAAACCGGA
ASV235	0	0	0	0	7	0	0	0	0	456	0	0	0	0	0	0	0	0	0	0	GTAGTCCTAGCCGTAAACGGTGCTTATTTGCTGTAAAAGGAATCGACCCCTTTTGTGGCGTAGCAAACGCGTTAAATAAGCCGCCTGGGAAGTACGGTCGCAAGATTAAAACTCAAAGAAATTGACGGGGGCCTGCACAAGCGGTGGAGTATGTGGCTTAATTCGATGCAACGCGAAGAACCTTACCTGGCCTTGACATGCAAGTAGTAGAACCATGAAAGTGGGACGACCCCGCAAGGGGAGCTTGCACAGGTGCTGCATGGCTGTCGTCAGCTCGTGTCGTGAGATGTTGGGTTAAGTCCCGCAACGAGCGCAACCCCTGTGTCCTGTTGCCACCCGGCCGAGAGGCTGGAGCACTCTGGACAGACTGCCTCGCTTCAACGAGGA
ASV236	0	0	132	0	0	0	0	178	44	0	0	0	0	0	0	18	0	0	61	25	GTAGTCCACGCCCTAAACGATGTCTACTAGTTGTCGGGTTTTAATTAACTTGGTAACGCAGCTAACGCGTGAAGTAGACCGCCTGGGGAGTACGGTCGCAAGATTAAAACTCAAAGGAATTGACGGGGACCCGCACAAGCGGTGGATGATGTGGATTAATTCGATGCAACGCGAAAAACCTTACCTACCCTTGACATGGAAGGAATCCTTGAGAGATCCGGGAGTGCCCGAAAGGGAACCTTCACACAGGTGCTGCATGGCTGTCGTCAGCTCGTGTCGTGAGATGTTGGGTTAAGTCCCGCAACGAGCGCAACCCTTGTCATTAGTTGCTACGCAAGAGCACTCTAATGAGACTGCCGGTGACAAACCGGA
ASV237	20	0	0	53	0	101	35	113	0	0	0	0	0	117	9	0	7	0	0	0	GTAGTCCACGCCGTAAACGGTGGGCACTAGGTGTTGGCGACATTCCACGTCGTCGGTGCCGCAGCTAACGCATTAAGTGCCCCGCCTGGGGAGTACGGCCGCAAGGCTAAAACTCAAAGGAATTGACGGGGGCCCGCACAAGCAGCGGAGCATGTGGCTTAATTCGACGCAACGCGAAGAACCTTACCAAGGCTTGACATACACCGGAAAACCCTGGAGACAGGGTCCCCCTTGTGGCCGGTGTACAGGTGGTGCATGGCTGTCGTCAGCTCGTGTCGTGAGATGTTGGGTTAAGTCCCGCAACGAGCGCAACCCTTGTCCCGTGTTGCCAGCAACTCTTCGGAGGTTGGGGACTCACGGGAGACCGCCGGGGTCAACTCGGA
ASV238	0	0	35	0	38	35	10	26	48	37	0	0	0	0	0	0	60	141	25	0	GTAGTCCATGCCGTAAACGGTGGGCGCTAGGTGTAGGGGGCTTCCACGTCTTCTGTGCCGTAGCTAACGCATTAAGCGCCCCGCCTGGGGAGTACGGCCGCAAGGCTAAAACTCAAAGGAATTGACGGGGGCCCGCACAAGCGGCGGAGCATGTGGATTAATTCGATGCAACGCGAAGAACCTTACCTGGGCTTGACATACACCAGATCGCTGCAGAGATGTAGTTTCCCTTGTGGTTGGTGTACAGGTGGTGCATGGTTGTCGTCAGCTCGTGTCGTGAGATGTTGGGTTAAGTCCCGCAACGAGCGCAACCCTTGTCTTATGTTGCCAGCATTTGGTTGGGGACTCATGAGAGACTGCCGGGGTTAACTCGGA
ASV239	0	0	0	0	0	0	43	237	0	0	0	0	0	43	96	0	0	0	0	26	GTAGTCCACGCCCTAAACGATGTCAACTGGTTGTTGGGTGGGTTTCTACTCAGTAACGTAGCTAACGCGTGAAGTTGACCGCCTGGGGAGTACGGCCGCAAGGTTGAAACTCAAAGGAATTGACGGGGACCCGCACAAGCGGTGGATGATGTGGTTTAATTCGATGCAACGCGAAAAACCTTACCTACCCTTGACATGCCAGGAATTCCTTAGAGATGAGGAAGTGCTCGAAAGAGAGCCTGGACACAGGTGCTGCATGGCCGTCGTCAGCTCGTGTCGTGAGATGTTGGGTTAAGTCCCGCAACGAGCGCAACCCTTGCCATTAGTTGCTACGAAAGGGCACTCTAATGGGACTGCCGGTGACAAACCGGA
ASV240	0	0	26	0	0	0	40	70	0	269	0	0	0	0	0	0	0	0	0	39	GTAGTCCACGCCCTAAACGATGCGAACTGGATGTTGGGTGCAACTAGGCACTCAGTATCGAAGCTAACGCGTTAAGTTCGCCGCCTGGGGAGTACGGTCGCAAGACTGAAACTCAAAGGAATTGACGGGGGCCCGCACAAGCGGTGGAGTATGTGGTTTAATTCGATGCAACGCGAAGAACCTTACCTGGCCTTGACATCCACGGAACTTTCCAGAGATGGATTGGTGCCTTCGGGAACCGTGAGACAGGTGCTGCATGGCTGTCGTCAGCTCGTGTCGTGAGATGTTGGGTTAAGTCCCGCAACGAGCGCAACCCTTGTCCTTAGTTGCCAGCACGTAATGGTGGGAACTCTAAGGAGACCGCCGGTGACAAACCGGA
ASV241	0	0	0	0	0	0	52	0	390	0	0	0	0	0	0	0	0	0	0	0	GTAGTCCACGCCGTAAACGATGTCGACTAGCCGTTGGGATCCTTGAGATCTTAGTGGCGAAGCTAACGCGATAAGTCGACCGCCTGGGGAGTACGGCCGCAAGGTTAAAACTCAAATGAATTGACGGGGGCCCGCACAAGCGGTGGAGCATGTGGTTTAATTCGAAGCAACGCGAAGAACCTTACCTGGCCTTGACATGCTGAGAACTTTCCAGAGATGGATTGGTGCCTTCGGGAACTCAGACACAGGTGCTGCATGGCTGTCGTCAGCTCGTGTCGTGAGATGTTGGGTTAAGTCCCGTAACGAGCGCAACCCTTGTCCTTAGTTACCAGCACGTTATGGTGGGCACTCTAAGGAGACTGCCGGTGACAAACCGGA
ASV242	32	0	65	0	24	48	43	41	100	0	0	0	0	28	15	0	0	0	0	42	GTAGTCCACGCCGTAAACGGTGGGTACTAGGTGTGGGTTTCCTTCCTTGGGATCCGTGCCGTAGCTAACGCATTAAGTACCCCGCCTGGGGAGTACGGCCGCAAGGCTAAAACTCAAAGGAATTGACGGGGGCCCGCACAAGCGGCGGAGCATGTGGATTAATTCGATGCAACGCGAAGAACCTTACCTGGGTTTGACATGCACAGGACGCCGGCAGAGATGTCGGTTCCCTTGTGGCCTGTGTGCAGGTGGTGCATGGCTGTCGTCAGCTCGTGTCGTGAGATGTTGGGTTAAGTCCCGCAACGAGCGCAACCCTTGTCTCATGTTGCCAGCACGTAATGGTGGGGACTCGTGAGAGACTGCCGGGGTCAACTCGGA
ASV243	0	0	0	43	0	0	56	70	0	204	0	30	0	0	35	0	0	0	0	0	GTAGTCCACGCCGTAAACGATGAATGCCAGCCGTTAGTGGGTTTACTCACTAGTGGCGCAGCTAACGCTTTAAGCATTCCGCCTGGGGAGTACGGTCGCAAGATTAAAACTCAAAGGAATTGACGGGGGCCCGCACAAGCGGTGGAGCATGTGGTTTAATTCGACGCAACGCGCAGAACCTTACCAGCCCTTGACATGTCCAGGACCGGTCGCAGAGATGTGACCTTCTCTTCGGAGCCTGGAGCACAGGTGCTGCATGGCTGTCGTCAGCTCGTGTCGTGAGATGTTGGGTTAAGTCCCGCAACGAGCGCAACCCCCGTCCTTAGTTGCTACCATTTAGTTGAGCACTCTAAGGAGACTGCCGGTGATAAGCCGCGA
ASV244	21	33	50	19	0	85	0	80	41	0	0	0	0	25	56	0	27	0	0	0	GTAGTCCACGCCGTAAACGATGGGTACTAGGTGTGGGAGGTGTCGACTCCTCCCGTGCCGTCGCTAACGCACTAAGTACCCCGCCTGGGGAGTACGGCCGCAAGGCTAAAACTCAAAGGAATTGACGGGGGCCCGCACAAGCAGCGGAGCATGTGGTTTAATTCGACGCAACGCGAAGAACCTTACCTGGGCTTGACATGTCAGTGACCGCCGTGGAAACACGGTTTTCCTTCGGGACACTGTCACAGGTGGTGCATGGCTGTCGTCAGCTCGTGTCGTGAGATGTTGGGTTAAGTCCCGCAACGAGCGCAACCCCCGTCCTATGTTGCCAGCATTAAGTTGGGGACTCATAGGAGACTGCCGGTGACAAACCGGA
ASV245	49	18	47	58	0	77	26	39	18	0	0	0	0	0	0	0	32	0	31	37	GTAGTCCATGCCGTAAACGTTGGGAACTAGATGTAGGGACCATTCCACGGTTTCTGTGTCGCAGCTAACGCATTAAGTTCCCCGCCTGGGGAGTACGGCCGCAAGGCTAAAACTCAAAGGAATTGACGGGGGCCCGCACAAGCGGCGGAGCATGCGGATTAATTCGATGCAACGCGAAGAACCTTACCAAGGCTTGACATATACCGGAAAAGTTCAGAAATGTTCTCCCCGCAAGGTCGGTATACAGGTGGTGCATGGTTGTCGTCAGCTCGTGTCGTGAGATGTTGGGTTAAGTCCCGCAACGAGCGCAACCCTCGTTCTATGTTGCCAGCACGTAATGGTGGGAACTCATAGGAGACTGCCGGGGTCAACTCGGA
ASV246	9	29	58	30	66	16	0	34	11	0	0	17	15	0	43	0	30	15	0	56	GTAGTCCATGCCGTAAACGGTGGGCGCTAGGTGTGGGTTTCCTTCCACGGGATCCGTGCCGTAGCTAACGCATTAAGCGCCCCGCCTGGGGAGTACGGCCGCAAGGCTAAAACTCAAAGGAATTGACGGGGGCCCGCACAAGCGGCGGAGCATGTGGATTAATTCGATGCAACGCGAAGAACCTTACCTGGGCTTGACATGCACTGGATGCGGCCAGAGATGGTTGTTCCCTTTGTGGCTGGTGTGCAGGTGGTGCATGGTTGTCGTCAGCTCGTGTCGTGAGATGTTGGGTTAAGTCCCGCAACGAGCGCAACCCTTGTCTCGTGTTGCCAGCATTTGGTTGGGGACTCGCGGGAGACTGCCGGGGTTAACTCGGA
ASV247	0	0	0	86	0	23	0	0	0	240	0	0	0	14	0	5	11	20	23	6	GTAGTCCACGCCGTAAACGATGGATGCTAGCCGTCGGATAGCTTGCTATTCGGTGGCGCAGCTAACGCATTAAGCATCCCGCCTGGGGAGTACGGCCGCAAGGTTAAAACTCAAAGGAATTGACGGGGGCCCGCACAAGCGGTGGAGCATGTGGTTTAATTCGACGCAACGCGAAGAACCTTACCAGCTCTTGACATTCACTGATTGCCGGCAGAGATGCCGGAGTTCCAGCAATGGACAGTGGGACAGGTGCTGCATGGCTGTCGTCAGCTCGTGTCGTGAGATGTTGGGTTAAGTCCCGCAACGAGCGCAACCCTCGCCATTAGTTGCCATCATTAAGTTGGGCACTCTAGTGGGACTGCCGGTGATAAGCCGGA
ASV248	0	73	20	30	60	71	49	42	17	51	0	0	0	14	0	0	0	0	0	0	GTAGTCCACGCCGTAAACGATGAGTGCTAGTTGTCGGCATGCATGCATGTCGGTGACGCAGCTAACGCATTAAGCACTCCGCCTGGGGAGTACGGTCGCAAGATTAAAACTCAAAGGAATTGACGGGGGCCCGCACAAGCGGTGGAGCATGTGGTTTAATTCGAAGCAACGCGCAGAACCTTACCACCTTTTGACATGCCTGGACCGCCACAGAGATGTGGTTTTCCCTTCGGGGACTGGGACACAGGTGCTGCATGGCTGTCGTCAGCTCGTGTCGTGAGATGTTGGGTTAAGTCCCGCAACGAGCGCAACCCTCGCGATTAGTTGCCATCAGGTTTGGCTGGGCACTCTAATCGTACTGCCGGAGTTAATCCGGA
ASV249	38	0	52	22	0	63	9	155	8	0	0	8	0	28	11	3	5	0	22	0	GTAGTCCACGCCCTAAACGATGCGAACTGGACGTTGGGAGGAACTTGCCTCTCAGTGTCGAAGCTAACGCGTTAAGTTCGCCGCCTGGGGAGTACGGTCGCAAGACTGAAACTCAAAGGAATTGACGGGGGCCCGCACAAGCGGTGGAGTATGTGGTTTAATTCGATGCAACGCGAAGAACCTTACCTGGTCTTGACATGTCCGGAACCTTGCAGAGATGCGAGGGTGCCTTCGGGAATCGGAACACAGGTGCTGCATGGCTGTCGTCAGCTCGTGTCGTGAGATGTTGGGTTAAGTCCCGCAACGAGCGCAACCCTTGTCCTTAGTTGCCAGCACGTAATGGTGGGAACTCTAAGGAGACTGCCGGTGACAAACCGGA
ASV250	42	18	0	64	0	82	24	20	70	0	0	0	0	18	0	0	23	0	0	56	GTAGTCCATGCCGTAAACGTTGGGCGCTAGGTGTGGGGACCTTCCACGGTTTCCGTGCCGCAGCTAACGCATTAAGCGCCCCGCCTGGGGAGTACGGCCGCAAGGCTAAAACTCAAAGGAATTGACGGGGGCCCGCACAAGCGGCGGAGCATGCTGATTAATTCGATGCAACGCGAAGAACCTTACCTAGGTTTGACATATAGCGAAAACTTATAGAGATATAAGGTCCTTTTGGGCGCTATACAGGTGGTGCATGGCTGTCGTCAGCTCGTGTCGTGAGATGTTGGGTTAAGTCCCGCAACGAGCGCAACCCTCGTTCTATGTTGCCAGCACGTAATGGTGGGGACTCATAGGAGACTGCCGGGGTCAACTCGGA
ASV251	14	20	43	22	39	35	37	76	52	30	0	0	0	0	21	0	14	0	0	13	GTAGTCCACGCCGTAAACTATGAGAGCTAGCCGTCGGCAAGTTTACTTGTCGGTGGCGCAGCTAACGCATTAAGCTCTCCGCCTGGGGAGTACGGTCGCAAGATTAAAACTCAAAGGAATTGACGGGGGCCCGCACAAGCGGTGGAGCATGTGGTTTAATTCGAAGCAACGCGCAGAACCTTACCAGCCCTTGACATCCCGGTCGCGGTTTCCAGAGATGGATTCCTTCAGTTCGGCTGGACCGGTGACAGGTGCTGCATGGCTGTCGTCAGCTCGTGTCGTGAGATGTTGGGTTAAGTCCCGCAACGAGCGCAACCCTCGCCCTTAGTTGCCAGCATTAAGTTGGGCACTCTAAGGGGACTGCCGGTGATAAGCCGAGA
ASV252	0	0	0	0	0	0	0	60	157	42	0	0	0	15	24	55	25	0	0	34	GTAGTCCACGCCGTAAACGATGTCAACTAGCCGTTGGGAGCCTTGAGCTCTTAGTGGCGCAGCTAACGCATTAAGTTGACCGCCTGGGGAGTACGGCCGCAAGGTTAAAACTCAAATGAATTGACGGGGGCCCGCACAAGCGGTGGAGCATGTGGTTTAATTCGAAGCAACGCGAAGAACCTTACCAGGCCTTGACATCCAATGAACTTTCCAGAGATGGATTGGTGCCTTCGGGAACATTGAGACAGGTGCTGCATGGCTGTCGTCAGCTCGTGTCGTGAGATGTTGGGTTAAGTCCCGTAACGAGCGCAACCCTTGTCCTTAGTTACCAGCACGTTATGGTGGGCACTCTAAGGAGACTGCCGGTGACAAACCGGA
ASV253	9	44	17	29	73	22	8	15	38	31	0	0	0	11	15	28	0	29	29	12	GTAGTCCACGCCCTAAACGATGTCAACTGGTTGTTGGGAGGGTTTCTTCTCAGTAACGTAGCTAACGCGTGAAGTTGACCGCCTGGGGAGTACGGCCGCAAGGTTGAAACTCAAAGGAATTGACGGGGACCCGCACAAGCGGTGGATGATGTGGTTTAATTCGATGCAACGCGAAAAACCTTACCTACCCTTGACATGCCAGGAATCCTGAAGAGATTTGGGAGTGCTCGAAAGAGAACCTGGACACAGGTGCTGCATGGCCGTCGTCAGCTCGTGTCGTGAGATGTTGGGTTAAGTCCCGCAACGAGCGCAACCCTTGTCATTAGTTGCTACGAAAGGGCACTCTAATGAGACTGCCGGTGACAAACCGGA
ASV254	0	0	0	0	0	0	0	379	0	0	0	0	0	24	0	0	0	7	0	0	GTAGTCCACGCCCTAAACGATGTCAACTAGTTGTTCGGTGAGGAGACTCATTGAGTAACGCAGCTAACGCGTGAAGTTGACCGCCTGGGGAGTACGGCCGCAAGGTTAAAACTCAAAGGAATTGACGGGGACCCGCACAAGCGGTGGATGATGTGGATTAATTCGATGCAACGCGAAAAACCTTACCTACCCTTGACATGTCAGGAATCCTTGAGAGATTGAGGAGTGCCCGAAAGGGAGCCTGAACACAGGTGCTGCATGGCTGTCGTCAGCTCGTGTCGTGAGATGTTGGGTTAAGTCCCGCAACGAGCGCAACCCTTGTCGCTAATTGCCATCATTAAGTTGGGCACTTTAACGAGACTGCCGGTGACAAACCGGA
ASV255	59	0	19	22	0	88	31	115	0	0	0	0	0	13	13	14	22	0	12	0	GTAGTCCACGCCGTAAACGTTGGGCGCTAGGTGTAGGGGACCTTCCACGTCCTCTGTGCCGCAGCTAACGCATTAAGCGCCCCGCCTGGGGAGTACGGCCGCAAGGCTAAAACTCAAAGGAATTGACGGGGGCCCGCACAAGCGGCGGAGCATGTGGCTTAATTCGATGCAACGCGAAGAACCTTACCTGGGTTTGACATGTACGGAAATCCGGCAGAGACGTCGGGTCCGCAAGGGTCGTACACAGGTGGTGCATGGTTGTCGTCAGCTCGTGTCGTGAGATGTTGGGTTAAGTCCCGCAACGAGCGCAACCCTCGTCCTATGTTGCCAGCGAGTAATGTCGGGGACTCATAGGAGACTGCCGGGGTCAACTCGGA
ASV256	0	72	41	0	45	61	31	16	43	0	0	0	0	0	25	23	0	50	0	0	GTAGTCCACGCCGTAAACGTTGAGTGCTAGGTGTTAGGGGTTTCGATGCCCTTCGTGCCGAAGCAAACGCATTAAGCACTCCGCCTGGGGAGTACGACCGCAAGGTTGAAACTCAAAGGAATTGACGGGGGCCCGCACAAGCGGTGGAGCATGTGGTTTAATTCGACGCAACGCGAAGAACCTTACCAGGTCTTGACATCTTTCGCAAGTCCCAGAGATGGGATGTTCCCCTTCGGGGGACGAAATGACAGGTGGTGCATGGTTGTCGTCAGCTCGTGTCGTGAGATGTTGGGTTAAGTCCCGCAACGAGCGCAACCCTTAATCCTAGTTGCCAGCATTGAGTTGGGCACTCTAGGGTGACTGCCGGTGACAAACCGGA
ASV257	0	0	0	0	0	0	12	235	43	0	0	38	0	0	18	0	0	0	0	60	GTAGTCCACACCGTAAACGTTGGGCGCTAGGTGTGGGGTCCATTCCACGGATTCCGTGCCGCAGCTAACGCATTAAGCGCCCCGCCTGGGGAGTACGGCCGCAAGGCTAAAACTCAAAGGAATTGACGGGGGCCCGCACAAGCGGCGGAGCATGCGGATTAATTCGATGCAACGCGAAGAACCTTACCTGGGTTTGACATACACCCTGCCGCTCCAGAGATGGGGCTTCTTTTGGGGGTGTACAGGTGGTGCATGGCTGTCGTCAGCTCGTGTCGTGAGATGTTGGGTTAAGTCCCGCAACGAGCGCAACCCTCGTTCTATGTTGCCAGCATGCCCTTCGGGGTGATGGGGACTCATAGGAGACTGCCGGGGTCAACTCGGA
ASV258	44	0	75	39	0	30	0	84	0	0	0	16	0	30	21	23	32	0	11	0	GTAGTCCACGCCGTAAACGGTGGGTACTAGGTGTGGGTTTCCTTCCTTGGAATCCGTGCCGTAGCTAACGCATTAAGTACCCCGCCTGGGGAGTACGGCCGCAAGGCTAAAACTCAAAGGAATTGACGGGGGCCCGCACAAGCGGCGGAGCATGTGGATTAATTCGATGCAACGCGAAGAACCTTACCTGGGTTTGACATGCACAGGACGCCGGCAGAGATGTCGGTTCCCTTGTGGCCTGTGTGCAGGTGGTGCATGGCTGTCGTCAGCTCGTGTCGTGAGATGTTGGGTTAAGTCCCGCAACGAGCGCAACCCTTATCTTATGTTGCCAGCGCGTAATGGCGGGGACTCGTGAGAGACTGCCGGGGTCAACTCGGA
ASV259	37	0	14	0	78	23	50	0	23	0	0	19	0	38	0	92	31	0	0	0	GTAGTCCACGCCGTAAACGTTGGGCGCTAGGTGTGGGGCTCATTCCACGAGTTCCGTGCCGCAGCTAACGCATTAAGCGCCCCGCCTGGGGAGTACGGCCGCAAGGCTAAAACTCAAAGGAATTGACGGGGGCCCGCACAAGCGGCGGAGCATGTTGCTTAATTCGATGCAACGCGAAGAACCTTACCTAGGCTTGACATGCACGGAAATCTCCCAGAGATGGGGGGTCCGTAAGGGCCGTGCACAGGTGGTGCATGGTTGTCGTCAGCTCGTGTCGTGAGATGTTGGGTTAAGTCCCGCAACGAGCGCAACCCTCGTCCTATGTTGCCAGCACGTCATGGTGGGGACTCATAGGAGACTGCCGGGGTCAACTCGGA
ASV260	0	0	0	0	7	0	365	0	0	11	0	0	0	8	5	9	0	0	0	0	GTAGTCCACGCCGTAAACGATGTCTACTAGCCGTTGGGGTCCTTGAGACTTTAGTGGCGCAGTTAACGCGATAAGTAGACCGCCTGGGGAGTACGGCCGCAAGGTTAAAACTCAAATGAATTGACGGGGGCCCGCACAAGCGGTGGAGCATGTGGTTTAATTCGATGCAACGCGAAGAACCTTACCTGGTCTTGACATAGTGAGAATCTCTCAGAGATGAGAGAGTGCCTTCGGGAACTCACATACAGGTGCTGCATGGCTGTCGTCAGCTCGTGTCGTGAGATGTTGGGTTAAGTCCCGCAACGAGCGCAACCCTTTTCCTTATTTGCCAGCGGGTTAAGCCGGGAACTTTAAGGATACTGCCAGTGACAAACTGGA
ASV261	35	46	30	12	10	21	85	23	31	15	0	28	0	20	0	13	29	0	0	6	GTAGTCCACGCCGTAAACGATGATTGCTAGTTGTTGGGGTGTTTACATCTCGGTGACGCAGCTAACGCATTAAGCAATCCGCCTGGGGAGTACGGTCGCAAGATTAAAACTCAAAGGAATTGACGGGGGCCCGCACAAGCGGTGGAGCATGTGGTTTAATTCGAAGCAACGCGCAGAACCTTACCACCTTTTGACATGCCTGGACCGCCAGAGAGATCTGGCTTTCCCTTCGGGGACTAGGACACAGGTGCTGCATGGCTGTCGTCAGCTCGTGTCGTGAGATGTTGGGTTAAGTCCCGCAACGAGCGCAACCCTCGCCATTAGTTGCCATCATTTAGTTGGGAACTCTAATGGGACTGCCGGTGCTAAGCCGGA
ASV262	0	0	0	0	26	25	0	31	0	0	0	81	0	67	29	42	69	0	23	9	GTAGTCCATGCCGTAAACGATGAGTGTTCGCCCTTGGTCTACGCGGATCAGGGGCCCAGCTAACGCGTGAAACACTCCGCCTGGGGAGTACGGTCGCAAGACCGAAACTCAAAGGAATTGACGGGGGCCTGCACAAGCGGTGGAGCATGTGGTTTAATTCGATACAACGCGCAAAACCTTACCAGCCCTTGACATATGAACAACAAAACCTGTCCTTAACAGGATGGTACTGACTTTCATACAGGTGCTGCATGGCTGTCGTCAGCTCGTGTCGTGAGATGTTTGGTCAAGTCCTATAACGAGCGAAACCCTTGTCTCTAGTTGCTACGAAAGGGCACTCTAGAGAGACTGCCGGTGACAAACCGGA
ASV263	77	27	42	0	0	82	0	65	0	0	0	28	0	33	0	0	46	0	0	0	GTAGTCCACGCCCTAAACGATGCGAACTGGATGTTGGGTGCAACTAGGCACTCAGTATCGAAGCTAACGCGTTAAGTTCGCCGCCTGGGGAGTACGGTCGCAAGACTGAAACTCAAAGGAATTGACGGGGGCCCGCACAAGCGGTGGAGTATGTGGTTTAATTCGATGCAACGCGCAGAACCTTACCTGGCCTTGACATCCACGGAACTTTCCAGAGATGGATTGGTGCCTTCGGGAACCGTGAGACAGGTGCTGCATGGCTGTCGTCAGCTCGTGTCGTGAGATGTTGGGTTAAGTCCCGCAACGAGCGCAACCCTTGTCCTTAGTTGCCAGCACGTAATGGTGGGAACTCTAAGGAGACCGCCGGTGACAAACCGGA
ASV264	0	0	42	0	67	0	46	41	0	65	0	32	0	47	0	0	0	25	0	31	GTAGTCCACGCCGTAAACGATGAGTGTTAGGTGTCTGGAGTCAAATCTGGGTGCCGCAGCAAACGCATTAAACACTCCGCCTGGGGAGTACGCACGCAAGTGTGAAACTCAAAGGAATTGACGGGGACCCGCACAAGCAGCGGAGCATGTGGTTTAATTCGACGCAACGCGAAGAACCTTACCAAGTCTTGACATATTACGGAAGCAGTTAGAGATAATTGCTTACATCTTCGGATGACTGTAATACAGGTGGTGCATGGTTGTCGTCAGCTCGTGTCGTGAGATGTTGGGTTAAGTCCCATAACGAGCGCAACCCCTATTGCTAGTTACCATCATTAAGTTGGGGACTCTAGTAATACTGCCGGTGACAAACCGGA
ASV265	155	0	69	0	0	38	12	17	0	0	0	0	0	60	0	0	0	0	22	20	GTAGTCCACGCCCTAAACGATGTCTACTAGTTGTTGGTGGAGTAAAATCCATTAGTAACGCAGCTAACGCGTGAAGTAGACCGCCTGGGGAGTACGGTCGCAAGATTAAAACTCAAAGGAATTGACGGGGGCCCGCACAAGCGGTGGATTATGTGGATTAATTCGATGCAACGCGAAAAACCTTACCTGGCCTTGACATGCCACTAACGAAGCAGAGATGCATTAGGTGCCCGAAAGGGAAAGTGGACACAGGTGCTGCATGGCTGTCGTCAGCTCGTGTCGTGAGATGTTGGGTTAAGTCCCGCAACGAGCGCAACCCTTGCCAATAATTGCCATCATTTAGTTGGGCACTTTATTGGGACTGCCGGTGACAAACCGGA
ASV266	0	0	0	0	0	0	0	0	0	382	0	0	11	0	0	0	0	0	0	0	GTAGTCCACGCCGTAAACGATGAATGCTAGACGCTGGGGAGCATGCTCTTCGGTGTCGCAGCTAACGCATTAAGCATTCCGCCTGGGGAGTACGGTCGCAAGATTAAAACTCAAAGGAATTGACGGGGGCCCGCACAAGCGGTGGAGCATGTGGTTTAATTCGAAGCAACGCGCAGAACCTTACCAACCCTTGACATGGGAAGTATGGGCCGGAGAGATTCGGTCCTTCAGTTCGGCTGGCTTCCACACAGGTGCTGCATGGCTGTCGTCAGCTCGTGTCGTGAGATGTTGGGTTAAGTCCCGCAACGAGCGCAACCCTCATCTTCAGTTGCCATCATTTAGTTGGGCACTCTGAAGAAACTGCCGGTGACAAGCCGGA
ASV267	30	67	16	21	30	44	58	22	30	0	0	0	0	17	0	14	16	27	0	0	GTAGTCCACGCCGTAAACGTTGGGAACTAGATGTAGGGACCATTCCACGGTTTCTGTGTCGCAGCTAACGCATTAAGTTCCCCGCCTGGGGAGTACGGTCGCAAGACTAAAACTCAAAGGAATTGACGGGGGCCCGCACAAGCGGCGGAGCATGCGGATTAATTCGATGCAACGCGAAGAACCTTACCAAGGCTTGACATATAGAGGAAACGTGCAGAAATGTACGCCCCGCAAGGTCTCTATACAGGTGGTGCATGGTTGTCGTCAGCTCGTGTCGTGAGATGTTGGGTTAAGTCCCGCAACGAGCGCAACCCTCGTCCTATGTTGCCAGCACGTAATGGTGGGAACTCATGGGAGACTGCCGGGGTCAACTCGGA
ASV268	22	91	0	51	0	6	0	0	29	60	0	18	0	0	4	0	69	42	0	0	GTAGTCCACGCCGTAAACGATGCTAACTCGTTTTTGGGCTTTAGGGTTCAGAGACCAAGCGAAAGTGATAAGTTAGCCACCTGGGGAGTACGCTCGCAAGAGTGAAACTCAAAGGAATTGACGGGGGCCCGCACAAGCGGTGGATTATGTGGTTTAATTCGATGATACGCGAGGAACCTTACCAAGACTTAAATGGGAATTGACAGCTTTAGAAATAGAGCTTTCTTCGGACAATTTTCAAGGTGCTGCATGGTTGTCGTCAGCTCGTGCCGTGAGGTGTTAGGTTAAGTCCTGCAACGAGCGCAACCCCTGTCACTAGTTGCCATCATTCAGTTGGGGACTCTAGTGAGACTGCCTACGCAAGTAGAGA
ASV269	7	12	0	0	34	50	0	0	0	24	0	4	0	10	8	0	78	139	8	15	GTAGTCCACGCTGTAAACGATGAGTGCTAGGTATCGGAATAATTCGGTGCCGCAGTTAACACATTAAGCACTCCGCCTGGGGAGTACGTGCGCAAGCATGAAACTCAAAGGAATTGACGGGGACCCGCACAAGCAGCGGAGCATGTGGTTTAATTCGAAGCAACGCGAAGAACCTTACCAGGGCTTGACATACTGAGGACCGGTATAGAGATATACCCTCTTCTTCGGAAGCCTCAATACAGGTGGTGCATGGTTGTCGTCAGCTCGTGTCGTGAGATGTTCAGTTAAGTCTGGCAACGAGCGCAACCCCTATCTTTAGTTACCAGCATTTCGGATGGGGACTCTAAAGAGACTGCCGATGATAAATCGGA
ASV270	0	26	0	74	0	5	28	19	56	21	0	26	0	0	54	25	27	0	0	27	GTAGTCCACGCCGTAAACGTTGGGAACTAGGTGTGGGCGACATTCCACGTCGTCCGTGCCGCAGCTAACGCATTAAGTTCCCCGCCTGGGGAGTACGGCCGCAAGGCTAAAACTCAAAGGAATTGACGGGGGCCCGCACAAGCAGCGGAGCATGTGGCTTAATTCGACGCAACGCGAAGAACCTTACCAAGGCTTGACATACACCGGAAACACTCAGAGATGGGTGCCCCCTTTGGGCTGGTGTACAGGTGGTGCATGGCTGTCGTCAGCTCGTGTCGTGAGATGTTGGGTTAAGTCCCGCAACGAGCGCAACCCCTGTTCTGTGTTGCCAGCATGCCCTTTTGGGGGTGATGGGGACTCACAGGAGACCGCCGGGGTCAACTCGGA
ASV271	0	0	0	0	0	0	0	0	0	388	0	0	0	0	0	0	0	0	0	0	GTAGTCCACGCCGTAAACGATGTACACTAGACTGGTGCGGTTTTGACGCCGTATCAGTCGCAGTAAAAACGATAAGTGTACCGCCTGGGGAGTACGGTCGCAAGGCTAAAACTCAAATGAATTGACGGGGGCTCACACAAGCGGTGGAGCATGTTGCTTAATTCGAGGCAACGCGAAGAACCTTACCTGGGCTTGACATGTACGGATTAACTCCTTGAAAGAGGAGCCACAGCCGCAAGGTTGGAACGTGCACAGGTGCTGCATGGCTGTCGTCAGCTCGTGCTGTGAAGTGTCGGGTTAAGTCCCTTAACGAGCGCAACCCCTGTCGTTAGTTGCTCACGCGTAATGGCGAGTACTCTAGCGAGACTGCCGGTGTCAAACCGGA
ASV272	0	0	0	0	0	0	82	0	0	0	0	226	0	13	66	0	0	0	0	0	GTAGTCCATGCCGTAAACGTTGGGCGCTAGGTGTGGGACTCATTCCACGAGTTCCGTGCCGTAGCTAACGCATTAAGCGCCCCGCCTGGGGAGTACGGCCGCAAGGCTAAAACTCAAAGGAATTGACGGGGGCCCGCACAAGCGGCGGAGCATGCGGATTAATTCGATGCAACGCGAAGAACCTTACCAAGGCTTGACATACACCGGAATGTGCCAGAGATGGTGCAGCCTTTGGGCTGGTGTACAGGTGGTGCATGGTTGTCGTCAGCTCGTGTCGTGAGATGTTGGGTTAAGTCCCGCAACGAGCGCAACCCTCGTTCCATGTTGCCAGCAGCGCTTTCGGGTGGCTGGGGACTCATGGGAGACTGCCGGGGTCAACTCGGA
ASV273	8	0	12	103	0	69	72	12	21	0	0	0	0	40	31	0	0	0	0	16	GTAGTCCACGCCGTAAACATTGGGCGCTAGGTGTGGGGACTGTTTCCACGGTCTCCGTGCCGTCGCTAACGCATTAAGCGCCCCGCCTGGGGAGTACGGCCGCAAGGCTAAAACTCAAAGGAATTGACGGGGGCCCGCACAAGCGGCGGAGCATGTGGATTAATTCGATGCAACGCGAAGAACCTTACCTGGGTTTGACATACACCGGATTGCTCCAGAGATGGGGTTTCCTTCGGGTCGGTGTACAGGTGGTGCATGGCTGTCGTCAGCTCGTGTCGTGAGATGTTGGGTTAAGTCCCGCAACGAGCGCAACCCTTGTCCTGTGTTGCCAGCAATTCGGTTGGGGACTCGCAGGAGACTGCCGGGGTAACTCGGA
ASV274	13	0	0	0	30	0	0	48	57	0	0	36	0	0	0	0	74	124	0	0	GTAGTCCACGCCGTAAACGATGATTACTCGAAGTATGCGATATGACAGTATGCTTCCAAGCGAAAGTGATAAGTAATCCACCTGGGGAGTACGCCGGCAACGGTGAAACTCAAAGGAATTGACGGGGGCCCGCACAAGCGGAGGAACATGTGGTTTAATTCGATGATACGCGAGGAACCTTACCCGGGATTGAAATGTATGTGCGCCTCTTGGGAAACCGAGAGGGTTCTCTTCGGAGACACATATGTAGGTGCTGCATGGTTGTCGTCAGCTCGTGCCGTGAGGTGTCGGCTTAAGTGCCATAACGAGCGCAACCCTTATCGTCAGTTACTAACAGGTCGTGCTGAGGACTCTGGCGAGACTGCCGTCGTAAGGCGAGA
ASV275	0	28	0	0	0	0	12	240	0	0	0	0	0	33	0	0	0	0	23	46	GTAGTCCACGCCGTAAACGATGGATACTAGCTGTTGGGCTCCGGCTCAGTGGCTAAGCGAAAGTGATAAGTATCCCACCTGGGGAGTACGGGCGCAAGCCTGAAACTCAAAGGAATTGACGGGGGCCCGCACAAGCGGTGGAGCATGTGGTTTAATTCGATGATACGCGAGGAACCTTACCAAGGCTTAAATGTAGATTGACAGGCGTGGAAACATGCCCTTCCTCGGACAATTTACAAGGTGCTGCATGGTTGTCGTCAGCTCGTGCCGTGAGGTGTCAGGTTAAGTCCTATAACGAGCGCAACCCCTGTTGTTAGTTGCCAGCGAGTCAAGTCGGGAACTCTAACAAGACTGCCAGTGCAAACTGTGA
ASV276	0	0	46	30	40	54	0	0	0	0	0	9	0	45	9	29	65	37	0	17	GTAGTCCATGCCGTAAACGGTGGGCGCTAGGTGTGAGTCCCTTCCACGGGGTTCGTGCCGTAGCTAACGCATTAAGCGCCCCGCCTGGGGAGTACGGCCGCAAGGCTAAAACTCAAAGGAATTGACGGGGGCCCGCACAAGCGGCGGAGCATGTGGATTAATTCGATGCAACGCGAAGAACCTTACCTGGGCTTGACATACACCAGACCGGGCCAGAGATGGTCTTTCCCTTTGTGGTTGGTGTACAGGTGGTGCATGGTTGTCGTCAGCTCGTGTCGTGAGATGTTGGGTTAAGTCCCGCAACGAGCGCAACCCTTGTCTTATGTTGCCAGCACGTTATGGTGGGGACTCGTGAGAGACTGCCGGGGTTAACTCGGA
ASV277	0	0	0	0	76	71	0	81	0	0	0	0	0	0	0	63	0	87	0	0	GTAGTCCACGCCGTAAACGATGAGTGCTAAGTGTTAGGGGGTTTCCGCCCCTTAGTGCTGCAGCTAACGCATTAAGCACTCCGCCTGGGGAGTACGACCGCAAGGTTGAAACTCAAAGGAATTGACGGGGACCCGCACAAGCGGTGGAGCATGTGGTTTAATTCGAAGCAACGCGAAGAACCTTACCAAATCTTGACATCCTCTGATCCCTCTAGAGATAGAGTTTTCCCCTTCGGGGGACAGAGTGACAGGTGGTGCATGGTTGTCGTCAGCTCGTGTCGTGAGATGTTGGGTTAAGTCCCGCAACGAGCGCAACCCTTAAGCTTAGTTGCCATCATTAAGTTGGGCACTCTAAGTTGACTGCCGGTGACAAACCGGA
ASV278	24	12	0	23	0	48	28	41	63	0	0	16	0	0	36	28	16	0	0	42	GTAGTCCACGCCGTAAACGTTGGGCGCTAGGTGTGGGGACCTTTCCACGGTCTCCGTGCCGCAGCTAACGCATTAAGCGCCCCGCCTGGGGAGTACGGCCGCAAGGCTAAAACTCAAAGGAATTGACGGGGGCCCGCACAAGCGGCGGAGCATGTTGCTTAATTCGAGGCAACGCGAAGAACCTTACCTGGGTTTGACATGCAGGGAAAAGCCGTAGAGATACGGTGTCCGCAAGGGTCCTGCACAGGTGGTGCATGGCTGTCGTCAGCTCGTGTCGTGAGATGTTGGGTTAAGTCCCGCAACGAGCGCAACCCTCGTCCTATGTTGCCAGCGGGTAATGCCGGGGACTCATAGGAGACTGCCGGGGTCAACTCGGA
ASV279	15	0	13	46	34	9	19	14	42	31	0	5	0	26	33	48	28	8	0	6	GTAGTCCTAGCCCTAAACGATCAGGACTTGGGGTGGCTCACGTTCGTGAGTCGTCCCGGAGCTAACGCGTTAAGTCCTGCACCTGGGGAGTACGGTCGCAAGACTGAAACTCAAAGGAATTGACGGGGGCCCGCACAAGCGGTGGAACATGTGGTTCAATTCGACGCTACGCGAGGAACCTTACCTGGGCTCGAAATGCTCTTGATCAGCTGTAGAAATACGGCCTTCCCGCAAGGGACAAGAGTATAGGCGCTGCATGGCTGTCGTCAGCTCGTGCCGTGAGGTGTTGGGTTAAGTCCCGCAACGAGCGCAACCCCTGCACGTAGTTGCCACTCGCAAGAGGGAACTCTACGTGGACTGCTCCGGATAACGGAGA
ASV280	0	0	0	15	0	17	20	128	0	158	0	0	0	19	17	0	0	0	0	0	GTAGTCCACGCCGTAAACGATGGGTGCTAGACGTTGGCGAGCTTGCTCGTCAGTGTCGCAGCTAACGCGTTAAGCACCCCGCCTGGGGAGTACGGCCGCAAGGTTGAAACTCAAAGGAATTGACGGGGGCCCGCACAAGCGGTGGAGCATGTGGTTCAATTCGACGCAACGCGAAGAACCTTACCAGCCCTTGACTTGTGACTCGCCGGTCCCAGAGATGGGACCTTCGGTTCGGCCGGAGTCAACACAGGTGCTGCATGGCTGTCGTCAGCTCGTGTCGTGAGATGTTGGGTTAAGTCCCGCAACGAGCGCAACCCTCGTCTCCAGTTGCCATCAGGTAATGCTGGGCACTTTGGAGAAACTGCCGGTGACAAGCCGGA
ASV281	63	0	0	0	0	48	26	153	0	0	0	0	0	0	18	0	41	0	0	24	GTAGTCCACACCGTAAACGTTGGGCGCTAGGTGTGGGATCCATTCCACGGGTTCCGTGCCGCAGCTAACGCATTAAGCGCCCCGCCTGGGGAGTACGGCCGCAAGGCTAAAACTCAAAGGAATTGACGGGGGCCCGCACAAGCGGCGGAGCATGCGGATTAATTCGATGCAACGCGAAGAACCTTACCTGGGTTTGACATGCGCCGGAAAGCTCTAGAGATAGAGCCCCTTTTAGTCGGTGTACAGGTGGTGCATGGCTGTCGTCAGCTCGTGTCGTGAGATGTTGGGTTAAGTCCCGCAACGAGCGCAACCCTCGTCCCATGTTGCCAGCAGCACTCTTCGGAGTGGCTGGGGACTCATGGGAGACTGCCGGGGTCAACTCGGA
ASV282	36	25	22	25	0	46	0	142	0	0	0	15	0	27	0	0	16	0	18	0	GTAGTCCACACCGTAAACGTTGGGCGCTAGGTGTGGGATCCATTCCACGGGTTCCGTGCCGCAGCTAACGCATTAAGCGCCCCGCCTGGGGAGTACGGCCGCAAGGCTAAAACTCAAAGGAATTGACGGGGGCCCGCACAAGCGGCGGAGCATGCGGATTAATTCGATGCAACGCGAAGAACCTTACCTGGGTTTGACATAGGAAGAAATCCATCAGAGATGGTGGGTCCGTAAGGGCTTTCTACAGGTGGTGCATGGCTGTCGTCAGCTCGTGTCGTGAGATGTTGGGTTAAGTCCCGCAACGAGCGCAACCCTCGTTCCATGTTGCCAGCAACTCCTCTTCGGAGGGGGTTGGGGACTCATGGGAGACTGCCGGGGTCAACTCGGA
ASV283	0	0	0	0	0	0	58	134	0	17	0	36	0	5	63	37	2	7	0	11	GTAGTCCACACTGTAAACGATGGACGCTCGGTGTTGCGGCTTTTAGCTGCAGTGCCTAAGCAAACGCGTTAAGCGTCCCACCTGGGGAGTACGCTCGCAAGAGTGAAACTCAAAGGAATTGACGGGGGCCCGCACAAGCGGTGGAGCATGTGGATTAATTCGATGCAACGCGAAGAACCTTACCCAGGCTCGAACGCTACCGGACAGCTCCTGAAAGGGAGTCTTCTTCGGACTGGTAGCGAGGTGCTGCATGGCTGTCGTCAGTTCGTGTCGTGAGATGTTGGGTTAAGTCCCGCAACGAACGCAACCCCTATCGTTAGTTACCAGCGAGTTATGTCGGGGACTCTAACGAGACTGCCTGCGCAAGCAGTGA
ASV284	64	0	41	0	0	80	0	65	0	0	0	25	0	0	0	0	55	0	37	0	GTAGTCCACGCCGTAAACGTTGGGCGCTAGATGTGGGGACCATTCCACGGTTTCCGTGTCGTAGCTAACGCATTAAGCGCCCCGCCTGGGGAGTACGGCCGCAAGGCTAAAACTCAAAGGAATTGACGGGGGCCCGCACAAGCGGCGGAGCATGCGGATTAATTCGATGCAACGCGAAGAACCTTACCAAGGCTTGACATATACCGGTAACGGCCAGAGATGGTCGCCCCCTTGTGGTCGGTATACAGGTGGTGCATGGTTGTCGTCAGCTCGTGTCGTGAGATGTTGGGTTAAGTCCCGCAACGAGCGCAACCCTCGTTCTATGTTGCCAGCGGTTCGGCCGGGAACTCATAGGAGACTGCCGGGGTCAACTCGGA
ASV285	0	0	29	59	0	34	82	39	0	29	0	0	0	0	42	0	0	0	53	0	GTAGTCCACGCCGTAAACGTTGGGAACTAGGTGTGGGCCACATTCCACGTGGTCTGTGCCGCAGCTAACGCATTAAGTTCCCCGCCTGGGGAGTACGGCCGCAAGGCTAAAACTCAAAGGAATTGACGGGGGCCCGCACAAGCGGCGGAGCATGTGGCTTAATTCGATGCAACGCGAAGAACCTTACCTGGGCTTGACATGCAGGGAAATCTCGTAGAGATACGGGGTCCGTAAGGGCCTTGCACAGGTGGTGCATGGCTGTCGTCAGCTCGTGTCGTGAGATGTTGGGTTAAGTCCCGCAACGAGCGCAACCCTCGTCCTATGTTGCCAGCGAGTAATGTCGGGGACTCATAGGAGACTGCCGGGGTCAACTCGGA
ASV286	41	0	6	0	14	15	0	58	49	0	0	0	0	0	7	21	17	0	138	0	GTAGTCCACGCCGTAAACGATGTCAACTAGCCGTTGGAAGCCTTGAGCTTTTAGTGGCGCAGCTAACGCATTAAGTTGACCGCCTGGGGAGTACGGCCGCAAGGTTAAAACTCAAATGAATTGACGGGGGCCCGCACAAGCGGTGGAGCATGTGGTTTAATTCGAAGCAACGCGAAGAACCTTACCAGGCCTTGACATCCAATGAACTTTCTAGAGATAGATTGGTGCCTTCGGGAACATTGAGACAGGTGCTGCATGGCTGTCGTCAGCTCGTGTCGTGAGATGTTGGGTTAAGTCCCGTAACGAGCGCAACCCTTGTCCTTAGTTACCAGCACGTAATGGTGGGCACTCTAAGGAGACTGCCGGTGACAAACCGGA
ASV287	20	0	29	0	26	40	40	30	0	0	0	12	0	22	0	0	51	65	26	0	GTAGTCCATGCCGTAAACGGTGGGCGCTAGGTGTAGGGGGCTTCCACGTCTTCTGTGCCGTAGCTAACGCATTAAGCGCCCCGCCTGGGGAGTACGGCCGCAAGGCTAAAACTCAAAGGAATTGACGGGGGCCCGCACAAGCGGCGGAGCATGTGGATTAATTCGATGCAACGCGAAGAACCTTACCTGGGCTTGACATACACCAGATCGCTGCAGAGATGTAGTTTCCCTTGTGGTTGGTGTACAGGTGGTGCATGGTTGTCGTCAGCTCGTGTCGTGAGATGTTGGGTTAAGTCCCGCAACGAGCGCAACCCTTGTCTTATGTTGCCAGCATTTAGTTGGGGACTCATGAGAGACTGCCGGGGTTAACTCGGA
ASV288	17	0	0	0	12	14	0	6	211	0	0	22	0	0	0	57	0	0	22	0	GTAGTCCACGCCGTAAACGATGGATACTAGCTGTTGGAAGCAATTTCAGTGGCTAAGCGAAAGTGATAAGTATCCCACCTGGGGAGTACGTTCGCAAGAATGAAACTCAAAGGAATTGACGGGGGCCCGCACAAGCGGTGGAGCATGTGGTTTAATTCGATGATACGCGAGGAACCTTACCAAGGCTTAAATGTAGATTGACCGTTTTGGAAACAGAACTTTCGCAAGACAATTTACAAGGTGCTGCATGGTTGTCGTCAGCTCGTGCCGTGAGGTGTCAGGTTAAGTCCTATAACGAGCGCAACCCCTGTTGTTAGTTGCCAGCGAGTCATGTCGGGAACTCTAACAAGACTGCCAGTGCAAACTGTGA
ASV289	13	0	89	16	41	29	0	23	45	27	0	9	0	0	0	33	22	0	0	13	GTAGTCCACGCTGTAAACGATGTCGATTTGGGGGTTGAGCTTTAAGCTTGGCGCCCGTAGCTAACGTGATAAATCGACCGCCTGGGGAGTACGGCCGCAAGGTTAAAACTCAAATGAATTGACGGGGGCCCGCACAAGCGGTGGAGCATGTGGTTTAATTCGATGCAACGCGAAGAACCTTACCTACTCTTGACATCCAGAGAACATTCCAGAGATGGATTGGTGCCTTCGGGAACTCTGAGACAGGTGCTGCATGGCTGTCGTCAGCTCGTGTTGTGAAATGTTGGGTTAAGTCCCGCAACGAGCGCAACCCTTATCCTTTGTTGCCAGCGATTCGGTCGGGAACTCAAAGGAGACTGCCGGTGATAAACCGGA
ASV290	48	62	0	0	33	16	88	26	33	11	0	0	0	11	7	0	22	0	0	0	GTAGTCCACGCCGTAAACGATGATAACTAGCTGCCGGGGCACATGGTGTTTCGGTGGCGCAGCTAACGCATTAAGTTATCCGCCTGGGGAGTACGGTCGCAAGATTAAAACTCAAAGGAATTGACGGGGGCCTGCACAAGCGGTGGAGCATGTGGTTTAATTCGAAGCAACGCGCAGAACCTTACCAGCGTTTGACATCCTCATCGCGGATCGTGGAGACACTTTCCTTCAGTTCGGCTGGATGAGTGACAGGTGCTGCATGGCTGTCGTCAGCTCGTGTCGTGAGATGTTGGGTTAAGTCCCGCAACGAGCGCAACCCTCGCCTTTAGTTGCCAGCATTTAGTTGGGTACTCTAAAGGAACCGCCGGTGATAAGCCGGA
ASV291	0	36	0	0	0	0	76	0	0	0	0	0	0	59	61	0	0	0	0	123	GTAGTCCACGCCGTAAACGATGATTACTCGACATTAGCGATACACGGTTAGTGTCATAAGCGAAAGCATTAAGTAATCCACCTGGGGAGTACGTTCGCAAGAATGAAACTCAAAGGAATTGACGGGGGCCCGCACAAGCGGTGGAGCATGTGGTTTAATTCGATGATACGCGAGGAACCTTACCAGGGCTTGAAAGTTAGTGACGAAGGCGGAAACGTCTTTTTTCTTCGGAACACGAAACTAGGTGCTGCATGGCTGTCGTCAGCTCGTGCCGTGAGGTGTTGGGTTAAGTCCCGCAACGAGCGCAACCCCTATCTTTAGTTGCCAGCGAGTAATGTCGGGGACTCTAGAGAAACTGCCCGCGCAAGCGGTGA
ASV292	54	28	0	0	7	63	29	27	0	0	0	9	0	26	26	5	0	12	65	0	GTAGTCCATGCCCTAAACGATGTTCACTAGGTGTCGGGGATTTTTCTTCGGTGCCGCAGCTAACGCATTAAGTGAACCGCCTGGGGACTACGGCCGCAAGGTTGAAACTCAAAGGAATTGGCGGGGGCCCGCACAAGCGGTGGAGCATGTGGCTTAATTCGATGCAACGCGAAGAACCTTACCAGGGTTTGACATGTAGCTGCAAGCTGCCGAAAAGCAGTCGCTTTCGAAGGTGCTACACAGGTGGTGCATGGCTGTCGTCAGCTCGTGTTGTGAAATGTTGGGTTAAGTCCCGCAACGAGCGCAACCCTCACGTTCTGTTGCCAGCGGGTAATGCCGGGAACTCGGAATGAACTGCCTCTGTAAAGAGGA
ASV293	40	0	0	26	0	0	0	107	0	89	0	0	0	36	0	0	34	0	0	19	GTAGTCCACGCCGTAAACGGTGGGCACTAGATGTGGGGCTCTTTCCATGAGTTCCGCGTCGCAGCTAACGCATTAAGTGCCCCGCCTGGGGAGTACGGCCGCAAGGCTAAAACTCAAAGGAATTGACGGGGGCCCGCACAAGCGGCGGAGCATGCGGATTAATTCGATGCAACGCGAAGAACCTTACCAAGGCTTGACATATACGGTCTATCCCTAGAGATAGGGAGTGCTTCGGCGCCGTATACAGGTGGTGCATGGTTGTCGTCAGCTCGTGTCGTGAGATGTTGGGTTAAGTCCCGCAACGAGCGCAACCCTCGTTCTATGTTGCCAGCACGTAATGGTGGGGACTCATAGGAGACTGCCGGGGTCAACTCGGA
ASV294	40	0	0	0	2	60	22	112	0	0	0	19	0	33	35	12	16	0	0	0	GTAGTCCCAGCCCTAAACGATGTCCACCGGGTGCCGGGGGTATCGACCCCCTCGGTGCCGAAGCTAACGTGATGAGTGGACCGCCTGGGGAGTACGGCCGCAAGGTTGAAACTCAAAGGAATTGACGGGGGCCCGCACAAGCAGCGGAGCGTGTGGTTTAATTCGATGCGACGCGAAGAACCTTACCTGGGCTTGACATGCGGCCGCACCAGGGGTAATTCCCTGTACCCGCAAGGGACGGTCGCACAGGTGCTGCATGGCTGTCGTCAGCTCGTGCCGTGAGGTGTTGGGTTAAGTCCCCTAACGAGCGCAACCCCTGGGGTCCGTTACCATGGTGTGTCGGGCCCGACTGCCGCGCGCAACGCGGA
ASV295	80	19	0	0	30	62	31	0	33	18	0	0	0	75	0	0	0	0	0	0	GTAGTCCATGCCGTAAACGTTGGGCACTAGGTGTGGGGGACATTCCACGTTTTCCGCGCCGTAGCTAACGCATTAAGTGCCCCGCCTGGGGAGTACGGCCGCAAGGCTAAAACTCAAAGGAATTGACGGGGGCCCGCACAAGCGGCGGAGCATGCGGATTAATTCGATGCAACGCGAAGAACCTTACCAAGGCTTGACATGAACCGGAAACACCTGGAAACAGGTGCCCCGCTTGCGGTCGGTTTACAGGTGGTGCATGGTTGTCGTCAGCTCGTGTCGTGAGATGTTGGGTTAAGTCCCGCAACGAGCGCAACCCTCGTTCTATGTTGCCAGCGCGTGATGGCGGGGACTCATAGGAGACTGCCGGGGTCAACTCGGA
ASV296	14	0	0	0	25	19	10	19	98	44	0	0	35	13	11	44	16	0	0	0	GTAGTCCATGCTGTAAACGATGGGCGCTAGGTGTGGGGCCTTTCCACGGGTTCCGTGCCGTAGCTAACGCATTAAGCGCCCCGCCTGGGGAGTACGGCCGCAAGGCTAAAACTCAAAGGAATTGACGGGGGCCCGCACAAGCGGCGGAGCATGTTGCTTAATTCGATGCAACGCGAAGAACCTTACCAAGGCTTGACATTGCCCGTGGACCCGCAGAGATGTGGGGTCATTTGGTTGGTGGGTGACAGGTGGTGCATGGCTGTCGTCAGCTCGTGTCGTGAGATGTTGGGTTAAGTCCCGCAACGAGCGCAACCCTTGTCCTGTGTTGCCAGCACGTGGTGGTGGGGACTCGCGGGAGACTGCCGGGGTCAACTCGGA
ASV297	155	0	13	17	0	38	12	0	5	0	0	0	0	37	11	0	53	4	0	0	GTAGTCCACGCCGTAAACGATGAGAACTTGACGTCGGTTTGCTCTGCAAGTCGGTGTCGTAGCTAACGCGATAAGTTCTCCGCCTGGGGAGTACGGCCGCAAGGTTGAAACTCAAAGGAATTGACGGGGGCCCGCACAAGCGGTGGAGTATGTGGTTTAATTCGATGCAACGCGAAGAACCTTACCTGGGCTTGACATGCTAGGAATCCTTCAGAGATGAGGGAGTGCCCGCAAGGGAACCTAGACACAGGTGCTGCATGGCTGTCGTCAGCTCGTGTCGTGAGATGTTGGGTTAAGTCCCGCAACGAGCGCAACCCTTGCCTTTAGTTGCCACCATTTAGTTGAGCACTCTAAAGGGACCGCCAGTGACAAACTGGA
ASV298	17	0	0	0	0	32	0	107	9	138	0	6	0	26	9	0	0	0	0	0	GTAGTCCACGCCGTAAACGATGGGTACTAGGTGCTTGGGGGAGCGACCCCCTGAGTGCCGGCGCTAACGCATTAAGTACCCCGCCTGGGGAGTACGGCCGCAAGGCTGAAACTCAAAGGAATTGACGGGGGCCCGCACAAGCGGTGGAGCATGTGGTTTAATTCGACGCAACGCGAAGAACCTTACCTAGGCTTGACATGCACGGGAAACCTCTGAGAAACCAGAGGCCCTCTTCGGAGTCCGTGCACAGGTGCTGCATGGCTGTCGTCAGCTCGTGTCGTGAGATGTTGGGTTAAGTCCCGCAACGAGCGCAACCCCCGTTCCCAGTTGCCAGCGAGTAAAGTCGGGGACTCTGGGAAGACTGCCGGTGCCAAACCGGA
ASV299	76	0	14	35	0	27	24	99	0	0	0	0	0	63	0	0	0	0	0	0	GTAGTCCACGCCGTAAACGATGAATGCCAGCCGTTAGTGGGTTTACTCACTAGTGGCGCAGCTAACGCTTTAAGCATTCCGCCTGGGGAGTACGGTCGCAAGATTAAAACTCAAAGGAATTGACGGGGGCCCGCACAAGCGGTGGAGCATGTGGTTTAATTCGACGCAACGCGCAGAACCTTACCAGCCCTTGACATCCCGGTCGCGGACTCCAGAGATGGAGTTCTTCAGTTCGGCTGGACCGGAGACAGGTGCTGCATGGCTGTCGTCAGCTCGTGTCGTGAGATGTTGGGTTAAGTCCCGCAACGAGCGCAACCCCCGTCCTTAGTTGCTACCATTTAGTTGAGCACTCTAAGGAGACTGCCGGTGATAAGCCGCGA
ASV300	42	0	16	75	24	45	40	0	13	26	0	16	0	0	29	0	12	0	0	0	GTAGTCCACGCCGTAAACGTTGGGCGCTAGGTGTGGGGATCATTCCACGGTCTCTGTGCCGCAGCTAACGCATTAAGCGCCCCGCCTGGGGAGTACGGCCGCAAGGCTAAAACTCAAAGGAATTGACGGGGGCCCGCACAAGCGGCGGAGCATGTGGATTAATTCGATGCAACGCGAAGAACCTTACCTGGGTTTGACATGCACTAGACGCGTCCAGAGATGGGCGTTCCCTTGTGGCTGGTGTGCAGGTGGTGCATGGCTGTCGTCAGCTCGTGTCGTGAGATGTTGGGTTAAGTCCCGCAACGAGCGCAACCCCTGTTCCATGTTGCCAGCGCGTAATGGCGGGGACTCATGGGAGACTGCCGGGGTCAACTCGGA
ASV301	39	38	39	20	0	50	8	45	0	0	0	11	0	12	28	12	19	0	17	0	GTAGTCCATGCCGTAAACGTTGGGAACTAGATGTAGGGACCATTCCACGGTTTCTGTGTCGCAGCTAACGCATTAAGTTCCCCGCCTGGGGAGTACGGCCGCAAGGCTAAAACTCAAAGGAATTGACGGGGGCCCGCACAAGCGGCGGAGCATGCGGATTAATTCGATGCAACGCGAAGAACCTTACCAAGGCTTGACATATACCGGAAAAGGCTAGAAATAGTCTCCCCGCAAGGTCGGTATACAGGTGGTGCATGGTTGTCGTCAGCTCGTGTCGTGAGATGTTGGGTTAAGTCCCGCAACGAGCGCAACCCTCGTTCTATGTTGCCAGCACGTAATGGTGGGAACTCATAGGAGACTGCCGGGGTCAACTCGGA
ASV302	48	0	0	24	0	23	16	57	44	0	0	38	0	62	0	5	20	0	0	0	GTAGTCCACGCCGTAAACGATGGGTACTAGGTGTGGGAGGTGTCGACTCCTCCCGTGCCGTCGCTAACGCACTAAGTACCCCGCCTGGGGAGTACGGCCGCAAGGCTAAAACTCAAAGGAATTGACGGGGGCCCGCACAAGCAGCGGAGCATGTGGTTTAATTCGACGCAACGCGAAGAACCTTACCTGGGCTTGACATGTTGGTGACCGCCGTGGAAACACGGTTTTCCTTCGGGACACCATCACAGGTGGTGCATGGCTGTCGTCAGCTCGTGTCGTGAGATGTTGGGTTAAGTCCCGCAACGAGCGCAACCCCCGTCCTATGTTGCCAGCATTAAGTTGGGGACTCATAGGAGACTGCCGGTGACAAACCGGA
ASV303	18	0	0	0	0	0	299	0	0	7	0	0	13	0	0	0	0	0	0	0	GTAGTCCACGCCCTAAACGATGTCAACTAGCTGTTGGGGCCTTCGGGCTTTGGTAGCGCAGCTAACGCGTGAAGTTGACCGCCTGGGGAGTACGGTCGCAAGATTAAAACTCAAAGGAATTGACGGGGACCCGCACAAGCGGTGGATGATGTGGATTAATTCGATGCAACGCGAAAAACCTTACCTACCCTTGACATGTCTGGAATGCCGAAGAGATTTGGCAGTGCTCGCAAGAGAACCGGAACACAGGTGCTGCATGGCTGTCGTCAGCTCGTGTCGTGAGATGTTGGGTTAAGTCCCGCAACGAGCGCAACCCTTGTCATTAGTTGCTACGAAAGGGCACTCTAATGAGACTGCCGGTGACAAACCGGA
ASV304	0	0	13	8	14	18	12	40	20	0	0	21	0	10	0	0	112	69	0	0	GTAGTCCACGCTGTAAACGATGAGTGTTAGGTTCTTGGAATAATCTGGGAGCCGCAGCTAACGCATTAAACACTCCGCCTGGGGAGTACGCACGCAAGTGTGAAACTCAAAGGAATTGACGGGGACCCGCACAAGCAGCGGAGCATGTGGTTTAATTCGACGCAACGCGAAGAACCTTACCAAGTCTTGACATAATACGGAGGGAATTAGAGATAATTTCTTACCACTTCGGTGGGCTGTATTACAGGTGGTGCATGGTTGTCGTCAGCTCGTGTCGTGAGATGTTGGGTTAAGTCCCATAACGAGCGCAACCCCTATCGTTAGTTACCATCATTAAGTTGGGGACTCTAGCGATACTGCCGGTGATAAACCGGA
ASV305	45	0	0	0	0	34	24	129	48	0	0	0	0	20	15	0	0	0	0	21	GTAGTCCATGCCGTAAACGTTGGGCACTAGGTGTGGGGTCCATTCCACGGATTCCGTGCCGCAGCAAACGCATTAAGTGCCCCGCCTGGGGAGTACGGCCGCAAGGCTAAAACTCAAAGAAATTGACGGGGGCCCGCACAAGCGGCGGAGCATGCGGATTAATTCGATGCAACGCGAAGAACCTTACCAAGGCTTGACATACACCGGAAAAGTGCAGAGATGTGCTCCCCGTAAGGTCGGTGTACAGGTGGTGCATGGTTGTCGTCAGCTCGTGTCGTGAGATGTTGGGTTAAGTCCCGCAACGAGCGCAACCCTCGTCCCATGTTGCCAGCGGGTTATGCCGGGGACTCATGGGAGACTGCCGGGGTCAACTCGGA
ASV306	60	0	0	31	0	51	55	57	0	0	0	0	0	31	0	0	0	0	24	26	GTAGTCCACGCCCTAAACGATGCGAACTGGATGTTGGGAGCAACTAGGCTCTCAGTATCGAAGCTAACGCGTTAAGTTCGCCGCCTGGGGAGTACGGTCGCAAGACTGAAACTCAAAGGAATTGACGGGGGCCCGCACAAGCGGTGGAGTATGTGGTTTAATTCGATGCAACGCGCAGAACCTTACCTGGCCTTGACATCCACGGAACTTTCCAGAGATGGATTGGTGCCTTCGGGAACCGTGAGACAGGTGCTGCATGGCTGTCGTCAGCTCGTGTCGTGAGATGTTGGGTTAAGTCCCGCAACGAGCGCAACCCTTGTCCTTAGTTGCCAGCACGTAATGGTGGGAACTCTAAGGAGACCGCCGGTGACAAACCGGA
ASV307	61	36	20	0	23	29	63	40	0	0	0	22	0	0	0	22	0	0	18	0	GTAGTCCACGCCGTAAACGATGGGTACTAGGTGTGGGAGGTGTCGACTCCTCCCGTGCCGTCGCTAACGCACTAAGTACCCCGCCTGGGGAGTACGGCCGCAAGGCTAAAACTCAAAGGAATTGACGGGGGCCCGCACAAGCAGCGGAGCATGTGGTTTAATTCGACGCAACGCGAAGAACCTTACCTGGGCTTGACATGTTGGTGACCGCCGTGGAAACACGGTTTTCCTTCGGGACACCATCACAGGTGGTGCATGGCTGTCGTCAGCTCGTGTCGTGAGATGTTGGGTTAAGTCCCGCAACGAGCGCAACCCCCGTTCCATGTTGCCAGCATTTAGTTGGGGACTCATGGGAGACTGCCGGTGACAAACCGGA
ASV308	20	0	19	0	12	0	11	14	0	249	0	0	0	0	0	0	0	0	6	0	GTAGTCCACGCCGTAAACTATGAGAGCTAGCCGTTGGAGGGTTTACCCTTCAGTGGCGCAGCTAACGCATTAAGCTCTCCGCCTGGGGAGTACGGTCGCAAGATTAAAACTCAAAGGAATTGACGGGGGCCCGCACAAGCGGTGGAGCATGTGGTTTAATTCGAAGCAACGCGAAGAACCTTACCAGCCCTTGACATGGCAGGACGATTTCCGGAGACGGATTTCTTCACTTCGGTGACCTGCACACAGGTGCTGCATGGCTGTCGTCAGCTCGTGTCGTGAGATGTTGGGTTAAGTCCCGCAACGAGCGCAACCCTCGCCTTTAGTTGCCATCATTTAGTTGGGCACTCTAGAGGGACTGCCGGTGATAAGCCGGA
ASV309	46	0	63	0	0	62	0	84	0	0	0	0	0	0	22	0	11	0	23	19	GTAGTCCACGCCGTAAACGATGGGTACTAGGTGTGGGAGGTGTCGACTCCTCCCGTGCCGTCGCTAACGCACTAAGTACCCCGCCTGGGGAGTACGGCCGCAAGGCTAAAACTCAAAGGAATTGACGGGGGCCCGCACAAGCAGCGGAGCATGTGGTTTAATTCGACGCAACGCGAAGAACCTTACCTGGGCTTGACATGTTGGTGACCGCCGTGGAAACACGGTTTTCCTTCGGGACACCATCACAGGTGGTGCATGGCTGTCGTCAGCTCGTGTCGTGAGATGTTGGGTTAAGTCCCGCAACGAGCGCAACCCCCGTCCTATGTTGCCATCATTAAGTTGGGGACTCATAGGAGACTGCCGGTGACAAACCGGA
ASV310	12	0	0	0	0	52	14	85	0	0	0	0	0	141	1	0	24	0	0	0	GTAGTCCACGCCGTAAACGGTGGGCACTAGGTGTTGGCGACATTCCACGTCGTCGGTGCCGCAGCTAACGCATTAAGTGCCCCGCCTGGGGAGTACGGCCGCAAGGCTAAAACTCAAAGGAATTGACGGGGGCCCGCACAAGCAGCGGAGCATGTGGCTTAATTCGACGCAACGCGAAGAACCTTACCAAGGCTTGACATACACCGGAAAACCCTGGAGACAGGGTCCCCCTTGTGGCCGGTGTACAGGTGGTGCATGGCTGTCGTCAGCTCGTGTCGTGAGATGTTGGGTTAAGTCCCGCAACGAGCGCAACCCTTGTCCCGTGTTGCCAGCGGAGGCTTCGGCCTGCCGGGGACTCACGGGAGACCGCCGGGGTCAACTCGGA
ASV311	0	17	0	25	0	46	13	46	5	43	0	19	0	0	52	28	18	0	0	17	GTAGTCCACGCCGTAAACGTTGGGAACTAGGTGTGGGCGACATTCCACGTCGTCCGTGCCGCAGCTAACGCATTAAGTTCCCCGCCTGGGGAGTACGGCCGCAAGGCTAAAACTCAAAGGAATTGACGGGGGCCCGCACAAGCAGCGGAGCATGTGGCTTAATTCGACGCAACGCGAAGAACCTTACCAAGGCTTGACATACACCGGAAACATCCAGAGATGGGTGCCCCCTTTGGGCTGGTGTACAGGTGGTGCATGGCTGTCGTCAGCTCGTGTCGTGAGATGTTGGGTTAAGTCCCGCAACGAGCGCAACCCCTGTTCTGTGTTGCCAGCATGCCCTTTTGGGGGTGATGGGGACTCACAGGAGACCGCCGGGGTCAACTCGGA
ASV312	63	19	9	0	11	12	17	87	26	0	0	7	9	46	10	0	2	0	0	6	GTAGTCCATGCCGTAAACGTTGGGCACTAGGTGTGGGGCTCATTCCACGAGTTCCGTGCCGCAGCAAACGCATTAAGTGCCCCGCCTGGGGAGTACGGCCGCAAGGCTAAAACTCAAAGAAATTGACGGGGGCCCGCACAAGCGGCGGAGCATGCGGATTAATTCGATGCAACGCGAAGAACCTTACCAAGGCTTGACATACACCGGAAACTTCCAGAGATGGTTGCCCCGCAAGGTCGGTGTACAGGTGGTGCATGGTTGTCGTCAGCTCGTGTCGTGAGATGTTGGGTTAAGTCCCGCAACGAGCGCAACCCTCGTCCCATGTTGCCAGCGGGTTATGCCGGGGACTCATGGGAGACTGCCGGGGTCAACTCGGA
ASV313	32	26	27	43	0	46	0	0	27	0	0	48	0	11	0	16	19	0	0	29	GTAGTCCTAGCCCTAAACGATGATTGCTTGATGTGGCAGGTACCCAATCCTGCCGTGTCGAAGCTAACGCGATAAGCAATCCGCCTGGGGAGTACGGTCGCAAGGCTGAAACTCAAAGGAATTGACGGGGGCCCGCACAAGCGGTGGAGCATGTGGTTTAATTCGACGCAACGCGAAGAACCTTACCTGGGCTCGAAATGTAGTGGAATCCGGCAGAAACGTCGGCGTCTAGCAATAGACCGCTATATAGGTGCTGCATGGCTGTCGTCAGCTCGTGTCGTGAGATGTTGGGTTAAGTCCCGCAACGAGCGCAACCCTTATCTACAGTTGCTACCATTTAGTTGAGCACTCTGTCGAAACCGCCTCGGATAACGGGGA
ASV314	46	0	52	28	0	30	0	30	0	22	0	8	0	0	0	20	0	58	11	14	GTAGTCCACGCCGTAAACGGTGGGTACTAGGTGTGGGTTTCCTTCCTTGGAATCCGTGCCGTAGCTAACGCATTAAGTACCCCGCCTGGGGAGTACGGCCGCAAGGCTAAAACTCAAAGGAATTGACGGGGGCCCGCACAAGCGGCGGAGCATGTGGATTAATTCGATGCAACGCGAAGAACCTTACCTGGGTTTGACATGCACAGGACGCTGGTAGAGATATCAGTTCCCTTGTGGCCTGTGTGCAGGTGGTGCATGGCTGTCGTCAGCTCGTGTCGTGAGATGTTGGGTTAAGTCCCGCAACGAGCGCAACCCTTATCTTATGTTGCCAGCGGGTAATGCCGGGGACTCGTGAGAGACTGCCGGGGTCAACTCGGA
ASV315	27	53	0	15	0	27	48	12	0	24	0	33	0	12	0	6	21	0	41	0	GTAGTCCATGCCGTAAACGTTGGGAACTAGATGTAGGGTCCATTCCACGGATTCTGTGTCGCAGCTAACGCATTAAGTTCCCCGCCTGGGGAGTACGGCCGCAAGGCTAAAACTCAAAGGAATTGACGGGGGCCCGCACAAGCGGCGGAGCATGCGGATTAATTCGATGCAACGCGAAGAACCTTACCAAGGCTTGACATATACCGGAAACGTCTGGAAACAGTCGCCCCGCAAGGTCGGTATACAGGTGGTGCATGGTTGTCGTCAGCTCGTGTCGTGAGATGTTGGGTTAAGTCCCGCAACGAGCGCAACCCTCGTTCTATGTTGCCAGCACGTAATGGTGGGAACTCATAGGAGACTGCCGGGGTCAACTCGGA
ASV316	0	47	0	0	53	0	96	0	0	0	0	0	0	0	0	57	0	0	65	0	GTAGTCCATGCTGTAAACGTTGGGCACTAGGTGTGGGGAACATTCCACGTTTTCCGCGCCGTAGCTAACGCATTAAGTGCCCCGCCTGGGGAGTACGGCCGCAAGGCTAAAACTCAAAGGAATTGACGGGGGCCCGCACAAGCGGCGGAGCATGCGGATTAATTCGATGCAACGCGAAGAACCTTACCAAGGCTTGACATACACCGGACCGGGCCAGAGATGGTCTTTCCCCCTTGTGGGGCTGGTGTACAGGTGGTGCATGGTTGTCGTCAGCTCGTGTCGTGAGATGTTGGGTTAAGTCCCGCAACGAGCGCAACCCTCGTTCTATGTTGCCAGCACGTGATGGTGGGGACTCATAGGAGACTGCCGGGGTCAACTCGGA
ASV317	39	0	0	56	0	70	0	60	35	0	0	0	0	0	25	0	32	0	0	0	GTAGTCCACGCCGTAAACGGTGGGCACTAGGTGTGGGCGACATTCCACGTCGTCCGTGCCGCAGCTAACGCATTAAGTGCCCCGCCTGGGGAGTACGGCCGCAAGGCTAAAACTCAAAGGAATTGACGGGGGCCCGCACAAGCGGCGGAGCATGTGGCTTAATTCGACGCAACGCGAAGAACCTTACCAAGGCTTGACATACACCGGAAAGCATTAGAGATAGTGCCCCCCTTGTGGTCGGTGTACAGGTGGTGCATGGCTGTCGTCAGCTCGTGTCGTGAGATGTTGGGTTAAGTCCCGCAACGAGCGCAACCCTTGTCCCGTGTTGCCAGCAAGCCCTTCGGGGTGTTGGGGACTCACGGGAGACCGCCGGGGTCAACTCGGA
ASV318	33	0	0	0	0	0	0	110	18	18	0	0	0	0	121	0	17	0	0	0	GTAGTCCACGCCCTAAACGATGCGAACTGGATGTTGGGAGCAACTAGGCTCTCAGTATCGAAGCTAACGCGTTAAGTTCGCCGCCTGGGGAGTACGGTCGCAAGACTGAAACTCAAAGGAATTGACGGGGGCCCGCACAAGCGGTGGAGTATGTGGTTTAATTCGATGCAACGCGAAGAACCTTACCTGGCCTTGACATCCACGGAACTTTCCAGAGATGGATTGGTGCCTTCGGGAACCGTGAGACAGGTGCTGCATGGCTGTCGTCAGCTCGTGTCGTGAGATGTTGGGTTAAGTCCCGCAACGAGCGCAACCCTTGTCCTTAGTTGCCAGCACGTAATGGTGGGAACTCTAAGGAGACCGCCGGTGACAAACCGGA
ASV319	20	0	0	8	18	10	15	0	19	11	0	53	0	28	31	45	48	0	11	0	GTAGTCCACGCCCTAAACGATGTCAACTAGTTGTTGGGGATTCATTTCCTTAGTAACGTAGCTAACGCGTGAAGTTGACCGCCTGGGGAGTACGGTCGCAAGATTAAAACTCAAAGGAATTGACGGGGACCCGCACAAGCGGTGGATGATGTGGATTAATTCGATGCAACGCGAAAAACCTTACCTACCCTTGACATGCCACTAACGAAGCAGAGATGCATTAGGTGCTCGAAAGAGAAAGTGGACACAGGTGCTGCATGGCTGTCGTCAGCTCGTGTCGTGAGATGTTGGGTTAAGTCCCGCAACGAGCGCAACCCTTGTCTCTAGTTGCTACGAAAGGGCACTCTAGAGAGACTGCCAGTGAGATACTGGA
ASV320	35	0	45	0	0	38	36	34	0	0	0	22	0	36	22	0	0	0	0	47	GTAGTCCACGCCCTAAACGATGTCAACTAGTTGTCGGGTCTTCATTGACTTGGTAACGTAGCTAACGCGTGAAGTTGACCGCCTGGGGAGTACGGTCGCAAGATTAAAACTCAAAGGAATTGACGGGGACCCGCACAAGCGGTGGATGATGTGGATTAATTCGATGCAACGCGAAAAACCTTACCTACCCTTGACATGGTCAGGACCTGGCTGAAAGGCCGGGGTGCCCGAAAGGGAACTGACACACAGGTGCTGCATGGCTGTCGTCAGCTCGTGTCGTGAGATGTTGGGTTAAGTCCCGCAACGAGCGCAACCCTTGTCCCTAGTTGCTACGCAAGAGCACTCTAGGGAGACTGCCGGTGACAAACCGGA
ASV321	0	0	0	0	0	0	0	0	0	259	0	0	0	0	0	50	0	0	0	0	GTAGTCCATGCCGTAAACGTTGGGCGCTAGGTGTGGGACTCATTCCACGAGTTCCGTGCCGTAGCTAACGCATTAAGCGCCCCGCCTGGGGAGTACGGCCGCAAGGCTAAAACTCAAAGGAATTGACGGGGGCCCGCACAAGCGGCGGAGCATGCGGATTAATTCGATGCAACGCGAAGAACCTTACCAAGGCTTGACATACACCGGAATGTGCCAGAGATGGTGCAGCCTTTGGGCTGGTGTACAGGTGGTGCATGGTTGTCGTCAGCTCGTGTCGTGAGATGTTGGGTTAAGTCCCGCAACGAGCGCAACCCTCGTTCCATGTTGCCAGCACTTCGGGTGGGGACTCATGGGAGACTGCCGGGGTCAACTCGGA
ASV322	37	30	0	0	37	13	54	10	13	54	0	0	0	12	5	11	25	7	0	0	GTAGTCCACGCCGTAAACGATGATAACTAGCTGTCCGGGTTCATGGAACTTGGGTGGCGCAGCTAACGCATTAAGTTATCCGCCTGGGGAGTACGGTCGCAAGATTAAAACTCAAAGGAATTGACGGGGGCCTGCACAAGCGGTGGAGCATGTGGTTTAATTCGAAGCAACGCGCAGAACCTTACCAGCCTTTGACATCCTGGTCGCGGATTAGAGAGATCTTTTCCTTCAGTTCGGCTGGACCAGTGACAGGTGCTGCATGGCTGTCGTCAGCTCGTGTCGTGAGATGTTGGGTTAAGTCCCGCAACGAGCGCAACCCTCGTCCTTAGTTGCCATCATTAAGTTGGGCACTTTAAGGAAACTGCCGGTGATAAGCCGGA
ASV323	18	0	13	0	0	60	17	107	48	0	0	0	0	0	33	0	12	0	0	0	GTAGTCCATGCCGTAAACGTTGGGCACTAGGTGTGGGGGCCATTCCACGGTTCCCGTGCCGCAGCTAACGCATTAAGTGCCCCGCCTGGGGAGTACGGCCGCAAGGCTAAAACTCAAAGGAATTGACGGGGGCCCGCACAAGCGGCGGAGCATGCGGATTAATTCGATGCAACGCGAAGAACCTTACCAAGGCTTGACATGAACCGGAAAAGTGCAGAGATGTGCTCCCCGTAAGGTCGGTTCACAGGTGGTGCATGGTTGTCGTCAGCTCGTGTCGTGAGATGTTGGGTTAAGTCCCGCAACGAGCGCAACCCTCGTCCCATGTTGCCAGCGGGTTATGCCGGGGACTCATGGGAGACTGCCGGGGTCAACTCGGA
ASV324	98	0	0	0	0	0	0	55	85	0	0	14	0	54	0	0	0	0	0	0	GTAGTCCACGCCGTAAACGTTGGGCGCTAGGTGTGGGGTCCTTCCACGGATTCTGTGCCGCAGCTAACGCATTAAGCGCCCCGCCTGGGGAGTACGGCCGCAAGGCTAAAACTCAAAGGAATTGACGGGGGCCCGCACAAGCGGCGGAGCATGTTGCTTAATTCGACGCAACGCGAAGAACCTTACCAAGGTTTGACATGGCCGGAAAACTCATGGAGACATGGGGTCCTTCGGGGCCGGTCACAGGTGGTGCATGGCTGTCGTCAGCTCGTGTCGTGAGATGTTGGGTTAAGTCCCGCAACGAGCGCAACCCTTGTCCCATGTTGCCAGCATTGAGTTGGGGACTCATGGGAGACTGCCGGGGTCAACTCGGA
ASV325	0	32	10	14	0	53	0	16	23	76	0	5	0	22	0	16	0	16	0	21	GTAGTCCATGCCGTAAACGGTGGGCGCTAGGTGTGGGGTTCCTTCCACGGGCTCCGTGCCGTAGCTAACGCATTAAGCGCCCCGCCTGGGGAGTACGGCCGCAAGGCTAAAACTCAAAGAAATTGACGGGGGCCCGCACAAGCGGCGGAGCATGTGGATTAATTCGATGCAACGCGAAGAACCTTACCTGGGCTTGACATATAGAGGATCGCCGCAGAGATGTGGCTTCCCTTGTGGCTTCTATACAGGTGGTGCATGGTTGTCGTCAGCTCGTGTCGTGAGATGTTGGGTTAAGTCCCGCAACGAGCGCAACCCTTGTCTTATGTTGCCAGCACGTTATGGTGGGGACTCGTGAGAGACTGCCGGGGTCAACTCGGA
ASV326	32	0	0	41	0	20	25	0	88	0	0	0	0	20	55	0	0	0	0	22	GTAGTCCATGCCGTAAACGTTGGGCGCTAGGTGTGGGGACCTTCCACGGTCTCCGTGCCGCAGCTAACGCATTAAGCGCCCCGCCTGGGGAGTACGGCCGCAAGGCTAAAACTCAAAGGAATTGACGGGGGCCCGCACAAGCGGCGGAGCATGCTGATTAATTCGATGCAACGCGAAGAACCTTACCTGGGTTTGACATATACCGGAAAGCTGCAGAGATGTAGCCCCCTTTTGGTCGGTATACAGGTGGTGCATGGCTGTCGTCAGCTCGTGTCGTGAGATGTTGGGTTAAGTCCCGCAACGAGCGCAACCCTCGTCCTATGTTGCCAGCACGTAATGGTGGGGACTCATAGGAGACTGCCGGGGTCAACTCGGA
ASV327	0	0	0	0	0	0	0	297	0	0	0	0	0	0	0	0	0	0	0	0	GTAGTCCACGCCCTAAACGATGTCAACTAGGTGTTGGGTGGGTAAAACCATTTAGTACCGGAGCTAACGCGTGAAGTTGACCGCCTGGGGAGTACGGCCGCAAGGTTAAAACTCAAAGGAATTGACGGGGACCCGCACAAGCGGTGGATGATGTGGATTAATTCGATGCAACGCGAAAAACCTTACCTACCCTTGACATGTCCAGAAGCTCTTAGAGATTTGAGTGTGCCCGAAAGGGAACTGGAACACAGGTGCTGCATGGCTGTCGTCAGCTCGTGTCGTGAGATGTTGGGTTAAGTCCCGCAACGAGCGCAACCCTTGTCGTTAATTGCCATCATTCAGTTGGGCACTTTAACGAGACTGCCGGTGACAAACCGGA
ASV328	0	0	0	0	0	0	0	15	0	0	0	12	0	0	0	0	68	201	0	0	GTAGTCCACGCCGTAAACGATGATTACTCGAAGTATGCGATATGACAGTATGCTTCCAAGCGAAAGTGATAAGTAATCCACCTGGGGAGTACGCCGGCAACGGTGAAACTCAAAGGAATTGACGGGGGCCCGCACAAGCGGAGGAACATGTGGTTTAATTCGATGATACGCGAGGAACCTTACCCGGGATTGAAATGTATGTGCGCCTCTTGTGAAAGCGAGAGGGTTCTCTTCGGAGACACATATGTAGGTGCTGCATGGTTGTCGTCAGCTCGTGCCGTGAGGTGTCGGCTTAAGTGCCATAACGAGCGCAACCCTTATCGTCAGTTACTAACAGGTAGAGCTGAGGACTCTGGCGAGACTGCCGTCGTAAGGCGAGA
ASV329	52	0	19	9	18	65	0	38	13	0	0	13	0	44	0	8	0	0	0	15	GTAGTCCACGCCGTAAACGATGGGTGCTAGGTGTGGGGGGTGTCGACTCCCTCCGTGCCGAAGCTAACGCATTAAGCACCCCGCCTGGGGAGTACGGCCGCAAGGCTAAAACTCAAAGGAATTGACGGGGGCCCGCACAAGCAGCGGAGCATGTGGTTTAATTCGACGCGACGCGAAGAACCTTACCTGGGCTTGACATGCACGGGAATGTCGTGGAAACACGGCAGCCCTTCGGGGCTCGTGTACAGGTGTTGCATGGCTGTCGTCAGCTCGTGTCGTGAGATGTTGGGTTAAGTCCCGCAACGAGCGCAACCCCTACCCTATGTTGCCAGCGTGAAAGACGGGGACTCATAGGGCACTGCCGGCGACAAGTCGGA
ASV330	0	19	0	9	0	0	39	108	0	0	0	0	0	0	59	0	0	0	0	58	GTAGTCCACACCGTAAACGTTGGGCGCTAGGTGTGGGACCTATTCCATGGGTTCCGTGCCGTAGCTAACGCATTAAGCGCCCCGCCTGGGGAGTACGGCCGCAAGGCTAAAACTCAAAGGAATTGACGGGGGCCCGCACAAGCGGCGGAGCATGCGGATTAATTCGATGCAACGCGAAGAACCTTACCTGGGTTTGACATACACCGGAAGCCCCCAGAGATGGGGGTCTCTTTGATACTGGTGTACAGGTGGTGCATGGCTGTCGTCAGCTCGTGTCGTGAGATGTTGGGTTAAGTCCCGCAACGAGCGCAACCCTCGTTCCATGTTGCCAGCGGATTATGCCGGGGACTCATGGGAGACTGCCGGGGTCAACTCGGA
ASV331	0	0	0	0	0	0	0	0	0	289	0	0	0	0	0	0	0	0	0	0	GTAGTCCACGCCGTAAACGATGAATGCCAGCCGTTAGTGGGTTTACTCACTAGTGGCGCAGCTAACGCTTTAAGCATTCCGCCTGGGGAGTACGGTCGCAAGATTAAAACTCAAAGGAATTGACGGGGGCCCGCACAAGCGGTGGAGCATGTGGTTTAATTCGACGCAACGCGCAGAACCTTACCAGCCCTTGACATGTCTAGGACCGGTCGCAGAGATGTGACCTTCTCTTCGGAGCCTAGAGCACAGGTGCTGCATGGCTGTCGTCAGCTCGTGTCGTGAGATGTTGGGTTAAGTCCCGCAACGAGCGCAACCCCCGTCTTTAGTTGCTACCATTTAGTTGAGCACTCTAAAGAGACTGCCGGTGATAAGCCGCGA
ASV332	26	0	0	0	13	0	62	71	0	0	0	0	0	0	26	69	0	0	0	19	GTAGTCCACGCCCTAAACGATGTCTACTAGTTGTCGGGTCTTAATTGACTTGGTAACGCAGCTAACGCGTGAAGTAGACCGCCTGGGGAGTACGGTCGCAAGATTAAAACTCAAAGGAATTGACGGGGACCCGCACAAGCGGTGGATGATGTGGATTAATTCGATGCAACGCGAAAAACCTTACCTACCCTTGACATGTCAGGAACCTCCGAGAGATTGGAGGGTGCCCGAAAGGGAGCCTGAACACAGGTGCTGCATGGCTGTCGTCAGCTCGTGTCGTGAGATGTTGGGTTAAGTCCCGCAACGAGCGCAACCCTTGTCATTAGTTGCTACGAAAGGGCACTCTAATGAGACTGCCGGTGACAAACCGGA
ASV333	26	0	55	0	0	64	0	50	53	0	0	0	0	0	0	38	0	0	0	0	GTAGTCCACGCCGTAAACGATGAGTGCTAAGTGTTAGGGGGTTTCCGCCCCTTAGTGCTGCAGCTAACGCATTAAGCACTCCGCCTGGGGAGTACGGCCGCAAGGCTTAAACTCAAAGGAATTGACGGGGACCCGCACAAGCGGTGGAGCATGTGGTTTAATTCGAAGCAACGCGAAGAACCTTACCAAATCTTGACATCCTTTGACCGCTCTAGAGATAGAGTCTTCCCCTTCGGGGGACAAAGTGACAGGTGGTGCATGGTTGTCGTCAGCTCGTGTCGTGAGATGTTGGGTTAAGTCCCGCAACGAGCGCAACCCTTAAGCTTAGTTGCCATCATTCAGTTGGGCACTCTAAGTTGACTGCCGGTGACAAACCGGA
ASV334	0	18	0	0	28	18	23	75	34	17	0	0	0	23	0	21	28	0	0	0	GTAGTCCACCCCGTAAACGTTGGGAACTAGTTGTGGGGTCCATTCCACGGATTCCGTGACGCAGCTAACGCATTAAGTTCCCCGCCTGGGGAGTACGGCCGCAAGGCTAAAACTCAAAGGAATTGACGGGGACCCGCACAAGCGGCGGAGCATGCGGATTAATTCGATGCAACGCGAAGAACCTTACCAAGGCTTGACATATACGAGAACGGGCCAGAAATGGTCAACTCTTTGGACACTCGTAAACAGGTGGTGCATGGTTGTCGTCAGCTCGTGTCGTGAGATGTTGGGTTAAGTCCCGCAACGAGCGCAACCCTCGTTCTATGTTGCCAGCACGTAATGGTGGGAACTCATGGGATACTGCCGGGGTCAACTCGGA
ASV335	0	0	19	0	0	0	6	38	27	36	0	44	0	2	23	53	0	26	0	8	GTAGTCCACGCCCTAAACGATGTCTACTAGTTGTCGGGTTTTAATTAACTTGGTAACGCAGCTAACGCGTGAAGTAGACCGCCTGGGGAGTACGGTCGCAAGATTAAAACTCAAAGGAATTGACGGGGACCCGCACAAGCGGTGGATGATGTGGATTAATTCGATGCAACGCGAAAAACCTTACCTACCCTTGACATGTCAGGAAGGCCGAAGAGATTTGGCTGTGCCCGAAAGGGAACCTGAACACAGGTGCTGCATGGCTGTCGTCAGCTCGTGTCGTGAGATGTTGGGTTAAGTCCCGCAACGAGCGCAACCCTTGTCATTAGTTGCTACATTTAGTTGAGCACTCTAATGAGACTGCCGGTGACAAACCGGA
ASV336	0	0	10	0	0	19	22	109	0	0	0	0	0	20	52	0	0	0	17	30	GTAGTCCACGCCGTAAACGATGGATACTAGCTGTCGGGCGCAAGCTCGGTGGCTAAGCGAAAGTGATAAGTATCCCACCTGGGGAGTACGGGCGCAAGCCTGAAACTCAAAGGAATTGACGGGGGCCCGCACAAGCGGTGGAGCATGTGGTTTAATTCGATGATACGCGAGGAACCTTACCAAGGCTTAAATGTAGTGGGACAGCTGTGGAAACATGGCCTTCTTCGGACTCATTACAAGGTGCTGCATGGTTGTCGTCAGCTCGTGCCGTGAGGTGTCAGGTTAAGTCCTATAACGAGCGCAACCCCTGTTGTTAGTTGCCAGCGAGTCAAGTCGGGAACTCTAACAAGACTGCCAGTGCAAACTGTGA
ASV337	0	0	0	0	0	0	0	0	0	275	0	0	0	0	0	0	0	0	0	0	GTAGTCCTACCCGTAAACGGTGAGTACTAGGTGTTGGAGGTATTGACCCCTTCAGTGCCGTAGCTAACGCATTAAGTACTCCGCCTGGGAACTACGGCCGCAAGGCTGAAACTCAAAGAAATTGACGGGGGCCCGCACAAGCGGTGGAGCATGTTGTTTAATTCGATGCAACGCGAAAAACCTTACCTGGGCTTGACATGGTATGACATCCGGATGAAAGTCCGGCTTCCCGCAAGGGACATACACACAGGTGCTGCATGGCTGTCGTCAGCTCGTGTCGTGAGATGTTGGGTTAAGTCCCGCAACGAGCGCAACCCCTATCTCTAGTTGCCATCAGGTTATGCTGGGAACTCTAGAGAAACTGCCCATGACAAGTGGGA
ASV338	63	0	0	18	0	34	13	55	15	0	0	0	0	12	28	10	23	0	0	0	GTAGTCCACGCCGTAAACGTTGGGCGCTAGGTGTGGGGAACCTTCCACGTTCTCCGTGCCGCAGCTAACGCATTAAGCGCCCCGCCTGGGGAGTACGGCCGCAAGGCTAAAACTCAAAGGAATTGACGGGGGCCCGCACAAGCGGCGGAGCATGTGGCTTAATTCGACGCAACGCGAAGAACCTTACCAGGGTTTGACATGTAGGGAAATCCCATAGAGATATGGGGTCCGCAAGGGTCCTGCACAGGTGGTGCATGGCTGTCGTCAGCTCGTGTCGTGAGATGTTGGGTTAAGTCCCGCAACGAGCGCAACCCTCGTCCTATGTTGCCACCAGGTAATGCTGAGCACTCATAGGAGACTGCCGGGGTCAACTCGGA
ASV339	0	0	9	0	0	0	49	51	40	66	0	56	0	0	0	0	0	0	0	0	GTAGTCCACGCCCTAAACGATGTCTACTAGTTGTCGGGTTTTAATTAACTTGGTAACGCAGCTAACGCGTGAAGTAGACCGCCTGGGGAGTACGGTCGCAAGATTAAAACTCAAAGGAATTGACGGGGACCCGCACAAGCGGTGGATGATGTGGATTAATTCGATGCAACGCGAAAAACCTTACCTACCCTTGACATGGAAGGAATCCTGAAGAGATTTGGGAGTGCCCGAAAGGGAACCTTCACACAGGTGCTGCATGGCTGTCGTCAGCTCGTGTCGTGAGATGTTGGGTTAAGTCCCGCAACGAGCGCAACCCTTGTCATTAGTTGCTACGCAAGAGCACTCTAATGAGACTGCCGGTGACAAACCGGA
ASV340	0	0	0	0	0	0	32	121	63	0	0	11	0	13	5	0	0	25	0	0	GTAGTCCACGCCCTAAACGATGTCAACTGGTTGTTGGGTCTTCACTGACTCAGTAACGAAGCTAACGCGTGAAGTTGACCGCCTGGGGAGTACGGCCGCAAGGTTGAAACTCAAAGGAATTGACGGGGACCCGCACAAGCGGTGGATGATGTGGTTTAATTCGATGCAACGCGAAAAACCTTACCCACCTTTGACATGTACGGAATCCTTTAGAGATAGAGGAGTGCTCGAAAGAGAACCGTAACACAGGTGCTGCATGGCTGTCGTCAGCTCGTGTCGTGAGATGTTGGGTTAAGTCCCGCAACGAGCGCAACCCTTGCCATTAGTTGCTACGAAAGGGCACTCTAATGGGACTGCCGGTGACAAACCGGA
ASV341	0	0	61	0	0	0	50	26	0	0	0	0	0	0	23	0	0	0	12	97	GTAGTCCACGCCCTAAACGATGTCAACTGGTTGTTGGGTCTTCACTGACTCAGTAACGAAGCTAACGCGTGAAGTTGACCGCCTGGGGAGTACGGCCGCAAGGTTGAAACTCAAAGGAATTGACGGGGACCCGCACAAGCGGTGGATGATGTGGTTTAATTCGATGCAACGCGAAAAACCTTACCCACCTTTGACATGTATGGAATCCTTTAGAGATAGAGGAGTGCTCGAAAGAGAGCCATAACACAGGTGCTGCATGGCTGTCGTCAGCTCGTGTCGTGAGATGTTGGGTTAAGTCCCGCAACGAGCGCAACCCTTGCCATTAGTTGCTACGAAAGGGCACTCTAATGGGACTGCCGGTGACAAACCGGA
ASV342	0	19	37	0	0	0	50	91	0	0	0	0	0	0	51	9	0	0	11	0	GTAGTCCACACCGTAAACGTTGGGCGCTAGGTGTGGGACTCATTCCACGAGTTCCGTGCCGCAGCTAACGCATTAAGCGCCCCGCCTGGGGAGTACGGCCGCAAGGCTAAAACTCAAAGGAATTGACGGGGGCCCGCACAAGCGGCGGAGCATGCGGATTAATTCGATGCAACGCGAAGAACCTTACCTAGGTTTGACATATGCGAGAATCCTCTAGAGATAGAGGCCTCTTTGGACACTCGTATACAGGTGGTGCATGGCTGTCGTCAGCTCGTGTCGTGAGATGTTGGGTTAAGTCCCGCAACGAGCGCAACCCTCGTCTTATGTTGCCAGCACGTAATGGTGGGGACTCATAAGAGACTGCCGGGGTCAACTCGGA
ASV343	82	0	0	0	0	0	0	185	0	0	0	0	0	0	0	0	0	0	0	0	GTAGTCCATGCCGTAAACGTTGGGCGCTAGGTGTGGGGCTCATTCCACGAGTTCCGTGCCGCAGCTAACGCATTAAGCGCCCCGCCTGGGGAGTACGGCCGCAAGGCTAAAACTCAAAGGAATTGACGGGGGCCCGCACAAGCGGCGGAGCATGCGGATTAATTCGATGCAACGCGAAGAACCTTACCAAGGCTTGACATACACCGGAACAGTGCAGAGATGTGCTGGCCTTCGGGCTGGTGTACAGGTGGTGCATGGTTGTCGTCAGCTCGTGTCGTGAGATGTTGGGTTAAGTCCCGCAACGAGCGCAACCCTCGTTCTATGTTGCCAGCACGTGATGGTGGGGACTCATAGGAGACTGCCGGGGTCAACTCGGA
ASV344	29	0	7	0	0	36	30	82	16	18	0	21	0	0	0	14	14	0	0	0	GTAGTCCACGCCGTAAACGATGAGAACTAGGTGTCGTGGGTGTTGACCCCCGCGGTGCCGTAGCTAACGCATTAAGTTCTCCGCCTGGGAAGTACGGTCGCAAGACTAAAACTCAAAGGAATTGACGGGGGCCCGCACAAGCGGTGGAGCATGTGGTTTAATTCGACGCAACGCGCAGAACCTTACCTGGTCTTGACATCCCAGGAACCCGCCAGAGATGGTGGGGTGCCCGCAAGGGAGCCTGGAGACAGGTGCTGCATGGCTGTCGTCAGCTCGTGTCGTGAGATGTTGGGTTAAGTCCCGCAACGAGCGCAACCCTCGCCTTTAGTTGCCACGCAAGTGGATCTCTAGAGGGACTGCCGGTGTTAAACCGGA
ASV345	8	30	0	0	19	0	0	15	43	0	0	9	43	0	17	13	12	9	34	14	GTAGTCCACGCTGTAAACGATGAGTGCTAAGTGTTGGAGGGTTTCCGCCCTTCAGTGCTGCAGCTAACGCATTAAGCACTCCGCCTGGGGAGTACGACCGCAAGGTTGAAACTCAAAGGAATTGACGGGGACCCGCACAAGCGGTGGAGCATGTGGTTTAATTCGAAGCAACGCGAAGAACCTTACCAGGTCTTGACATCCTTTGACCACTCGAGAGATCGAGCTTTCCCTTCGGGGACAAAGTGACAGGTGGTGCATGGTTGTCGTCAGCTCGTGTCGTGAGATGTTGGGTTAAGTCCCGCAACGAGCGCAACCCTTATTACTAGTTGCCAGCATTCAGTTGGGCACTCTAGTGAGACTGCCGGTGACAAACCGGA
ASV346	34	50	13	0	39	25	22	0	20	0	0	7	0	20	0	0	35	0	0	0	GTAGTCCACGCCGTAAACGGTGGGCGCTAGGTGTGGGTTCCTTCCACGGGATCTGTGCCGTAGCTAACGCATTAAGCGCCCCGCCTGGGGAGTACGGCCGCAAGGCTAAAACTCAAAGGAATTGACGGGGGCCCGCACAAGCGGCGGAGCATGTGGATTAATTCGATGCAACGCGAAGAACCTTACCTGGGTTTGACATACACCGGAAAACCGTAGAGATACGGTCCCCCTTGTGGTCGGTGTACAGGTGGTGCATGGCTGTCGTCAGCTCGTGTCGTGAGATGTTGGGTTAAGTCCCGCAACGAGCGCAACCCTTGTCTTATGTTGCCAGCACGTAATGGTGGGGACTCGTAAGAGACTGCCGGGGTCAACTCGGA
ASV347	0	0	0	0	0	0	0	243	11	0	0	0	0	11	0	0	0	0	0	0	GTAGTCCACGCCCTAAACGATGTCAACTGGTTGTTGGACGGCTTGCTGTTCAGTAACGAAGCTAACGCGTGAAGTTGACCGCCTGGGGAGTACGGCCGCAAGGTTGAAACTCAAAGGAATTGACGGGGACCCGCACAAGCGGTGGATGATGTGGTTTAATTCGATGCAACGCGAAAAACCTTACCTACCCTTGACATGTCTAGAAGTTACCAGAGATGGTTTCGTGCTCGAAAGAGAACTAGAACACAGGTGCTGCATGGCCGTCGTCAGCTCGTGTCGTGAGATGTTGGGTTAAGTCCCGCAACGAGCGCAACCCTTGTCATTAGTTGCTACGTAAGGGCACTCTAATGAGACTGCCGGTGACAAACCGGA
ASV348	22	0	19	0	59	0	11	19	43	53	0	0	0	0	0	12	25	0	0	0	GTAGTCCACGCCGTAAACGATGAGTGCTAAGTGTTAGGGGGTTTCCGCCCCTTAGTGCTGCAGCTAACGCATTAAGCACTCCGCCTGGGGAGTACGACCGCAAGGTTGAAACTCAAAGGAATTGACGGGGACCCGCACAAGCGGTGGAGCATGTGGTTTAATTCGAAGCAACGCGAAGAACCTTACCAAATCTTGACATCCTTTGACCGCTCTAGAGATAGAGTCTTCCCCTTCGGGGGACAAAGTGACAGGTGGTGCATGGTTGTCGTCAGCTCGTGTCGTGAGATGTTGGGTTAAGTCCCGCAACGAGCGCAACCCTTAAGCTTAGTTGCCATCATTAAGTTGGGCACTCTAAGTTGACTGCCGGTGACAAACCGGA
ASV349	22	56	0	18	26	24	22	24	15	0	0	11	0	18	0	0	27	0	0	0	GTAGTCCACGCCGTAAACGTTGGGCGCTAGATGTGGGGACCTTTCCACGGTTTCCGTGTCGTAGCTAACGCATTAAGCGCCCCGCCTGGGGAGTACGGCCGCAAGGCTAAAACTCAAAGGAATTGACGGGGGCCCGCACAAGCGGCGGAGCATGCGGATTAATTCGATGCAACGCGAAGAACCTTACCAAGGCTTGACATACACGAGAACGGGCCAGAAATGGTCAACTCTTTGGACACTCGTGAACAGGTGGTGCATGGTTGTCGTCAGCTCGTGTCGTGAGATGTTGGGTTAAGTCCCGCAACGAGCGCAACCCTCGTCGCATGTTGCCAGCACGTTATGGTGGGGACTCATGTGAGACTGCCGGGGTCAACTCGGA
ASV350	0	50	39	0	0	10	10	34	0	33	0	12	0	0	0	30	0	22	15	5	GTAGTCCACGCCGTAAACGATGAGTGCTAAGTGTTAGAGGGTTTCCGCCCTTTAGTGCTGCAGCTAACGCATTAAGCACTCCGCCTGGGGAGTACGGTCGCAAGACTGAAACTCAAAGGAATTGACGGGGGCCCGCACAAGCGGTGGAGCATGTGGTTTAATTCGAAGCAACGCGAAGAACCTTACCAGGTCTTGACATCCTTTGCCACTTCTAGAGATAGAAGGTTCCCCTTCGGGGGACAAAGTGACAGGTGGTGCATGGTTGTCGTCAGCTCGTGTCGTGAGATGTTGGGTTAAGTCCCGCAACGAGCGCAACCCTTGATCTTAGTTGCCAGCATTCAGTTGGGCACTCTAAGGTGACTGCCGGTGACAAACCGGA
ASV351	28	0	0	21	12	33	10	23	0	0	0	20	0	22	40	0	13	11	25	0	GTAGTCCACGCCGTAAACGTTGGGAACTAGATGTGGGGTCCATTCCACGGATTCCGTGTCGCAGCTAACGCATTAAGTTCCCCGCCTGGGGAGTACGGCCGCAAGGCTAAAACTCAAAGGAATTGACGGGGGCCCGCACAAGCGGCGGAGCATGCGGATTAATTCGATGCAACGCGAAGAACCTTACCAAGGCTTGACATATACCTGCAAAGGCTGGAAACAGTCTCCTCGCAAGACAGGTATACAGGTGGTGCATGGTTGTCGTCAGCTCGTGTCGTGAGATGTTGGGTTAAGTCCCGCAACGAGCGCAACCCTCGTTCTATGTTGCCAGCGCGTTATGGCGGGAACTCATAGGAGACTGCCGGGGTCAACTCGGA
ASV352	0	0	83	0	0	0	0	42	0	0	0	0	0	99	0	0	0	0	34	0	GTAGTCCACGCCCTAAACGATGTCTACTAGTTGTTGGTGGAGTAAAATCCATGAGTAACGCAGCTAACGCGTGAAGTAGACCGCCTGGGGAGTACGGTCGCAAGATTAAAACTCAAATGAATTGACGGGGGCCCGCACAAGCGGTGGATTATGTGGATTAATTCGATGCAACGCGAAAAACCTTACCTGGCCTTGACATGTAACGAACTTTCCAGAGATGGATTGGTGCTCGAAAGAGAACGTTAACACAGGTGCTGCATGGCTGTCGTCAGCTCGTGTCGTGAGATGTTGGGTTAAGTCCCGCAACGAGCGCAACCCTTGCCATTAATTGCCATCATTTAGTTGGGCACTTTAATGGGACTGCCGGTGACAAACCGGA
ASV353	22	13	4	17	0	12	3	17	31	0	0	11	0	34	20	21	11	19	16	6	GTAGTCCACGCCGTAAACGTTGGGCGCTAGATGTGGGGACCATTCCACGGTTTCCGTGTCGTAGCTAACGCATTAAGCGCCCCGCCTGGGGAGTACGGCCGCAAGGCTAAAACTCAAAGGAATTGACGGGGGCCCGCACAAGCGGCGGAGCATGCGGATTAATTCGATGCAACGCGAAGAACCTTACCAAGGCTTGACATATACCGGTAACGGCCAGAGATGGTCGCCCCCTTGTGGTCGGTATACAGGTGGTGCATGGTTGTCGTCAGCTCGTGTCGTGAGATGTTGGGTTAAGTCCCGCAACGAGCGCAACCCTCGTTCTATGTTGCCAGCGGTTCGGCCGGGGACTCATAGGAGACTGCCGGGGTCAACTCGGA
ASV354	70	0	35	30	0	0	0	61	0	16	0	0	0	41	0	0	0	0	0	0	GTAGTCCACGCCGTAAACGATGGGCACTAGGTGTGGGAGGTGTCGACTCCTCCCGTGCCGTCGCTAACGCACTAAGTGCCCCGCCTGGGGAGTACGGCCGCAAGGCTAAAACTCAAAGGAATTGACGGGGGCCCGCACAAGCAGCGGAGCATGTGGTTTAATTCGACGCAACGCGAAGAACCTTACCTGGGCTTGACATGTTGGTGACCGCCGTGGAAACACGGTTTTCCTTCGGGACACCATCACAGGTGGTGCATGGCTGTCGTCAGCTCGTGTCGTGAGATGTTGGGTTAAGTCCCGCAACGAGCGCAACCCCCGTTCCATGTTGCCAGCATTAAGTTGGGGACTCATGGGAGACTGCCGGTGACAAACCGGA
ASV355	29	21	0	0	22	40	65	0	34	0	0	0	0	0	0	0	20	0	0	22	GTAGTCCACGCCGTAAACGATGATTGCTAGTTGTCGGGCTGCATGCAGTTCGGTGACGCAGCTAACGCATTAAGCAATCCGCCTGGGGAGTACGGTCGCAAGATTAAAACTCAAAGGAATTGACGGGGGCCCGCACAAGCGGTGGAGCATGTGGTTTAATTCGAAGCAACGCGCAGAACCTTACCACCTTTTGACATGCCTGGACCGCCAGAGAGATCTGGCTTTCTCTTCGGAGACTAGGACACAGGTGCTGCATGGCTGTCGTCAGCTCGTGTCGTGAGATGTTGGGTTAAGTCCCGCAACGAGCGCAACCCTCGCCATTAGTTGCCATCATTTAGTTGGGAACTCTAATGGGACTGCCGGTGCTAAGCCGGA
ASV356	0	0	13	12	0	44	41	0	27	0	0	0	0	0	53	0	47	16	0	0	GTAGTCCACGCTGTAAACGGTGGGTACTAGGTGTGGGGTCCATTCCACGGATTCTGTGCCGTAGCTAACGCATTAAGTACCCCGCCTGGGGAGTACGGCCGCAAGGCTAAAACTCAAAGGAATTGACGGGGCCCCGCACAAGCGGCGGAGCATGCGGATTAATTCGATGCAACGCGAAGAACCTTACCTGGGTTTGACATGGATCGGGAGCTTCCAGAGATGGTTGTGCCTCTTTTGGGGTCGGTTCACAGGTGGTGCATGGCTGTCGTCAGCTCGTGTCGTGAGATGTTGGGTTAAGTCCCGCAACGAGCGCAACCCTCGTCCACTGTTGCCAGCAATTCGGTTGGGGACTCAGTGGAGACCGCCGGGGTCAACTCGGA
ASV357	0	34	25	0	0	0	0	18	7	54	0	12	0	27	0	49	0	0	0	26	GTAGTCCACGCCCTAAACGATGTCTACTAGTTGTCGGGTTTTAATTAACTTGGTAACGCAGCTAACGCGTGAAGTAGACCGCCTGGGGAGTACGGTCGCAAGATTAAAACTCAAAGGAATTGACGGGGACCCGCACAAGCGGTGGATGATGTGGATTAATTCGATGCAACGCGAAAAACCTTACCTACCCTTGACATGTCAGGAAGGCCGGAGAGATCTGGCTGTGCCCGAAAGGGAACCTGAACACAGGTGCTGCATGGCTGTCGTCAGCTCGTGTCGTGAGATGTTGGGTTAAGTCCCGCAACGAGCGCAACCCTTGTCATTAGTTGCTACGCAAGAGCACTCTAATGAGACTGCCGGTGACAAACCGGA
ASV358	0	0	9	0	0	31	0	29	160	0	0	0	0	0	0	0	23	0	0	0	GTAGTCCATGCCGTAAACGTTGGGCGCTAGGTGTGGGGCTCATTCCACGAGTTCCGTGCCGCAGCTAACGCATTAAGCGCCCCGCCTGGGGAGTACGGCCGCAAGGCTAAAACTCAAAGGAATTGACGGGGGCCCGCACAAGCGGCGGAGCATGCGGATTAATTCGATGCAACGCGAAGAACCTTACCAAGGCTTGACATGCACTGGAATCACTCAGAGATGGGTGCGTCTTTTGGACTGGTGCACAGGTGGTGCATGGTTGTCGTCAGCTCGTGTCGTGAGATGTTGGGTTAAGTCCCGCAACGAGCGCAACCCTCGTTCCATGTTGCCAGCAGCGCTTTCGGGTGGCTGGGGACTCATGGGAGACTGCCGGGGTCAACTCGGA
ASV359	32	20	0	19	0	27	0	43	0	0	0	18	0	24	17	0	10	0	31	9	GTAGTCCACGCCGTAAACGATGAGAACTAGGTGTCGTGGGTGTTGACCCCTACGGTGCCGTAGCTAACGCATTAAGTTCTCCGCCTGGGAAGTACGGTCGCAAGACTAAAACTCAAAGGAATTGACGGGGGCCCGCACAAGCGGTGGAGCATGTGGTTTAATTCGACGCAACGCGCAGAACCTTACCTGGTCTTGACATCTCAGGAATCTGTCAGAGATGACGGAGTGCCCGCAAGGGAACCTGAAGACAGGTGCTGCATGGCTGTCGTCAGCTCGTGTCGTGAGATGTTGGGTTAAGTCCCGCAACGAGCGCAACCCTCGCCTTTAGTTGCCACGCAAGTGGATCTCTAGAGGGACTGCCGGTGTTAAACCGGA
ASV360	7	0	45	0	31	0	27	0	15	0	0	8	0	0	28	19	0	70	0	0	GTAGTCCACGCCGTAAACGATGAGTGTTAGGTGTCTGGAGTAAATCTGGGTGCCGCAGCTAACGCATTAAACACTCCGCCTGGGGAGTACGCACGCAAGTGTGAAACTCAAAGGAATTGACGGGGACCCGCACAAGCAGCGGAGCATGTGGTTTAATTCGAAGCAACGCGAAGAACCTTACCAAGTCTTGACATATTTTGGAAGCACTTAGAGATAAGTGCCTATATCTTCGGATAACTGAAATACAGGTGGTGCATGGTTGTCGTCAGCTCGTGTCGTGAGATGTTGGGTTAAGTCCCATAACGAGCGCAACCCCTATGGCTAGTTACCATCATTAAGTTGGGGACTCTAGCAATACTGCCGGTGACAAACCGGA
ASV361	30	0	27	0	0	30	18	66	0	0	0	0	0	37	0	0	40	0	0	0	GTAGTCCACGCCGTAAACGTTGGGCGCTAGGTGTGGGCCACATTCCACGTGGTCTGTGCCGTAGCTAACGCATTAAGCGCCCCGCCTGGGGAGTACGGCCGCAAGGCTAAAACTCAAAGGAATTGACGGGGGCCCGCACAAGCGGCGGAGCATGTGGCTTAATTCGATGCAACGCGAAGAACCTTACCTGGGTTTGACATGCAGGGAAAACTCGTAGAGATACGGGGTCCTTTTGGGCCTTGCACAGGTGGTGCATGGCTGTCGTCAGCTCGTGTCGTGAGATGTTGGGTTAAGTCCCGCAACGAGCGCAACCCTCGTCCTATGTTGCCAGCGAGTAATGTCGGGGACTCATAGGAGACTGCCGGGGTCAACTCGGA
ASV362	42	0	0	0	0	55	0	49	9	0	0	0	0	48	0	20	23	0	0	0	GTAGTCCACGCCGTAAACGATGAGTGCTAGATGCTGTGGGTATTGACCCCCGCGGTGTCGCAGCTAACGCGTTAAGCACTCCGCCTGGGGAGTACGGCCGCAAGGCTAAAACTCAAAGGAATTGACGGGGGCCCGCACAAGCGGTGGAGCATGTGGTTCAATTCGACGCAACGCGCAGAACCTTACCTGGGTTAAATCCACTCAAAGCCGTCAGAGATGATGGGGTGCCCTTCGGGGAATGAGTGAGAAGGTGCTGCATGGCTGTCGTCAGCTCGTGTCGTGAGATGTTGGGTTAAGTCCCGCAACGAGCGCAACCTCTGTCGTTAGTTGCCAGCCTTAAGTGGGGCACTCTAACGAGACTGCCGACGTCAAGTCGGA
ASV363	38	0	16	16	0	0	0	55	0	0	0	16	0	39	25	18	0	0	0	21	GTAGTCCATGCCGTAAACGTTGGGAACTAGATGTAGGGACCATTCCACGGTTTCTGTGTCGCAGCTAACGCATTAAGTTCCCCGCCTGGGGAGTACGGCCGCAAGGCTAAAACTCAAAGGAATTGACGGGGGCCCGCACAAGCGGCGGAGCATGCGGATTAATTCGATGCAACGCGAAGAACCTTACCAAGGCTTGACATATACCGGAAAAGTGCAGAAATGTACTCCCCGCAAGGTCGGTATACAGGTGGTGCATGGTTGTCGTCAGCTCGTGTCGTGAGATGTTGGGTTAAGTCCCGCAACGAGCGCAACCCTCGTTCTATGTTGCCAGCACGTAATGGTGGGAACTCATAGGAGACTGCCGGGGTCAACTCGGA
ASV364	0	21	0	0	0	0	0	0	40	34	0	24	0	0	0	0	74	50	0	0	GTAGTCCACGCCCTAAACGATGTCGACTGGTTGTTGGGCCTTAGGTGGCTCAGTAACGAAGCTAACGCGTGAAGTCGACCGCCTGGGGAGTACGGCCGCAAGGTTGAAACTCAAAGGAATTGACGGGGACCCGCACAAGCGGTGGATGATGTGGTTTAATTCGATGCAACGCGAAAAACCTTACCTACCCTTGACATGCCAGGAACCCTGCAGAGATGTGGGGGTGCTCGCAAGAGAGCCTGGACACAGGTGCTGCATGGCTGTCGTCAGCTCGTGTCGTGAGATGTTGGGTTAAGTCCCGCAACGAGCGCAACCCTTGCCATTAGTTGCTACGAAAGGGCACTCTAATGGGACTGCCGGTGACAAACCGGA
ASV365	38	0	0	0	0	32	32	48	0	21	0	0	0	25	19	13	14	0	0	0	GTAGTCCACGCCGTAAACGGTGGGCGCTAGGTGTGGGCCACATTCCACGTGGTCTGTGCCGCAGCTAACGCATTAAGCGCCCCGCCTGGGGAGTACGGCCGCAAGGCTAAAACTCAAAGGAATTGACGGGGGCCCGCACAAGCGGCGGAGCATGTGGCTTAATTCGATGCAACGCGAAGAACCTTACCTAGGCTTGACATGCAGGGAAATCCTCTAGAGATAGAGAGTCCGTAAGGGTCCTGCACAGGTGGTGCATGGCTGTCGTCAGCTCGTGTCGTGAGATGTTGGGTTAAGTCCCGCAACGAGCGCAACCCTCGTCCTATGTTGCCAGCGAGTAATGTCGGGGACTCATAGGAGACTGCCGGGGTCAACTCGGA
ASV366	26	0	0	19	0	28	10	40	36	0	0	0	0	11	25	0	38	0	0	9	GTAGTCCACGCCGTAAACGTTGGGCGCTAGGTGTGGGGTTCTTCCACGGATTCCGCGCCGTAGCTAACGCATTAAGCGCCCCGCCTGGGGAGTACGGCCGCAAGGCTAAAACTCAAAGGAATTGACGGGGGCCCGCACAAGCGGCGGAGCATGTTGCTTAATTCGACGCAACGCGAAGAACCTTACCAAGGCTTGACATCGCCGGAAAACTCGCAGAGATGCGGGGTCCTTTTTGGGCCGGTGACAGGTGGTGCATGGCTGTCGTCAGCTCGTGTCGTGAGATGTTGGGTTAAGTCCCGCAACGAGCGCAACCCTCGTTCCATGTTGCCAGCACGTAATGGTGGGGACTCATGGGAGACCGCCGGGGTCAACTCGGA
ASV367	0	95	0	46	11	0	0	0	19	0	0	44	0	9	9	0	9	0	0	0	GTAGTCCACGCCGTAAACGGTGGGCACTAGGTGTGGGGGCCATTCCACGGTCTCTGTGCCGCAGCTAACGCATTAAGTGCCCCGCCTGGGGAGTACGGCCGCAAGGCTAAAACTCAAAGGAATTGACGGGGGCCCGCACAAGCGGCGGAGCATGTGGATTAATTCGATGCAACGCGAAGAACCTTACCTGGGTTTGACATGCACTAGACGCTGGTAGAGATATCAGTTCCCTTGTGGCTGGTGTGCAGGTGGTGCATGGCTGTCGTCAGCTCGTGTCGTGAGATGTTGGGTTAAGTCCCGCAACGAGCGCAACCCTCGTTCCATGTTGCCAGCGGGTTATGCCGGGGACTCATGGGAGACTGCCGGGGTCAACTCGGA
ASV368	0	0	0	0	7	0	0	84	0	106	0	0	0	45	0	0	0	0	0	0	GTAGTCCACGCCGTAAACGATGAATGCTAGCCGTTGGGCAGCTTGCTGTTCAGTGGCGCAGCTAACGCATTAAGCATTCCGCCTGGGGAGTACGGCCGCAAGGTTGAAACTCAAAGGAATTGACGGGGGCCCGCACAAGCGGTGGAGCATGTGGTTTAATTCGACGCAACGCGCAGAACCTTACCAGGGTTTGACATCCTGCGACCGCTCCCTAACAGGAGTTTTCCCGCAAGGGACGCAGAGACAGGTGCTGCATGGCTGTCGTCAGCTCGTGTCGTGAGATGTTGGGTTAAGTCCCGCAACGAGCGCAACCCTCGCCTTTAGTTGCCATCATTCAGTTGGGCACTCTAGAGGGACCGCCGGCGACAAGCCGGA
ASV369	36	0	0	42	44	0	0	0	0	0	0	0	0	20	33	0	0	52	14	0	GTAGTCCACGCCGTAAACGTTGGGCGCTAGATGTGGGGACCATTCCACGGTTTCCGTGTCGCAGCTAACGCATTAAGCGCCCCGCCTGGGGAGTACGGCCGCAAGGCTAAAACTCAAAGGAATTGACGGGGGCCCGCACAAGCGGCGGAGCATGCGGATTAATTCGATGCAACGCGAAGAACCTTACCAAGGCTTGACATACACCAGAACGGGCCAGAAATGGTCAACTCTTTGGACACTGGTGAACAGGTGGTGCATGGTTGTCGTCAGCTCGTGTCGTGAGATGTTGGGTTAAGTCCCGCAACGAGCGCAACCCTCGTTCTATGTTGCCAGCACGTGATGGTGGGAACTCATAGGAGACTGCCGGGGTCAACTCGGA
ASV370	0	27	0	32	0	0	0	0	0	43	0	22	0	0	0	0	57	60	0	0	GTAGTCCACGCCGTAAACGATGAGTGCTAAGTGTTAGAGGGTTTCCGCCCTTTAGTGCTGCAGCAAACGCATTAAGCACTCCGCCTGGGGAGTACGGCCGCAAGGCTGAAACTCAAAGGAATTGACGGGGGCCCGCACAAGCGGTGGAGCATGTGGTTTAATTCGAAGCAACGCGAAGAACCTTACCAGGTCTTGACATCCTCTGACAATCCTAGAGATAGGACGTTCCCTTCGGGGACAGAGTGACAGGTGGTGCATGGTTGTCGTCAGCTCGTGTCGTGAGATGTTGGGTTAAGTCCCGCAACGAGCGCAACCCTTGACCTTAGTTGCCAGCATTCAGTTGGGCACTCTAAGGTGACTGCCGGTGACAAACCGGA
ASV371	46	15	19	25	0	45	27	22	0	18	0	0	0	0	23	0	0	0	0	0	GTAGTCCACGCCGTAAACGTTGGGAACTAGGTGTGGGCGACATTCCACGTTGTCCGTGCCGCAGCTAACGCATTAAGTTCCCCGCCTGGGGAGTACGGCCGCAAGGCTAAAACTCAAAGGAATTGACGGGGGCCCGCACAAGAGGCGGAGCATGTGGCTTAATTCGACGCAACGCGAAGAACCTTACCAAGGCTTGACATCGCCGGGAAAGCCCTAGAGATAGGGCCCCTTTTAGTCCGGTGACAGGTGGTGCATGGCTGTCGTCAGCTCGTGTCGTGAGATGTTGGGTTAAGTCCCGCAACGAGCGCAACCCTTGTCCTGTGTTGCCAGCATGCCCTTCGGGGTGATGGGGACTCACGGGAGACTGCCGGGGTCAACTCGGA
ASV372	31	34	47	0	0	34	0	23	0	0	0	0	0	0	31	19	0	0	0	20	GTAGTCCACACCGTAAACGTTGGGCGCTAGGTGTGGGACTCATTCCACGAGTTCCGTGCCGCAGCTAACGCATTAAGCGCCCCGCCTGGGGAGTACGGCCGCAAGGCTAAAACTCAAAGGAATTGACGGGGGCCCGCACAAGCGGCGGAGCATGCGGATTAATTCGATGCAACGCGAAGAACCTTACCTAGGTTTGACATATACCGGAAAGCTCTAGAGATAGAGCCCCTTTTAGTCGGTATACAGGTGGTGCATGGCTGTCGTCAGCTCGTGTCGTGAGATGTTGGGTTAAGTCCCGCAACGAGCGCAACCCTCGTCTTATGTTGCCAGCACGTCATGGTGGGGACTCATAAGAGACTGCCGGGGTCAACTCGGA
ASV373	13	11	21	0	14	24	0	8	0	0	0	0	0	29	31	24	14	34	0	15	GTAGTCCACGCCGTAAACTATGCATACAAGCTGTAGTGGGATTTTACTCCTGCTGTGGCGAAGCTAACGCAATTAGTATGCCGCCTGGGGAGTACGGTCGCAAGACTAAAACTCAAAGGAATTGACGGGGGCCCGCACAAGCGGTGGATTATGTGGTTTAATTCGAAGCAACGCGCAGAACCTTACCTAGGCTTGACATCCCACGACAAACGTAGAAATACGTCTTTGTAGCAATACACGTGGAGACAGGTGCTGCATGGCTGTCGTCAGCTCGTGTTGTGAAATGTTGGGTTAAGTCCCGCAACGAGCGCAACCCCTGGATTTAGTTGCCAGCATTAAGTTGGGCACTCTAAATTAACTGCCAGCGTTAAGCTGGA
ASV374	0	0	0	0	0	0	45	0	44	0	0	0	62	0	0	0	0	86	0	0	GTAGTCCACGCCGTAAACGTTGAGTGCTAGGTGTTAGGGGTTTCGATGCCCTTCGTGCCGAAGCAAACGCATTAAGCACTCCGCCTGGGGAGTACGACCGCAAGGTTGAAACTCAAAGGAATTGACGGGGGCCCGCACAAGCGGTGGAGCATGTGGTTTAATTCGACGCAACGCGAAGAACCTTACCAGGTCTTGACATCTTTCGCTAGTTCCAGAGATGGGACGTTCCCCTTCGGGGGACGAAATGACAGGTGGTGCATGGTTGTCGTCAGCTCGTGTCGTGAGATGTTGGGTTAAGTCCCGCAACGAGCGCAACCCTTAATCCTAGTTGCCAGCATTGAGTTGGGCACTCTAGGGTGACTGCCGGTGACAAACCGGA
ASV375	0	0	0	0	0	0	0	158	0	0	0	0	0	0	44	0	31	0	0	0	GTAGTCCATGCCGTAAACGTTGGGAACTAGGTGTGGGTCTCATTCCACGAGGTCCGTGCCGCAGCTAACGCATTAAGTTCCCCGCCTGGGGAGTACGGCCGCAAGGCTAAAACTCAAAGGAATTGACGGGGGCCCGCACAAGCGGCGGAGCATGTGGATTAATTCGATGCAACGCGAAGAACCTTACCAAGGCTTGACATATACCGGAAACATTCAGAGATGGGTGCCCCGCAAGGTCGGTATACAGGTGGTGCATGGTTGTCGTCAGCTCGTGTCGTGAGATGTTGGGTTAAGTCCCGCAACGAGCGCAACCCTCGTTCTATGTTGCCAGCACGTGATGGTGGGGACTCATAGGAGACTGCCGGGGTCAACTCGGA
ASV376	14	0	0	1	0	32	15	61	0	37	0	0	0	31	13	0	28	0	0	0	GTAGTCCACGCCGTAAACGATGAATGCTAGCCGTTGGCGGGCTTGCCCGTCAGTGGCGCAGCTAACGCTTTAAGCATTCCGCCTGGGGAGTACGGTCGCAAGATTAAAACTCAAAGGAATTGACGGGGGCCCGCACAAGCGGTGGAGCATGTGGTTCAATTCGAAGCAACGCGCAGAACCTTACCAGCCCTTGACATCCCGGTCGCGGACGCCAGAGACGGTGTCCTTCAGTTCGGCTGGACCGGAGACAGGTGCTGCATGGCTGTCGTCAGCTCGTGTCGTGAGATGTTGGGTTAAGTCCCGCAACGAGCGCAACCCTCGCCCTTAGTTGCCATCATTCAGTTGGGCACTCTAAGGGGACTGCCGGTGATAAGCCGGA
ASV377	0	0	0	0	0	0	34	72	0	0	0	0	0	0	125	0	0	0	0	0	GTAGTCCACGCCGTAAACGATGATAACTAGCTGTCCGGGTACTTGGTACTTGGGTGGCGCAGCTAACGCATTAAGTTATCCGCCTGGGGAGTACGGTCGCAAGATTAAAACTCAAAGGAATTGACGGGGGCCTGCACAAGCGGTGGAGCATGTGGTTTAATTCGAAGCAACGCGCAGAACCTTACCAGCGTTTGACATGCCGGTCGCGGATTTGGGAGACCATTTCCTTCAGTTCGGCTGGACCGTGCACAGGTGCTGCATGGCTGTCGTCAGCTCGTGTCGTGAGATGTTGGGTTAAGTCCCGCAACGAGCGCAACCCTCGTCCTTAGTTGCCAGCATTTAGTTGGGCACTCTAAGGAAACTGCCGGTGATAAGCCGGA
ASV378	35	0	0	0	0	0	60	28	0	75	0	0	0	8	0	0	0	0	24	0	GTAGTCCACGCCCTAAACGATGTCAACTGGTTGTTGGGTCTTCACTGACTCAGTAACGAAGCTAACGCGTGAAGTTGACCGCCTGGGGAGTACGGCCGCAAGGTTGAAACTCAAAGGAATTGACGGGGACCCGCACAAGCGGTGGATGATGTGGTTTAATTCGATGCAACGCGAAAAACCTTACCCACCTTTGACATGTACGGAATTCGCCAGAGATGGCTTAGTGCTCGAAAGAGAACCGTAACACAGGTGCTGCATGGCTGTCGTCAGCTCGTGTCGTGAGATGTTGGGTTAAGTCCCGCAACGAGCGCAACCCTTGTCATTAGTTGCTACATTTAGTTGGGCACTCTAATGAGACTGCCGGTGACAAGCCGGA
ASV379	0	0	43	38	0	19	17	28	19	0	0	32	0	0	0	13	13	0	0	8	GTAGTCTATGCTGTAAACGATGTGCACTTGGTGTTGGGTCGATTCGACTCAGTGCCGTAGCTAACGCGATAAGTGCACCGCCTGGGGAGTATGCCCGCAAGGGTGAAACTCAAAGGAATTGACGGGGGCCCGCACAAGCGGTGGATTATGTGGTTTAATTCGATGATACGCGAGGAACCTTACCAGGGTTTGACATGCTCAGGAATAATTTGGAGACAGGTTAGCCCGCAAGGGTCTGAGCACAGGTGCTGCATGGCTGTCGTCAGCTCGTGCCGTGAGGTGTTGGGTTAAGTCCCGCAACGAGCGCAACCCCTATTGCCAGTTACCATCATTGAGTTGGGGACTCTGGCGAGACTGCCGGTGACAAACCGGA
ASV380	0	0	0	0	28	51	0	32	0	22	0	0	0	0	22	33	42	0	0	0	GTAGTCCACGCCCTAAACGATGTCAACTAGTTGTCGGGTCTTCATTGACTTGGTAACGTAGCTAACGCGTGAAGTTGACCGCCTGGGGAGTACGGTCGCAAGATTAAAACTCAAAGGAATTGACGGGGACCCGCACAAGCGGTGGATGATGTGGATTAATTCGATGCAACGCGAAAAACCTTACCTACCCTTGACATGGTCAGGACCCTGCTGAAAGGTGGGGGTGCCCGAAAGGGAACTGATACACAGGTGCTGCATGGCTGTCGTCAGCTCGTGTCGTGAGATGTTGGGTTAAGTCCCGCAACGAGCGCAACCCTTGTCCCTAGTTGCTACGCAAGAGCACTCTAGGGAGACTGCCGGTGACAAACCGGA
ASV381	75	0	0	0	0	23	0	45	42	0	0	0	0	0	14	0	30	0	0	0	GTAGTCCACGCCGTAAACGTTGGGCGCTAGGTGTGGGTCCCTTCCACGGGGTCTGTGCCGCAGCTAACGCATTAAGCGCCCCGCCTGGGGAGTACGGCCGCAAGGCTAAAACTCAAAGGAATTGACGGGGGCCCGCACAAGCGGCGGAGCATGTTGCTTAATTCGACGCAACGCGAAGAACCTTACCAAGGTTTGACATGGCCGGAAAACTCATGGAGACATGGGGTCCTTCGGGGCCGGTCACAGGTGGTGCATGGCTGTCGTCAGCTCGTGTCGTGAGATGTTGGGTTAAGTCCCGCAACGAGCGCAACCCTTGTCCAATGTTGCCAGCAGGTCAGGCTGGGGACTCATTGGAGACTGCCGGGGTCAACTCGGA
ASV382	0	36	0	0	0	0	0	0	0	21	0	12	0	11	0	77	0	38	0	34	GTAGTCCACACCCTAAACGATGTACGTTGGCTAACCGCAGGATGCTGTGGTTGGCGAAGCTAACGCGATAAACGTACCGCCTGGGAAGTACGGCCGCAAGGTTGAAACTCAAAGGAATTGACGGGGGCCCGCACAAGCGGTGGAGCATGTGGTTTAATTCGAAGCAACGCGAAGAACCTTACCAGGTCTTGACATGCTAGGAACTCTTGAGAGATCAGGAGGTGCCCTTCGGGGAACCTAGACACAGGTGCTGCATGGCTGTCGTCAGCTCGTGTCGTGAGATGTTGGGTTAAGTCCCGCAACGAGCGCAACCCTTACCTTTAGTTGCCAGCATTGAGTTGGGCACTCTAGAGGGACTGCCTATGAAAGTAGGA
ASV383	0	0	46	6	0	0	15	128	0	0	0	0	0	0	3	0	17	0	13	0	GTAGTCCACACCCTAAACGATGTACGTTGGCTAACCGCAGGATGCTGTGGTTGGCGAAGCTAACGCGATAAACGTACCGCCTGGGAAGTACGGCCGCAAGGTTGAAACTCAAAGGAATTGACGGGGGCCCGCACAAGCGGTGGAGCATGTGGTTTAATTCGAAGCAACGCGAAGAACCTTACCAGGTCTTGACATGCTAGGAACTCCTGAGAGATCAGGAGGTGCCCTTCGGGGAACCTAGACACAGGTGCTGCATGGCTGTCGTCAGCTCGTGTCGTGAGATGTTGGGTTAAGTCCCGCAACGAGCGCAACCCTTACCTTTAGTTGCCAGCATTGAGTTGGGCACTCTAGAGGGACTGCCTATGAAAGTAGGA
ASV384	0	0	0	0	0	68	0	0	0	0	0	0	86	0	0	0	0	0	0	74	GTAGTCCACGCTGTAAACGTTGGGCGCTAGGTGTGGGGTGCTGTCCACGCATTCCGTGCCGTAGCTAACGCATTAAGCGCCCCGCCTGGGGAGTACGGCCGCAAGGCTAAAACTCAAAGGAATTGACGGGGGCCCGCACAAGCGGCGGAGCATGTGGATTAATTCGATGCAACGCGAAGAACCTTACCTGGGCTTGACATGCACCGGATCACCTCAGAGATGGGGTTTTCTTCGGACTGGTGTACAGGTGGTGCATGGCTGTCGTCAGCTCGTGTCGTGAGATGTTGGGTTAAGTCCCGCAACGAGCGCAACCCTTGTCCTGCGTTGCCAGCACGTTATGGTGGGGACTCGTGGGAGACTGCCGGGGTCAACTCGGA
ASV385	0	0	0	0	0	0	228	0	0	0	0	0	0	0	0	0	0	0	0	0	GTAGTCCACGCCCTAAACGATGCATATTTGGTGTAGGTCATTCAGTTGATCTGTGCCGGAGCTAACGCGTTAAATATGCCGCCTGGGGAGTACAGTCGCAAGGCTGAAACTCAAAGGAATTGACGGGGGCCCGCACAAGCGGTGGAGCATGTGGTTCAATTCGACGCAACGCGAAGAACCTTACCTGGGCTCGAACGGCTTCTCAACGGAGGTGGAAACACCTTTATCCCGCAAGGGAGTGGAGTCGAGGTGCTGCATGGCTGTCGTCAGCTCGTGTCGTGAGATGTTGGGTTAAGTCCCGCAACGAGCGCAACCCTCGTCCTGTGTTGCCATGCCGAAAGGCGGAACTCGCAGGAGACCGCCAGCGATAAGCTGGA
ASV386	0	0	0	0	0	0	227	0	0	0	0	0	0	0	0	0	0	0	0	0	GTAGTCCACGCTGTAAACGATGTCGATTTGGAGGTTGTGCCCTTGAGGCGTGGCTTCCGGAGCTAACGCGTTAAATCGACCGCCTGGGGAGTACGGCCGCAAGGTTAAAACTCAAATGAATTGACGGGGGCCCGCACAAGCGGTGGAGCATGTGGTTTAATTCGATGCAACGCGAAGAACCTTACCTACTCTTGACATCCAGAGAACTTAGCAGAGATGCTTTGGTGCCTTCGGGAACTCTGAGACAGGTGCTGCATGGCTGTCGTCAGCTCGTGTTGTGAAATGTTGGGTTAAGTCCCGCAACGAGCGCAACCCTTATCCTTTGTTGCCAGCGGTTCGGCCGGGAACTCAAAGGAGACTGCCAGTGATAAACTGGA
ASV387	22	0	31	13	0	84	23	36	0	0	0	0	0	0	0	0	17	0	0	0	GTAGTCCACGCCGTAAACGATGAATGCTAGCCGTTGGGTAGCTTGCTATTCAGTGGCGCAGCTAACGCATTAAGCATTCCGCCTGGGGAGTACGGCCGCAAGGTTGAAACTCAAAGGAATTGACGGGGGCCCGCACAAGCGGTGGAGCATGTGGTTTAATTCGACGCAACGCGCAGAACCTTACCAGGGTTTGACATCCTGCGACCGCTCCGTAATGGGAGTTTTCCCGCAAGGGACGCAGAGACAGGTGCTGCATGGCTGTCGTCAGCTCGTGTCGTGAGATGTTGGGTTAAGTCCCGCAACGAGCGCAACCCTCGCCTTTAGTTGCCATCATTCAGTTGGGCACTCTAGAGGGACCGCCGGCGACAAGCCGGA
ASV388	0	0	0	0	0	0	63	22	0	0	0	0	0	141	0	0	0	0	0	0	GTAGTCCACGCCCTAAACGATGTCAACTGGTTGTTGGGTCTTCACTGACTCAGTAACGAAGCTAACGCGTGAAGTTGACCGCCTGGGGAGTACGGCCGCAAGGTTGAAACTCAAAGGAATTGACGGGGACCCGCACAAGCGGTGGATGATGTGGTTTAATTCGATGCAACGCGAAAAACCTTACCCACCTTTGACATGTACGGAATTCGCCAGAGATGGCTTAGTGCTCGAAAGAGAGCCGTAACACAGGTGCTGCATGGCTGTCGTCAGCTCGTGTCGTGAGATGTTGGGTTAAGTCCCGCAACGAGCGCAACCCTTGTCATTAGTTGCTACATTTAGTTGGGCACTCTAATGAGACTGCCGGTGACAAACCGGA
ASV389	0	0	0	0	0	0	0	224	0	0	0	0	0	0	0	0	0	0	0	0	GTAGTCCACGCCGTAAACGATGATAACTAGCTGCCGGGGCACATGGTGTTTCGGTGGCGCAGCTAACGCATTAAGTTATCCGCCTGGGGAGTACGGTCGCAAGATTAAAACTCAAAGGAATTGACGGGGGCCTGCACAAGCGGTGGAGCATGTGGTTTAATTCGAAGCAACGCGCAGAACCTTACCAACGTTTGACATCCCTATCGCGGATCGTGGAGACACTTTCCTTCAGTTCGGCTGGATAGGTGACAGGTGCTGCATGGCTGTCGTCAGCTCGTGTCGTGAGATGTTGGGTTAAGTCCCGCAACGAGCGCAACCCTCGCCTTTAGTTGCCATCATTTAGTTGGGTACTCTAAAGGAACCGCCGGTGATAAGCCGGA
ASV390	0	0	0	0	0	0	0	0	0	0	0	0	0	0	0	224	0	0	0	0	GTAGTCCATGCCGTAAACGTTGGGCGCTAGGTGTGGGACTCATTCCACGAGTTCCGTGCCGTAGCTAACGCATTAAGCGCCCCGCCTGGGGAGTACGGCCGCAAGGCTAAAACTCAAAGGAATTGACGGGGGCCCGCACAAGCGGCGGAGCATGCGGATTAATTCGATGCAACGCGAAGAACCTTACCAAGGCTTGACATACACCGGAATGTGCCAGAGATGGTGCAGCCTTTGGGCTGGTGTACAGGTGGTGCATGGTTGTCGTCAGCTCGTGTCGTGAGATGTTGGGTTAAGTCCCGCAACGAGCGCAACCCTCGTTCCATGTTGCCAGCACGTCGTGGTGGGGACTCATGGGAGACTGCCGGGGTCAACTCGGA
ASV391	0	47	0	0	23	0	36	37	48	0	0	0	0	32	0	0	0	0	0	0	GTAGTCCATGCCGTAAACGATGAGTGTTCGCCCTTGGTCTACGCGGATCAGGGGCCCAGCTAACGCGTGAAACACTCCGCCTGGGGAGTACGGTCGCAAGACCGAAACTCAAAGGAATTGACGGGGGCCTGCACAAGCGGTGGAGCATGTGGTTTAATTCGATACAACGCGCAAAACCTTACCAGCCCTTGACATATGAACAACAAAACCTGTCCTTAACAGGATGGTACTGACTTTCATACAGGTGCTGCATGGCTGTCGTCAGCTCGTGTCGTGAGATGTTGGGTTAAGTCCCGCAACGAGCGCAACCCTTGTCCCTAGTTGCTACGCAAGAGCACTCTAGGGAGACTGCCGGTGACAAACCGGA
ASV392	0	0	0	29	40	45	0	43	31	0	0	0	0	0	0	0	34	0	0	0	GTAGTCCACGCCGTAAACGATGAATGCCAGCCGTTAGTGGGTTTACTCACTAGTGGCGCAGCTAACGCTTTAAGCATTCCGCCTGGGGAGTACGGTCGCAAGATTAAAACTCAAAGGAATTGACGGGGGCCCGCACAAGCGGTGGAGCATGTGGTTTAATTCGACGCAACGCGCAGAACCTTACCAGCCCTTGACATCCCGGTCGCGGACTCCAGAGACGGAGTTCTTCAGTTCGGCTGGACCGGAGACAGGTGCTGCATGGCTGTCGTCAGCTCGTGTCGTGAGATGTTGGGTTAAGTCCCGCAACGAGCGCAACCCCCGTCCTTAGTTGCTACCATTTAGTTGAGCACTCTAAGGAGACTGCCGGTGATAAGCCGCGA
ASV393	35	0	0	0	0	50	0	17	23	0	0	20	0	20	20	22	14	0	0	0	GTAGTCCACGCCGTAAACGATGAATGCTAGCCGTTGGGCAGCTTGCTGTTCAGTGGCGCAGCTAACGCATTAAGCATTCCGCCTGGGGAGTACGGCCGCAAGGTTGAAACTCAAAGGAATTGACGGGGGCCCGCACAAGCGGTGGAGCATGTGGTTTAATTCGACGCAACGCGCAGAACCTTACCAGGGTTTGACATCCTGCGACCGCCCTCTAATAGGGGTTTTCCCGCAAGGGACGCAGAGACAGGTGCTGCATGGCTGTCGTCAGCTCGTGTCGTGAGATGTTGGGTTAAGTCCCGCAACGAGCGCAACCCTCGCCTTTAGTTGCCATCATTCAGTTGGGCACTCTAGAGGGACCGCCGGCGACAAGCCGGA
ASV394	0	0	0	0	0	0	28	43	0	0	0	20	0	0	31	27	0	0	21	50	GTAGTCCACGCCGTAAACGATGGATACTAGCTGTTGGGGGCAACCTCAGTGGCTAAGCGAAAGTGATAAGTATCCCACCTGGGGAGTACGTTCGCAAGAATGAAACTCAAAGGAATTGACGGGGGCCCGCACAAGCGGTGGAGCATGTGGTTTAATTCGATGATACGCGAGGAACCTTACCAAGGCTTAAATGTAGATTGACCGGTTTGGAAACAGACCTTTCGCAAGACAATTTACAAGGTGCTGCATGGTTGTCGTCAGCTCGTGCCGTGAGGTGTCAGGTTAAGTCCTATAACGAGCGCAACCCCTGTTGTTAGTTGCCAGCGAGTCATGTCGGGAACTCTAACAAGACTGCCAGTGCAAACTGTGA
ASV395	67	0	0	7	0	31	0	34	0	0	0	0	0	47	9	0	12	0	0	12	GTAGTCCACGCCGTAAACGTTGGGCGCTAGGTGTGGGCTCCATTCCACGGAGTCTGTGCCGTAGCTAACGCATTAAGCGCCCCGCCTGGGGAGTACGGCCGCAAGGCTAAAACTCAAAGGAATTGACGGGGGCCCGCACAAGCGGCGGAGCATGTTGCTTAATTCGATGCAACGCGAAGAACCTTACCTGGGCTTGACATGCAGGGAAATCTCGTAGAGATACGGGGTCCTTTTGGGCCTTGCACAGGTGGTGCATGGCTGTCGTCAGCTCGTGTCGTGAGATGTTGGGTTAAGTCCCGCAACGAGCGCAACCCTCGTCCTATGTTGCCAGCGAGTAATGTCGGGGACTCATAGGAGACTGCCGGGGTCAACTCGGA
ASV396	0	0	14	0	0	0	19	50	33	40	0	0	0	0	14	40	0	0	6	0	GTAGTCCACGCCGTAAACGATGATAACTAGCTGTCCGGGGACTTGGTCTTTGGGTGGCGCAGCTAACGCATTAAGTTATCCGCCTGGGGAGTACGGCCGCAAGGTTAAAACTCAAATGAATTGACGGGGGCCTGCACAAGCGGTGGAGCATGTGGTTTAATTCGAAGCAACGCGCAGAACCTTACCAGCGTTTGACATGGTAGGACGGCTTCCAGAGATGGATTCCTTCCCTTCGGGGACCTACACACAGGTGCTGCATGGCTGTCGTCAGCTCGTGTCGTGAGATGTTGGGTTAAGTCCCGCAACGAGCGCAACCCTCGCCTTTAGTTACCATCATTTAGTTGGGTACTCTAAAGGAACCGCCGGTGATAAGCCGGA
ASV397	0	0	0	0	0	0	0	0	0	0	0	0	0	0	0	216	0	0	0	0	GTAGTCCATGCCGTAAACGTTGGGCGCTAGGTGTGGGGCTCATTCCACGAGTTCCGTGCCGCAGCTAACGCATTAAGCGCCCCGCCTGGGGAGTACGGCCGCAAGGCTAAAACTCAAAGGAATTGACGGGGGCCCGCACAAGCGGCGGAGCATGCGGATTAATTCGATGCAACGCGAAGAACCTTACCAAGGCTTGACATACACCGGAACAGTGCAGAGATGTGCTGGCCTTTTGGGCTGGTGTACAGGTGGTGCATGGTTGTCGTCAGCTCGTGTCGTGAGATGTTGGGTTAAGTCCCGCAACGAGCGCAACCCTCGTTCCATGTTGCCAGCACGTCGTGGTGGGGACTCATGGGAGACTGCCGGGGTCAACTCGGA
ASV398	0	0	0	0	25	0	41	0	0	0	0	82	9	58	0	0	0	0	0	0	GTAGTCCACGCCGTAAACGATGAATGCCAGACGTCGGGCAGCATGCTGTTCGGTGTCACACCTAACGGATTAAGCATTCCGCCTGGGGAGTACGGCCGCAAGGTTAAAACTCAAAGGAATTGACGGGGGCCCGCACAAGCGGTGGAGCATGTGGTTTAATTCGAAGCAACGCGCAGAACCTTACCAACCCTTGACATCCCAGGACAGCCCGAGAGATCGGGTCTCCACTTCGGTGGCCTGGAGACAGGTGCTGCATGGCTGTCGTCAGCTCGTGTCGTGAGATGTTCGGTTAAGTCCGGCAACGAGCGCAACCCACACTTTCAGTTGCCATCATTCAGTTGGGCACTCTGGAAGAACTGCCGATGATAAGTCGGA
ASV399	0	0	0	0	0	0	0	0	0	215	0	0	0	0	0	0	0	0	0	0	GTAGTCCACGCCGTAAACGATGATCACTCGTGATTGGCGATATACGGTCAGTCACCTAGCGAAAGCGTTAAGTGATCCACCTGGGGAGTACGGCCGCAAGGCTGAAACTCAAAGGAATTGACGGGGGCCCGCACAAGCGGTGGAGCATGTGGTTTAATTCGATGATACGCGAGGAACCTTACCAGGGCTCGAACGCACGACGACAGGGGCGGAAACGTCCTCTTCTTCGGACGGCGTGCGAGGTGCTGCATGGCTGTCGTCAGCTCGTGCCGTGAGGTGTCGGGTTAAGTCCCATAACGAGCGCAACCCCTACTGCTAGTTGCCAGCGGATCATGCCGGGGACTCTAGCGGAACTGCCCGCGTAAGCGGTGA
ASV400	0	0	0	0	0	0	0	0	0	0	0	214	0	0	0	0	0	0	0	0	GTAGTCCATGCCGTAAACGTTGGGCGCTAGGTGTGGGGCTCATTCCACGAGTTCCGTGCCGCAGCTAACGCATTAAGCGCCCCGCCTGGGGAGTACGGCCGCAAGGCTAAAACTCAAAGGAATTGACGGGGGCCCGCACAAGCGGCGGAGCATGCGGATTAATTCGATGCAACGCGAAGAACCTTACCAAGGCTTGACATACACCGGAACAGTGCAGAGATGTGCTGGCCTTTTGGGCTGGTGTACAGGTGGTGCATGGTTGTCGTCAGCTCGTGTCGTGAGATGTTGGGTTAAGTCCCGCAACGAGCGCAACCCTCGTTCCATGTTGCCAGCAGTGCTTTCGGGTGGCTGGGGACTCATGGGAGACTGCCGGGGTCAACTCGGA
ASV401	0	0	22	0	0	27	35	46	0	54	0	0	0	0	29	0	0	0	0	0	GTAGTCCACGCCGTAAACGATGAATGCCAGCCGTTAGTGGGTTTACTCACTAGTGGCGCAGCTAACGCTTTAAGCATTCCGCCTGGGGAGTACGGTCGCAAGATTAAAACTCAAAGGAATTGACGGGGGCCCGCACAAGCGGTGGAGCATGTGGTTTAATTCGACGCAACGCGCAGAACCTTACCAGCCCTTGACATGTCTAGGACCGGTCGCAGAGATGTGACCTTCTCTTCGGAGCCTAGAGCACAGGTGCTGCATGGCTGTCGTCAGCTCGTGTCGTGAGATGTTGGGTTAAGTCCCGCAACGAGCGCAACCCCCGTCCTTAGTTGCTACCATTTAGTTGAGCACTCTAAGGAGACTGCCGGTGATAAGCCGCGA
ASV402	0	0	13	0	0	0	32	38	0	0	0	34	0	0	0	93	0	0	0	0	GTAGTCCACGCCCTAAACGATGTCTACTAGTTGTCGGGTTTTAATTAACTTGGTAACGCAGCTAACGCGTGAAGTAGACCGCCTGGGGAGTACGGTCGCAAGATTAAAACTCAAAGGAATTGACGGGGACCCGCACAAGCGGTGGATGATGTGGATTAATTCGATGCAACGCGAAAAACCTTACCTACCCTTGACATGTCAGGAAGGCCGGAGAGATTTGGCTGTGCCCGAAAGGGAACCTGAACACAGGTGCTGCATGGCTGTCGTCAGCTCGTGTCGTGAGATGTTGGGTTAAGTCCCGCAACGAGCGCAACCCTTGTCATTAGTTGCTACATTTAGTTGAGCACTCTAATGAGACTGCCGGTGACAAACCGGA
ASV403	65	0	23	0	0	25	0	66	22	0	0	0	0	0	0	0	0	0	8	0	GTAGTCCACGCCCTAAACGATGCATACTTGGTGTGAGCCATTCATTTGGTTCGTGCCGGAGCTAACGCGTTAAGTATGCCGCCTGGGGAGTACGGTCGCAAGGCTGAAACTCAAAGGAATTGACGGGGGCCCGCACAAGCGGTGGAGCATGTGGTTTAATTCGACGCAACGCGAAGAACCTTACCTGGGCTCGAACGGCTTCCCAACGGCTGTGGAAACACAGCTACTCCGCAAGGGGGTGGAGTCGAGGTGCTGCATGGCTGTCGTCAGCTCGTGTCGTGAGATGTTGGGTTAAGTCCCGCAACGAGCGCAACCCTTGTCCTGTGTTGCTAACCGAAAGGTGCACTCTCAGGAGACCGCCAGCGATAAGTTGGA
ASV404	0	0	0	0	0	0	0	19	0	0	0	0	0	5	13	0	0	14	5	153	GTAGTCCACGCCCTAAACGATGAATACTCGATGTTCGGCTCGTTGGAGCTGAGTGTCCAAGCGAAAGCGTTAAGTATTCCACCTGGGAAGTACGGCCGCAAGGTTAAAACTCAAAGGAATTGACGGGGGCCCGCACAAGCGGAGGAGCATGTGGTTTAATTCGATGGTACGCGAGGAACCTTACCTGGGCTAGAATGCGCGTGACGAATACTGAAAGGTATTTTCCCCGCAAGGGGCACAAAGCAAGGTGCTGCATGGCTGTCGTCAGCTCGTGCCGTGAGGTGTTGGGTTAAGTCCCGCAACGAGCGCAACCCCTATCATCAGTTGCCAGTCCGCAAGGAGGAACTCTGGTGAAACTGCCTGCGTAAGCAGTGA
ASV405	40	0	0	0	0	0	0	86	0	0	0	12	0	0	0	15	0	0	22	32	GTAGTCCACACCGTAAACGTTGGGCGCTAGGTGTGGGATCCATTCCACGGGTTCCGTGCCGCAGCTAACGCATTAAGCGCCCCGCCTGGGGAGTACGGCCGCAAGGCTAAAACTCAAAGGAATTGACGGGGGCCCGCACAAGCGGCGGAGCATGCGGATTAATTCGATGCAACGCGAAGAACCTTACCTGGGTTTGACATATGCCGGAAAGCATCAGAGATGGTGCCCCTTTTAGTCGGTATACAGGTGGTGCATGGCTGTCGTCAGCTCGTGTCGTGAGATGTTGGGTTAAGTCCCGCAACGAGCGCAACCCTCGTTCCATGTTGCCAGCAGCACCCTTCGGGGTGGCTGGGGACTCATGGGAGACTGCCGGGGTCAACTCGGA
ASV406	0	0	0	0	0	0	0	207	0	0	0	0	0	0	0	0	0	0	0	0	GTAGTCCACGCCCTAAACGATGCGAACTGGATGTTGGGTGCAATTTGGCACGCAGTATCGAAGCTAACGCGTTAAGTTCGCCGCCTGGGGAGTACGGTCGCAAGACTGAAACTCAAAGGAATTGACGGGGGCCCGCACAAGCGGTGGAGTATGTGGTTTAATTCGATGCAACGCGAAGAACCTTACCTGGCCTTGACATGCACGGAACTTTCCAGAGATGGATTGGTGCCTTCGGGAACCGTGACACAGGTGCTGCATGGCTGTCGTCAGCTCGTGTCGTGAGATGTTGGGTTAAGTCCCGCAACGAGCGCAACCCTTGTCCTTAGTTGCCAGCACGTAATGGTGGGAACTCTAAGGAGACCGCCGGCGACAAGCCGGA
ASV407	40	0	13	22	0	17	0	49	0	50	0	0	0	0	0	0	0	0	7	7	GTAGTCCACGCCGTAAACGATGAATGCTAGCCGTTGGATAGCTTGCTATTCAGTGGCGCAGCTAACGCATTAAGCATTCCGCCTGGGGAGTACGGCCGCAAGGTTGAAACTCAAAGGAATTGACGGGGGCCCGCACAAGCGGTGGAGCATGTGGTTTAATTCGACGCAACGCGCAGAACCTTACCAGGGTTTGACATCCTGCGACCGCCCTCTAATAGGGGTTTTCCCGCAAGGGACGCAGAGACAGGTGCTGCATGGCTGTCGTCAGCTCGTGTCGTGAGATGTTGGGTTAAGTCCCGCAACGAGCGCAACCCTCGCCTTTAGTTGCCATCATTCAGTTGGGCACTCTAGAGGGACCGCCGGCGACAAGCCGGA
ASV408	7	12	0	11	27	0	28	30	18	0	0	11	0	17	0	22	20	0	0	1	GTAGTCCACGCTGTAAACGTTGGGCGCTAGGTGTGGGGTGCTGTCCACGCATTCCGTGCCGTAGCTAACGCATTAAGCGCCCCGCCTGGGGAGTACGGCCGCAAGGCTAAAACTCAAAGGAATTGACGGGGGCCCGCACAAGCGGCGGAGCATGTGGATTAATTCGATGCAACGCGAAGAACCTTACCTGGGCTTGACATGCACCGGATCACCTCAGAGATGGGGTTTTCTTCGGACTGGTGTACAGGTGGTGCATGGCTGTCGTCAGCTCGTGTCGTGAGATGTTGGGTTAAGTCCCGCAACGAGCGCAACCCTTGTCCTGCGTTGCCAGCACGTAATGGTGGGGACTCGTGGGAGACTGCCGGGGTCAACTCGGA
ASV409	71	0	0	45	0	0	0	6	0	0	0	0	0	34	0	0	25	22	0	0	GTAGTCCACACCGTAAACGTTGGGCGCTAGGTGTGGGACTCATTCCACGAGTTCCGTGCCGCAGCTAACGCATTAAGCGCCCCGCCTGGGGAGTACGGCCGCAAGGCTAAAACTCAAAGGAATTGACGGGGGCCCGCACAAGCGGCGGAGCATGCGGATTAATTCGATGCAACGCGAAGAACCTTACCTAGGTTTGACATATACCGGAAAGCTCTAGAGATAGAGCCCCTTTTAGTCGGTATACAGGTGGTGCATGGCTGTCGTCAGCTCGTGTCGTGAGATGTTGGGTTAAGTCCCGCAACGAGCGCAACCCTCGTCTTATGTTGCCAGCACGTAATGGTGGGGACTCATAAGAGACTGCCGGGGTCAACTCGGA
ASV410	14	0	0	45	0	6	27	80	0	2	0	0	0	17	0	0	0	12	0	0	GTAGTCCACACCGTAAACGTTGGGCGCTAGGTGTGGGACTCATTCCACGAGTTCCGTGCCGCAGCTAACGCATTAAGCGCCCCGCCTGGGGAGTACGGCCGCAAGGCTAAAACTCAAAGGAATTGACGGGGGCCCGCACAAGCGGCGGAGCATGCGGATTAATTCGATGCAACGCGAAGAACCTTACCTAGGTTTGACATATACGAGAAGCCTCTAGAGATAGAGGTCTCTTTGGACACTCGTATACAGGTGGTGCATGGCTGTCGTCAGCTCGTGTCGTGAGATGTTGGGTTAAGTCCCGCAACGAGCGCAACCCTCGTCTTATGTTGCCAGCACGTCATGGTGGGGACTCATAAGAGACTGCCGGGGTCAACTCGGA
ASV411	0	0	0	30	0	0	0	1	0	160	0	0	0	3	0	0	9	0	0	0	GTAGTCCACGCCGTAAACGATGGGCACTAGGTGTGGGAGGTGTCGACTCCTCCCGTGCCGTCGCTAACGCACTAAGTGCCCCGCCTGGGGAGTACGGCCGCAAGGCTAAAACTCAAAGGAATTGACGGGGGCCCGCACAAGCAGCGGAGCATGTGGTTTAATTCGACGCAACGCGAAGAACCTTACCTGGGCTTGACATGTTGGTGACCGCCGTGGAAACACGGTTTTCCTTCGGGACACCATCACAGGTGGTGCATGGCTGTCGTCAGCTCGTGTCGTGAGATGTTGGGTTAAGTCCCGCAACGAGCGCAACCCCCGTCCTATGTTGCCAGCATTAAGTTGGGGACTCATAGGAGACTGCCGGTGACAAACCGGA
ASV412	0	0	0	0	0	23	17	0	0	21	0	15	0	0	0	13	47	56	0	11	GTAGTCCATGCCGTAAACGGTGGGCGCTAGGTGTAGGGGGCTTCCACGTCTTCTGTGCCGTAGCTAACGCATTAAGCGCCCCGCCTGGGGAGTACGGCCGCAAGGCTAAAACTCAAAGGAATTGACGGGGGCCCGCACAAGCGGCGGAGCATGTGGATTAATTCGATGCAACGCGAAGAACCTTACCTGGGCTTGACATATAGCGGATCGCTGCAGAGATGTAGTTTCCCTTTGTGGTCGTTATACAGGTGGTGCATGGTTGTCGTCAGCTCGTGTCGTGAGATGTTGGGTTAAGTCCCGCAACGAGCGCAACCCTTGTCTTATGTTGCCAGCATTTGGTTGGGGACTCATGAGAGACTGCCGGGGTCAACTCGGA
ASV413	21	0	0	24	0	62	21	44	0	0	0	0	0	0	19	0	10	0	0	0	GTAGTCCACGCCGTAAACGATGGATGCTAGCCGTTGGCGAGCTTGCTCGTCAGTGGCGCAGCTAACGCTTTAAGCATCCCGCCTGGGGAGTACGGTCGCAAGATTAAAACTCAAAGGAATTGACGGGGGCCCGCACAAGCGGTGGAGCATGTGGTTCAATTCGAAGCAACGCGCAGAACCTTACCAGCCCTTGACATCCCGGTCGCGGACGCCAGAGACGGTGTCCTTCAGTTCGGCTGGACCGGAGACAGGTGCTGCATGGCTGTCGTCAGCTCGTGTCGTGAGATGTTGGGTTAAGTCCCGCAACGAGCGCAACCCTCGCCCTTAGTTGCCATCATTCAGTTGGGCACTCTAAGGGGACTGCCGGTGATAAGCCGGA
ASV414	20	0	0	20	0	45	12	61	0	0	0	0	0	14	20	0	0	0	0	9	GTAGTCCACGCCGTAAACGATGAATGCCAGCCGTTAGTGGGTTTACTCACTAGTGGCGCAGCTAACGCTTTAAGCATTCCGCCTGGGGAGTACGGTCGCAAGATTAAAACTCAAAGGAATTGACGGGGGCCCGCACAAGCGGTGGAGCATGTGGTTTAATTCGACGCAACGCGCAGAACCTTACCAGCCCTTGACATGTCCATGACCGGTCGCAGAGATGTGACCTTCTCTTCGGAGCATGGAGCACAGGTGCTGCATGGCTGTCGTCAGCTCGTGTCGTGAGATGTTGGGTTAAGTCCCGCAACGAGCGCAACCCCCGTCTTTAGTTGCTACCATTTAGTTGAGCACTCTAAAGAGACTGCCGGTGATAAGCCGCGA
ASV415	0	0	0	17	0	25	0	0	0	0	0	28	0	42	0	33	55	0	0	0	GTAGTCCATGCCGTAAACGATGAGTGTTCGCCCTTGGTCTACGCGGATCAGGGGCCCAGCTAACGCGTGAAACACTCCGCCTGGGGAGTACGGTCGCAAGACCGAAACTCAAAGGAATTGACGGGGGCCTGCACAAGCGGTGGAGCATGTGGTTTAATTCGATACAACGCGCAAAACCTTACCAGCCCTTGACATATGAACAACAAAACCTGTCCTTAACAGGATGGTACTGACTTTCATACAGGTGCTGCATGGCTGTCGTCAGCTCGTGTCGTGAGATGTTTGGTCAAGTCCTATAACGAGCGCAACCCTTGTCCCTAGTTGCTACGCAAGAGCACTCCAGGGAGACTGCCGGTGACAAACCGGA
ASV416	0	16	7	0	49	3	44	10	20	0	0	15	0	0	0	14	17	0	0	0	GTAGTCCACGCCGTAAACGATGAGTGCTAGTTGTCGGCATGCATGCATGTCGGTGACGCAGCTAACGCATTAAGCACTCCGCCTGGGGAGTACGGTCGCAAGATTAAAACTCAAAGGAATTGACGGGGGCCCGCACAAGCGGTGGAGCATGTGGTTTAATTCGAAGCAACGCGCAGAACCTTACCACCTTTTGACATGCCCGGACCACCAGAGAGATCTGGCTTTCCCTTCGGGGACTGGGACACAGGTGCTGCATGGCTGTCGTCAGCTCGTGTCGTGAGATGTTGGGTTAAGTCCCGCAACGAGCGCAACCCACGCCATTAGTTGCCATCATTTAGTTGGGCACTCTAATGGGACCGCCGGTGGTAAGCCGGA
ASV417	47	7	44	0	0	0	0	10	0	0	0	0	0	51	25	0	0	0	9	0	GTAGTCCACGCCGTAAACGATGAGAACTTGACGTCGGTTTGCTCTGCGAATCGGTGTCGTAGCTAACGCGATAAGTTCTCCGCCTGGGGAGTACGGCCGCAAGGTTGAAACTCAAAGGAATTGACGGGGGCCCGCACAAGCGGTGGAGTATGTGGTTTAATTCGATGCAACGCGAAGAACCTTACCTGGTCTTGACATGTCGAGAAGCCTGCAGAGATGCGGGTGTGCCTTCGGGAACTCGAACACAGGTGCTGCATGGCTGTCGTCAGCTCGTGTCGTGAGATGTTGGGTTAAGTCCCGCAACGAGCGCAACCCTTGCCCTTAGTTGCCATCATTCAGTTGGGCACTCTAAGGGGACCGCCGGTGACAAACCGGA
ASV418	10	0	0	29	0	0	0	0	13	135	0	0	0	0	0	6	0	0	0	0	GTAGTCCACGCTGTAAACGATGGGTACTAGGCTTTGTGGGAATAGACCCCTGCAGAGCCGGAGCTAACGCAATAAGTACCCCGCCTGGGAAGTACGGTCGCAAGACTAAAACTCAAAGGAATTGACGGGGGCCCGCACAAGCGGTGGATCATGTGGTTTAATTCGAAGCAACGCGCAAAACCTTACCTGGGTTTGACATCCCCGGACCGCTGTAGAAATACAGTTTTTGTAGCAATACAACCGGGAGACAGGTGCTGCATGGCTGTCGTCAGCTCGTGTGGTGACATGTTGGGTTAAGTCCCGCAACGAGCGCAACCCTTGCCTTTAGTTGCCAGCATTCAGTTGGGCACTCTAGAGGGACTGCCGTGGTTAACACGGA
ASV419	0	0	0	14	0	43	0	0	0	0	0	0	0	0	0	0	136	0	0	0	GTAGTCCACACCGTAAACGTTGGGCGCTAGGTGTGGGATCCATTCCACGGGTTCCGTGCCGTAGCTAACGCATTAAGCGCCCCGCCTGGGGAGTACGGCCGCAAGGCTAAAACTCAAAGGAATTGACGGGGGCCCGCACAAGCGGCGGAGCATGCGGATTAATTCGATGCAACGCGAAGAACCTTACCTGGGTTTGACATACACCAGAAGCCCCCAGAGATGGGGGTCTCTTTGATACTGGTGTACAGGTGGTGCATGGCTGTCGTCAGCTCGTGTCGTGAGATGTTGGGTTAAGTCCCGCAACGAGCGCAACCCTCGTTCCATGTTGCCAGCGGATTATGCCGGGGACTCATGGGAGACTGCCGGGGTCAACTCGGA
ASV420	6	0	0	0	0	8	7	5	4	0	0	40	7	37	16	29	30	0	2	1	GTAGTCCATGCCGTAAACGATGAGTGTTCGCCCTTGGTCTACGCGGATCAGGGGCCCAGCTAACGCGTGAAACACTCCGCCTGGGGAGTACGGTCGCAAGACCGAAACTCAAAGGAATTGACGGGGGCCTGCACAAGCGGTGGAGCATGTGGTTTAATTCGATACAACGCGCAAAACCTTACCAGCCCTTGACATATGAACAACAAAACCTGTCCTTAACGGGATGGTACTGACTTTCATACAGGTGCTGCATGGCTGTCGTCAGCTCGTGTCGTGAGATGTTGGGTTAAGTCCCGCAACGAGCGCAACCCTTGTCTCTAGTTGCTACGAAAGGGCACTCTAGAGAGACTGCCGGTGACAAACCGGA
ASV421	0	0	17	0	0	0	0	95	0	0	0	0	0	0	30	0	0	0	0	50	GTAGTCCATGCCGTAAACGTTGGGCACTAGGTGTGGGGGACATTCCACGTTTTCCGCGCCGTAGCTAACGCATTAAGTGCCCCGCCTGGGGAGTACGGCCGCAAGGCTAAAACTCAAAGGAATTGACGGGGGCCCGCACAAGCGGCGGAGCATGCGGATTAATTCGATGCAACGCGAAGAACCTTACCAAGGCTTGACATGAACCGGAAAGACCTGGAAACAGGTCCCCCACTTGTGGTCGGTTTACAGGTGGTGCATGGTTGTCGTCAGCTCGTGTCGTGAGATGTTGGGTTAAGTCCCGCAACGAGCGCAACCCTCGTTCTATGTTGCCAGCACGTGATGGTGGGGACTCATAGGAGACTGCCGGGGTCAACTCGGA
ASV422	0	0	0	0	0	0	0	52	0	118	0	0	0	22	0	0	0	0	0	0	GTAGTCCACGCTGTAAACGATGAGAACTAGGTGTCGTGGGTGTTGACCCCCGCGGTGCCGTAGCTAACGCATTAAGTTCTCCGCCTGGGAAGTACGGCCGCAAGGCTAAAACTCAAAGGAATTGACGGGGGCCCGCACAAGCGGTGGAGCATGTGGTTTAATTCGACGCAACGCGCAGAACCTTACCCAGACTTGACATCTATCAAATCCGGCCCAAAAGTTGGAGTGCCCGCAAGGGAATGGTAAGACAGGTGCTGCATGGCTGTCGTCAGCTCGTGTCGTGAGATGTTGGGTTAAGTCCCGCAACGAGCGCAACCCTCGCCTTTAGTTGCTCCGCAAGGAGATCTCTAGAGGGACCGCCAGTGATAAGCTGGA
ASV423	0	0	21	22	19	13	19	15	10	9	0	0	48	15	0	0	0	0	0	0	GTAGTCCACGCCGTAAACGTTGGGCGCTAGGTGTGGGGACCATTCCACGGTTTCTGTGCCGCAGCTAACGCATTAAGCGCCCCGCCTGGGGAGTACGGCCGCAAGGCTAAAACTCAAAGGAATTGACGGGGGCCCGCACAAGCGGCGGAGCATGTGGATTAATTCGATGCAACGCGAAGAACCTTACCTGGGTTTGACATGCACAGGATCGCGGCAGAGATGTCGTTTCCCTTGTGGCCTGTGTGCAGGTGGTGCATGGCTGTCGTCAGCTCGTGTCGTGAGATGTTGGGTTAAGTCCCGCAACGAGCGCAACCCTTGTTCCATGTTGCCAGCACGTGATGGTGGGGACTCATGGGAGACTGCCGGGGTCAACTCGGA
ASV424	0	0	0	0	0	25	0	0	13	0	0	0	0	0	0	0	45	108	0	0	GTAGTCCACGCCGTAAACGATGATTACTCGAAGTATGCGATATGACAGTATGCTTCCAAGCGAAAGTGATAAGTAATCCACCTGGGGAGTACGCCGGCAACGGTGAAACTCAAAGGAATTGACGGGGGCCCGCACAAGCGGAGGAACATGTGGTTTAATTCGATGATACGCGAGGAACCTTACCCGGGATTGAAATGTATGTGAGCCTTTTGGGAAACCGAGAGGGTTCTCTTCGGAGACACATATGTAGGTGCTGCATGGTTGTCGTCAGCTCGTGCCGTGAGGTGTCGGCTTAAGTGCCATAACGAGCGCAACCCTTATCGTCAGTTACTAACAGGTCAAGCTGAGGACTCTGGCGAGACTGCCGTCGTAAGGCGAGA
ASV425	0	20	0	0	0	0	18	135	0	0	0	0	0	0	0	0	0	0	0	17	GTAGTCCACGCCCTAAACGATGTCAACTAGTTGTTGGGGATTCATTTCCTTAGTAACGTAGCTAACGCGTGAAGTTGACCGCCTGGGGAGTACGGTCGCAAGATTAAAACTCAAAGGAATTGACGGGGACCCGCACAAGCGGTGGATGATGTGGATTAATTCGATGCAACGCGAAAAACCTTACCTACCCTTGACATGGTCGGAATCCTGCTGAGAGGCGGGAGTGCTCGAAAGAGAACCGGCGCACAGGTGCTGCATGGCTGTCGTCAGCTCGTGTCGTGAGATGTTGGGTTAAGTCCCGCAACGAGCGCAACCCTTGTCCTTAGTTGCTACGCAAGAGCACTCTAAGGAGACTGCCGGTGACAAACCGGA
ASV426	0	0	0	23	0	36	0	18	0	49	0	0	0	39	15	0	8	0	0	0	GTAGTCCACGCCGTAAACGATGGGCACTAGATGTGGGCGGTGTCGACTCCGTCCGTGTCGAAGCTAACGCATTAAGTGCCCCGCCTGGGGAGTACGGCCGCAAGGCTAAAACTCAAAGGAATTGACGGGGGCCCGCACAAGCAGCGGAGCATGTGGTTTAATTCGACGCAACGCGAAGAACCTTACCTGGGCTTGACATGTCCGTGTAAACCCTGGAAACAGGGTCCCTCTTCGGAGCGCGGTCACAGGTGGTGCATGGCTGTCGTCAGCTCGTGTCGTGAGATGTTGGGTTAAGTCCCGCAACGAGCGCAACCCCTATCCTATGTTGCCAGCGGTTCGGCCGGGGACTCGTGGGATACTGCCGGTGACAAACCGGA
ASV427	37	0	49	0	0	24	0	0	0	16	0	0	0	22	0	0	0	10	28	0	GTAGTCTATGCTGTAAACGATGTGCACTTGGTGTTGGGTCGATTCGATTCAGTGCCGAAGCTAACGCGATAAGTGCACCGCCTGGGGAGTATGCCCGCAAGGGTGAAACTCAAAGGAATTGACGGGGGCCCGCACAAGCGGTGGATTATGTGGTTTAATTCGATGATACGCGAGGAACCTTACCAGGGTTTGACATGCTCAGGAATAAGCTAGAGATAGTTTAGCCCGCAAGGGTCTGAGCACAGGTGCTGCATGGCTGTCGTCAGCTCGTGCCGTGAGGTGTTGGGTTAAGTCCCGCAACGAGCGCAACCCCTATTGCCAGTTACCATCATTCAGTTGGGGACTCTGGCGAGACTGCCGGTGACAAACCGGA
ASV428	30	0	5	0	0	8	14	58	15	0	0	11	0	45	0	0	0	0	0	0	GTAGTCCATGCCGTAAACGTTGGGCGCTAGGTGTGGGGCTCATTCCACGAGTTCCGTGCCGCAGCTAACGCATTAAGCGCCCCGCCTGGGGAGTACGGCCGCAAGGCTAAAACTCAAAGGAATTGACGGGGGCCCGCACAAGCGGCGGAGCATGCGGATTAATTCGATGCAACGCGAAGAACCTTACCAAGGCTTGACATACAGAGAAAACTGTCAGAGATGGCAGGTCCTTACGGGCTCTGTACAGGTGGTGCATGGTTGTCGTCAGCTCGTGTCGTGAGATGTTGGGTTAAGTCCCGCAACGAGCGCAACCCTCGTTCTATGTTGCCAGCGGATAATGCCGGGGACTCATAGGAGACTGCCGGGGTCAACTCGGA
ASV429	9	0	58	0	0	86	0	0	0	0	0	0	0	33	0	0	0	0	0	0	GTAGTCTATGCTGTAAACGATGTGCACTTGGTGTTGGGCCGATTAGGTTCAGTGCCGAAGCTAACGCGATAAGTGCACCGCCTGGGGAGTATGCCCGCAAGGGTGAAACTCAAAGGAATTGACGGGGGCCCGCACAAGCGGTGGATTATGTGGTTTAATTCGATGATACGCGAGGAACCTTACCAGGGTTTGACATGCTCAGGAATGCTTCAGCGATGAGGCAGCCCGCAAGGGTCTGAGCACAGGTGCTGCATGGCTGTCGTCAGCTCGTGCCGTGAGGTGTTGGGTTAAGTCCCGCAACGAGCGCAACCCCTATTGCCAGTTACCATCATTAAGTTGGGGACTCTGGCGAGACTGCCGGTGACAAACCGGA
ASV430	0	12	16	0	33	24	37	23	0	0	0	0	0	0	32	0	0	0	9	0	GTAGTCCACGCTGTAAACGATGTCGATTTGGGGGTTGAGCTTTAAGTTTGGCGCCCGTAGCTAACGTGATAAATCGACCGCCTGGGGAGTACGGCCGCAAGGTTAAAACTCAAATGAATTGACGGGGGCCCGCACAAGCGGTGGAGCATGTGGTTTAATTCGATGCAACGCGAAGAACCTTACCTACTCTTGACATCCAGAGAACTTTCCAGAGATGGATTGGTGCCTTCGGGAACTCTGAGACAGGTGCTGCATGGCTGTCGTCAGCTCGTGTTGTGAAATGTTGGGTTAAGTCCCGCAACGAGCGCAACCCTTATCCTTTGTTGCCAGCGATTCGGTCGGGAACTCAAAGGAGACTGCCGGTGATAAACCGGA
ASV431	33	0	0	17	0	52	0	49	0	0	0	0	0	34	0	0	0	0	0	0	GTAGTCCACGCCCTAAACGATGTCAACTGGTTGTTGGGTCTTCACTGACTCAGTAACGAAGCTAACGCGTGAAGTTGACCGCCTGGGGAGTACGGCCGCAAGGTTGAAACTCAAAGGAATTGACGGGGACCCGCACAAGCGGTGGATGATGTGGTTTAATTCGATGCAACGCGAAAAACCTTACCCACCTTTGACATGTACGGAATTTGCCAGAGATGGCTTAGTGCTCGAAAGAGAACCGTAACACAGGTGCTGCATGGCTGTCGTCAGCTCGTGTCGTGAGATGTTGGGTTAAGTCCCGCAACGAGCGCAACCCTTGTCATTAGTTGCTACATTTAGTTGGGCACTCTAATGAGACTGCCGGTGACAAGCCGGA
ASV432	55	0	0	0	0	20	0	47	0	0	0	0	0	62	0	0	0	0	0	0	GTAGTCCACGCTGTAAACGATGGGCACTAGGTGTGGGGGGTGTCGACTCCCTCCGTGCCGACGCTAACGCATTAAGTGCCCCGCCTGGGGAGTACGGCCGCAAGGCTAAAACTCAAAGGAATTGACGGGGGCCCGCACAAGCAGCGGAGCATGTGGTTTAATTCGACGCAACGCGAAGAACCTTACCTGGGCTTGACATGTTCCTGACCGCCGTGGAAACACGGCTTCCCTTCGGGGCAGGATCACAGGTGGTGCATGGCTGTCGTCAGCTCGTGTCGTGAGATGTTGGGTTAAGTCCCGCAACGAGCGCAACCCCCGTCGCATGTTGCCAGCATTTAGTTGGGGACTCATGCGAGACTGCCGGTGACAAACCGGA
ASV433	31	0	0	0	0	38	13	82	0	0	0	0	0	0	0	0	20	0	0	0	GTAGTCCATGCCGTAAACGTTGGGCACTAGGTGTGGGGTCCATTCCACGGATTCCGTGCCGCAGCAAACGCATTAAGTGCCCCGCCTGGGGAGTACGGCCGCAAGGCTAAAACTCAAAGAAATTGACGGGGGCCCGCACAAGCGGCGGAGCATGCGGATTAATTCGATGCAACGCGAAGAACCTTACCAAGGCTTGACATGCACTCGTAACACCCAGAGATGGGTGCCCCGTAAGGCGGGTGCACAGGTGGTGCATGGTTGTCGTCAGCTCGTGTCGTGAGATGTTGGGTTAAGTCCCGCAACGAGCGCAACCCTCGTCCCATGTTGCCAGCGGGTTATGCCGGGGACTCATGGGAGACTGCCGGGGTCAACTCGGA
ASV434	11	0	14	0	19	11	7	18	26	0	0	16	0	11	28	10	13	0	0	0	GTAGTCCACGCCCTAAACTATGATTACTCGCTGTCGGCGATATACCGTCGGTAGCTAAGCGAAAGCGTTAAGTAATCCACCTGGGGAGTACGCCCGCAAGGGTGAAACTCAAAGGAATTGACGGGGGCCCGCACAAGCGGAGGAGCATGTGGTTTAATTCGATGGTACGCGAGGAACCTTACCCGGGCTTGAAAGTTAGTGACCGACTCTGAAAGGAGTTTTTCAGCAATGACACGAAACTAGGTGCTGCATGGCTGTCGTCAGCTCGTGCCGTGAGGTGTTGGGTTAAGTCCCGCAACGAGCGCAACCCCTACTTCCAGTTGCCAACACGTAATGGTGGGGACTCTGGAGGAACTGCCCGCGCAAGCGGTGA
ASV435	9	14	0	33	0	0	0	66	0	0	0	11	0	16	0	0	16	19	0	0	GTAGTCCATGCCGTAAACGTTGGGAACTAGGTGTGGGTCTCATTCCACGAGATCCGTGCCGCAGCTAACGCATTAAGTTCCCCGCCTGGGGAGTACGGCCGCAAGGCTAAAACTCAAAGGAATTGACGGGGGCCCGCACAAGCGGCGGAGCATGCGGATTAATTCGATGCAACGCGAAGAACCTTACCAAGGCTTGACATATACCGGAAACTTCCAGAGATGGTTGCCCCTTTTAGGTCGGTATACAGGTGGTGCATGGTTGTCGTCAGCTCGTGTCGTGAGATGTTGGGTTAAGTCCCGCAACGAGCGCAACCCTCGTTCTATGTTGCCAGCACGTAATGGTGGGGACTCATGGAAGACTGCCGGGGTCAACTCGGA
ASV436	0	0	0	0	0	0	0	0	0	47	0	41	0	0	0	96	0	0	0	0	GTAGTCCACGCCGTAAACGATGAATGCCAGCCGTTGGCCTGCTTGCAGGGCAGTGGCGCCGCTAACGCATTAAGCATTCCGCCTGGGGAGTACGGTCGCAAGATTAAAACTCAAAGGAATTGACGGGGGCCCGCACAAGCGGTGGAGCATGTGGTTTAATTCGAAGCAACGCGCAGAACCTTACCATCCCTTGACATGGCGTGTTAGGTCGAGAGATCGGCTGTCCTCTTCGGAGGCGCGCACACAGGTGCTGCATGGCTGTCGTCAGCTCGTGTCGTGAGATGTTGGGTTAAGTCCCGCAACGAGCGCAACCCACGTCCTTAGTTGCCATCATTCAGTTGGGCACTCTAGGGAGACTGCCGGTGATAAGCCGCGA
ASV437	21	0	0	0	0	34	10	43	19	0	0	0	0	0	32	3	0	0	0	21	GTAGTCCACGCCGTAAACGTTGGGCGCTAGGTGTGGGCCTCATTCCACGAGGTCTGTGCCGCAGCTAACGCATTAAGCGCCCCGCCTGGGGAGTACGGCCGCAAGGCTAAAACTCAAAGGAATTGACGGGGGCCCGCACAAGCGGCGGAGCATGTGGCTTAATTCGATGCAACGCGAAGAACCTTACCTGGGCTTGACATGCAGGGAAATCCCATAGAGATATGGGGTCCGTAAGGGTCCTGCACAGGTGGTGCATGGCTGTCGTCAGCTCGTGTCGTGAGATGTTGGGTTAAGTCCCGCAACGAGCGCAACCCTCGTCCTATGTTGCCAGCGAGTAATGTCGGGGACTCATAGGAGACTGCCGGGGTCAACTCGGA
ASV438	0	13	0	0	0	0	59	83	0	0	0	0	0	0	0	0	0	0	0	28	GTAGTCCACGCCCTAAACGATGTCTACTAGTTGTTGGGTCTTAATTGACTTAGTAACGCAGCTAACGCGTGAAGTAGACCGCCTGGGGAGTACGGTCGCAAGATTAAAACTCAAAGGAATTGACGGGGACCCGCACAAGCGGTGGATGATGTGGATTAATTCGATGCAACGCGAAAAACCTTACCTACCCTTGACATGTCAGGAATCCTTGAGAGATTGAGGAGTGCCCGAAAGGGAACCTGAACACAGGTGCTGCATGGCTGTCGTCAGCTCGTGTCGTGAGATGTTGGGTTAAGTCCCGCAACGAGCGCAACCCTTGTCATTAGTTGCTACGAAAGGGCACTCTAATGAGACTGCCGGTGACAAACCGGA
ASV439	0	0	86	0	0	0	0	27	0	0	0	0	0	0	0	0	16	0	54	0	GTAGTCCACGCCGTAAACGATGAGTGCTAGGTGTTGGATCCTTTCCGGGATTCAGTGCCGCAGCTAACGCATTAAGCACTCCGCCTGGGGAGTACGACCGCAAGGTTGAAACTCAAAGGAATTGACGGGGGCCCGCACAAGCGGTGGAGCATGTGGTTTAATTCGAAGCAACGCGAAGAACCTTACCAGGTCTTGACATCCCGATGCTATTTCTAGAGATAGAAAGTTACTTCGGTACATCGGTGACAGGTGGTGCATGGTTGTCGTCAGCTCGTGTCGTGAGATGTTGGGTTAAGTCCCGCAACGAGCGCAACCCCTATTGTTAGTTGCCATCATTCAGTTGGGCACTCTAGCGAGACTGCCGGTAATAAACCGGA
ASV440	0	0	0	46	37	0	0	0	70	0	0	0	0	0	0	0	29	0	0	0	GTAGTCCACGCCGTAAACGATGAGTGCTAAGTGTTAGGGGGTTTCCGCCCCTTAGTGCTGCAGCTAACGCATTAAGCACTCCGCCTGGGGAGTACGACCGCAAGGTTGAAACTCAAAGGAATTGACGGGGACCCGCACAAGCGGTGGAGCATGTGGTTTAATTCGAAGCAACGCGAAGAACCTTACCAAATCTTGACATCCTCTGACCCCTCTAGAGATAGAGGTTTCCCCTTCGGGGGACAGAGTGACAGGTGGTGCATGGTTGTCGTCAGCTCGTGTCGTGAGATGTTGGGTTAAGTCCCGCAACGAGCGCAACCCTTAAGCTTAGTTGCCATCATTAAGTTGGGCACTCTAAGTTGACTGCCGGTGACAAACCGGA
ASV441	9	21	0	46	33	17	5	0	0	0	0	0	0	16	0	0	17	15	0	0	GTAGTCCACGCCGTAAACGATGTCAACTAGCCGTTGGGAGCCTTGAGCTCTTAGTGGCGCAGCTAACGCATTAAGTTGACCGCCTGGGGAGTACGGCCGCAAGGTTAAAACTCAAATGAATTGACGGGGGCCCGCACAAGCGGTGGAGCATGTGGTTTAATTCGAAGCAACGCGAAGAACCTTACCAGGCCTTGACATCCAATGAATCCTTTAGAGATAGAGGAGTGCCTTCGGGAGCATTGAGACAGGTGCTGCATGGCTGTCGTCAGCTCGTGTCGTGAGATGTTGGGTTAAGTCCCGTAACGAGCGCAACCCTTGTCCTTAGTTACCAGCACGTTAAGGTGGGCACTCTAAGGAGACTGCCGGTGACAAACCGGA
ASV442	0	38	0	0	0	0	20	48	0	0	0	25	0	0	0	47	0	0	0	0	GTAGTCCACACCCTAAACGATGTACGTTGGCTTAACGCAGGATGCTGTGTTGGGCGAAGCTAACGCGATAAACGTACCGCCTGGGAAGTACGGCCGCAAGGTTGAAACTCAAAGAAATTGACGGGGGCCCGCACAAGCGGTGGAGCATGTGGTTTAATTCGAAGCAACGCGAAGAACCTTACCAGGTCTTGACATCCTACGAACCCGCCGGAAATGGTGGGGTGCTCTTCGGAGAGCGTAGAGACAGGTGCTGCATGGCTGTCGTCAGCTCGTGTCGTGAGATGTTGGGTTAAGTCCCGCAACGAGCGCAACCCCTACCTTCAGTTGCCAGCATTGAGTTGGGCACTCTGGAGGGACTGCCTATGAAAGTAGGA
ASV443	0	0	0	17	0	0	0	58	0	35	0	0	0	0	51	0	0	0	4	12	GTAGTCCACGCCGTAAACGATGAGTGCTAGATGCTGTGGGTATTGACCCCCGCGGTGTCGCAGCCAACGCGTTAAGCACTCCGCCTGGGGAGTACGGCCGCAAGGCTAAAACTCAAAGGAATTGACGGGGGCCCGCACAAGCGGTGGAGCATGTGGTTCAATTCGACGCAACGCGCAGAACCTTACCTGGGTTAAATCCACTCAAAGCCGTCAGAGATGATGGGGTGCCCTTCGGGGAATGAGTGAGAAGGTGCTGCATGGCTGTCGTCAGCTCGTGTCGTGAGATGTTGGGTTAAGTCCCGCAACGAGCGCAACCTCTGTCGTTAGTTGCCAGCCTTAAGTGGGGCACTCTAACGAGACTGCCGACGTCAAGTCGGA
ASV444	36	0	48	0	0	0	8	19	15	0	0	4	0	4	19	18	0	0	2	2	GTAGTCCACGCCGTAAACGGTGGGTACTAGGTGTGGGTTTCCTTCCTTGGGATCCGTGCCGTAGCTAACGCATTAAGTACCCCGCCTGGGGAGTACGGCCGCAAGGCTAAAACTCAAAGGAATTGACGGGGGCCCGCACAAGCGGCGGAGCATGTGGATTAATTCGATGCAACGCGAAGAACCTTACCTGGGTTTGACATGCACAGGACGCGTCTAGAGATAGGCGTTCCCTTGTGGCCTGTGTGCAGGTGGTGCATGGCTGTCGTCAGCTCGTGTCGTGAGATGTTGGGTTAAGTCCCGCAACGAGCGCAACCCTTATCTTATGTTGCCAGCGGGTAATGCCGGGGACTCGTGAGAGACTGCCGGGGTCAACTCGGA
ASV445	16	24	12	0	18	17	10	24	19	0	0	0	0	0	19	0	0	0	16	0	GTAGTCCACGCCGTAAACGTTGGGCACTAGGTGTGGGGACCTATCGACGGTTTCTGTGCCGCAGCTAACGCATTAAGTGCCCCGCCTGGGGAGTACGGCCGCAAGGCTAAAACTCAAAGGAATTGACGGGGGCCCGCACAAGCGGCGGAGCATGTGGCTTAATTCGATGCAACGCGAAGAACCTTACCTGGGTTTGACATGTAGGGAAAAGCCGTAGAGATACGGTGTCCTTCGGGGTCCTACACAGGTGGTGCATGGCTGTCGTCAGCTCGTGTCGTGAGATGTTGGGTTAAGTCCCGCAACGAGCGCAACCCTTATTCTATGTTGCCAGCGCGTAATGGCGGGGACTCGTAGGAGACTGCCGGGGTCAACTCGGA
ASV446	13	0	14	0	0	52	0	79	0	0	0	0	0	16	0	0	0	0	0	0	GTAGTCCACGCCCTAAACGATGATCACTAGGTGTTGGGGAAGCGATTTTCCAGTACCGTAGCTAACGCGTGAAGTGATCCGCCTGGGGAGTACGGTCGCAAGATTAAAACTCAAAGGAATTGACGGGGACCCGCACAAGCGGTGGATGATGTGGATTAATTCGATGCAACGCGAACAACCTTACCTACCCTTGACATGTCCGGAAGCCTGCTGAAAGGCGGGTGTGCTCGAAAGAGAACTGGAACACAGGTGCTGCATGGCTGTCGTCAGCTCGTGTCGTGAGATGTTGGGTTAAGTCCCGCAACGAGCGCAACCCTTGTCCTTAGTTGCTACGCAAGGGCACTCTAAGGAGACTGCCGGTGACAAACCGGA
ASV447	4	0	48	3	0	6	0	24	0	43	0	0	0	0	0	14	32	0	0	0	GTAGTCCACGCCCTAAACGATGTCAACTGGTTGTTGGGTCTTCACTGACTCAGTAACGAAGCTAACGCGTGAAGTTGACCGCCTGGGGAGTACGGCCGCAAGGTTGAAACTCAAAGGAATTGACGGGGACCCGCACAAGCGGTGGATGATGTGGTTTAATTCGATGCAACGCGAAAAACCTTACCCACCTTTGACATGTACGGAATTTGCCAGAGATGGCTTAGTGCTCGAAAGAGAACCGTAACACAGGTGCTGCATGGCTGTCGTCAGCTCGTGTCGTGAGATGTTGGGTTAAGTCCCGCAACGAGCGCAACCCTTGTCATTAGTTGCTACATTTAGTTGGGCACTCTAATGAGACTGCCGGTGACAAACCGGA
ASV448	0	0	114	0	0	28	0	0	0	18	0	0	0	14	0	0	0	0	0	0	GTAGTCCACGCCGTAAACGATGAGTGCTAAGTGTTGGAGGGTTTCCGCCCTTCAGTGCTGCAGTTAACGCATTAAGCACTCCGCCTGGGGAGTACGACCGCAAGGTTGAAACTCAAAGGAATTGACGGGGACCCGCACAAGCGGTGGAGCATGTGGTTTAATTCGAAGCAACGCGAAGAACCTTACCAAGTCTTGACATCCTTTGACCACTCTAGAGATAGAGCTTTCCCTTCGGGGACAAAGTGACAGGTGGTGCATGGTTGTCGTCAGCTCGTGTCGTGAGATGTTGGGTTAAGTCCCGCAACGAGCGCAACCCTTATTACTAGTTGCCAGCATTGAGTTGGGCACTCTAGTGAGACTGCCGGTGACAAACCGGA
ASV449	0	0	0	0	0	0	0	2	0	0	0	25	0	62	27	0	0	0	13	45	GTAGTCCACGCCCTAAACGATGTCTACTAGTTGTTGGTGGAGTAAAATCCATGAGTAACGCAGCTAACGCGTGAAGTAGACCGCCTGGGGAGTACGGTCGCAAGATTAAAACTCAAAGGAATTGACGGGGGCCCGCACAAGCGGTGGATTATGTGGATTAATTCGATGCAACGCGAAAAACCTTACCTGGCCTTGACATGCCACTAACGAAGCAGAGATGCATTAGGTGCTCGAAAGAGAAAGTGGACACAGGTGCTGCATGGCTGTCGTCAGCTCGTGTCGTGAGATGTTGGGTTAAGTCCCGCAACGAGCGCAACCCTTGCCATTAATTGCCATCATTTAGTTGGGCACTTTAATGGGACTGCCGGTGACAAACCGGA
ASV450	20	0	30	19	0	37	0	29	0	0	0	0	0	15	12	0	0	0	11	0	GTAGTCCATGCCCTAAACGATGTTCACTAGGTGTCGGGGATTTTTCTTCGGTGCCGCAGCTAACGCATTAAGTGAACCGCCTGGGGACTACGGCCGCAAGGTTGAAACTCAAAGGAATTGGCGGGGGCCCGCACAAGCGGTGGAGCATGTGGCTTAATTCGATGCAACGCGAAGAACCTTACCAGGGTTTGACATGTAACTGCAAGCTCCCGAAATGGAGTCGCTTTCGAAGGTGTTACACAGGTGGTGCATGGCTGTCGTCAGCTCGTGTTGTGAAATGTTGGGTTAAGTCCCGCAACGAGCGCAACCCTCATGTTCTGTTGCCAGCGAGTAATGTCGGGAACTCGGAACAAACTGCCTCTGTAAAGAGGA
ASV451	23	32	24	29	0	0	0	24	0	0	0	0	0	0	0	0	18	22	0	0	GTAGTCCACGCCGTAAACGTTGGGCGCTAGATGTGGGGACCATTCCACGGTTTCCGTGTCGCAGCTAACGCATTAAGCGCCCCGCCTGGGGAGTACGGCCGCAAGGCTAAAACTCAAAGGAATTGACGGGGGCCCGCACAAGCGGCGGAGCATGCGGATTAATTCGATGCAACGCGAAGAACCTTACCAAGGCTTGACATATACGGGAACGCTGCAGAAATGTGGTTCTCTTTGGACACTCGTATACAGGTGGTGCATGGTTGTCGTCAGCTCGTGTCGTGAGATGTTGGGTTAAGTCCCGCAACGAGCGCAACCCTCGTTCTATGTTGCCAGCACGTTATGGTGGGAACTCATAGGAGACTGCCGGGGTCAACTCGGA
ASV452	0	0	0	0	0	0	11	30	40	0	0	52	0	1	0	25	0	0	0	13	GTAGTCCACGCCCTAAACGATGTCTACTAGTTGTCGGGTCTTAATTGACTTGGTAACGCAGCTAACGCGTGAAGTAGACCGCCTGGGGAGTACGGTCGCAAGATTAAAACTCAAAGGAATTGACGGGGACCCGCACAAGCGGTGGATGATGTGGATTAATTCGATGCAACGCGAAAAACCTTACCTACCCTTGACATGGCAGGAATCCCGGAGAGATTTGGGAGTGCTCGAAAGAGAACCTGCACACAGGTGCTGCATGGCTGTCGTCAGCTCGTGTCGTGAGATGTTGGGTTAAGTCCCGCAACGAGCGCAACCCTTGTCATTAGTTGCTACGAAAGGGCACTCTAATGAGACTGCCGGTGACAAACCGGA
ASV453	0	0	0	0	0	0	0	172	0	0	0	0	0	0	0	0	0	0	0	0	GTAGTCCACGCCGTAAACGATGGATACTAGCTGTTGGGAGCAATTTCAGTGGCTAAGCGAAAGTGATAAGTATCCCACCTGGGGAGTACGTTCGCAAGAATGAAACTCAAAGGAATTGACGGGGGCCCGCACAAGCGGTGGAGCATGTGGTTTAATTCGATGATACGCGAGGAACCTTACCAAGGCTTAAATGGGAAACGACGTATTTGGAAACAGATATTTCTTCGGACGTTTTTCAAGGTGCTGCATGGTTGTCGTCAGCTCGTGCCGTGAGGTGTCAGGTTAAGTCCTATAACGAGCGCAACCCCTGTTGTTAGTTGCCAGCGAGTCAAGTCGGGAACTCTAACAAGACTGCCAGTGTAAACTGTGA
ASV454	0	20	0	0	0	0	0	15	19	1	0	21	0	0	14	28	2	0	16	35	GTAGTCCACGCCGTAAACGATGTCAACTAGCCGTTGGGAGCCTTGAGCTCTTAGTGGCGCAGCTAACGCATTAAGTTGACCGCCTGGGGAGTACGGCCGCAAGGTTAAAACTCAAATGAATTGACGGGGGCCCGCACAAGCGGTGGAGCATGTGGTTTAATTCGAAGCAACGCGAAGAACCTTACCAGGCCTTGACATCCAATGAACTTTCCAGAGATGGATTGGTGCCTTCGGGAACATTGAGACAGGTGCTGCATGGCTGTCGTCAGCTCGTGTCGTGAGATGTTGGGTTAAGTCCCGTAACGAGCGCAACCCTTGTCCTTAGTTACCAGCACGTAATGGTGGGCACTCTAAGGAGACTGCCGGTGACAAACCGGA
ASV455	0	0	48	0	0	28	0	31	0	0	0	45	0	0	0	0	19	0	0	0	GTAGTCCACGCCGTAAACGGTGGGCACTAGATGTGGGGCTCTTTCCATGAGTTCCGCGTCGCAGCTAACGCATTAAGTGCCCCGCCTGGGGAGTACGGCCGCAAGGCTAAAACTCAAAGGAATTGACGGGGGCCCGCACAAGCGGCGGAGCATGCGGATTAATTCGATGCAACGCGAAGAACCTTACCAAGGCTTGACATATACGGTCTATCCCTAGAGATAGGGAGTGCTTCGGCGCCGTATACAGGTGGTGCATGGTTGTCGTCAGCTCGTGTCGTGAGATGTTGGGTTAAGTCCCGCAACGAGCGCAACCCTCGTTCTATGTTGCCAGCGCGTAATGGCGGGGACTCATAGGAGACTGCCGGGGTCAACTCGGA
ASV456	12	0	0	126	0	16	7	0	0	0	0	0	0	3	5	0	0	0	0	0	GTAGTCCACGCCCTAAACGATGTCTACTAGTTGTTGGTGGAGTAAAATCCATGAGTAACGCAGCTAACGCGTGAAGTAGACCGCCTGGGGAGTACGGTCGCAAGATTAAAACTCAAATGAATTGACGGGGGCCCGCACAAGCGGTGGATTATGTGGATTAATTCGATGCAACGCGAAAAACCTTACCTGGCCTTGACATGTACGGAACTTAGCAGAGATGCTTTGGTGCTCGTAAGAGAGCCGTAACACAGGTGCTGCATGGCTGTCGTCAGCTCGTGTCGTGAGATGTTGGGTTAAGTCCCGCAACGAGCGCAACCCTTGCCAATAATTGCCATCATTTAGTTGGGCACTTTATTGGGACTGCCGATGACAAATCGGA
ASV457	6	0	21	22	5	0	0	20	0	50	0	16	0	0	0	11	4	0	0	13	GTAGTCCACGCCGTAAACGATGATAACTAGCTGTCCGGGTGCATGGCACTTGGGTGGCGCAGCTAACGCATTAAGTTATCCGCCTGGGGAGTACGGTCGCAAGATTAAAACTCAAAGGAATTGACGGGGGCCTGCACAAGCGGTGGAGCATGTGGTTTAATTCGAAGCAACGCGCAGAACCTTACCAGCGTTTGACATCCTGATCGCGGTTACCAGAGATGGTTTCCTTCAGTTCGGCTGGATCAGTGACAGGTGCTGCATGGCTGTCGTCAGCTCGTGTCGTGAGATGTTGGGTTAAGTCCCGCAACGAGCGCAACCCTCATCCCTAGTTGCCATCATTCAGTTGGGCACTCTAAGGAAACTGCCGGTGATAAGCCGGA
ASV458	0	0	0	0	168	0	0	0	0	0	0	0	0	0	0	0	0	0	0	0	GTAGTCCACGCCGTAAACGATGTGCGCTGGATGTTGGGGCCCCTAGGGCCTCAGTGTCGTAGCCAACGCGGTAAGCGCACCGCCTGGGGAGTACGGCCGCAAGGTTGAAACTCAAAGGAATTGACGGGGGCCCGCACAAGCGGTGGAGCATGTGGTTTAATTCGAAGCAACGCGCAGAACCTTACCAGCCCTTGACATGGCCACGACTGGCCCAGAGATGGGTTTTCCCCGCAAGGGGCGTGGCGCACAGGTGCTGCATGGCTGTCGTCAGCTCGTGTCGTGAGATGTTGGGTTAAGTCCCGCAACGAGCGCAACCCTCGCCCCTAGTTGCCAGCAGGTTTGGCTGGGCACTCTAGGGGAACTGCCGGTGACAAGCCGGA
ASV459	0	0	0	0	0	0	168	0	0	0	0	0	0	0	0	0	0	0	0	0	GTAGTCCACGCCCTAAACGATGTCAACTAGCTGTTGGGGCCTTCGGGCCTTAGTAGCGCAGCTAACGCGTGAAGTTGACCGCCTGGGGAGTACGGTCGCAAGATTAAAACTCAAAGGAATTGACGGGGACCCGCACAAGCGGTGGATGATGTGGATTAATTCGATGCAACGCGAAAAACCTTACCTACCCTTGACATGTCTGGAATCCTTTAGAGATGAAGGAGTGCTCGCAAGAGAACCGGAACACAGGTGCTGCATGGCTGTCGTCAGCTCGTGTCGTGAGATGTTGGGTTAAGTCCCGCAACGAGCGCAACCCTTGTCATTAGTTGCTACGAAAGGGCACTCTAATGAGACTGCCGGTGACAAACCGGA
ASV460	0	0	46	0	0	0	0	46	0	0	0	0	0	35	0	0	0	40	0	0	GTAGTCCATGCCGTAAACGGTGGGCGCTAGGTGTGAGTCCCTTCCACGGGGTTCGTGCCGTAGCTAACGCATTAAGCGCCCCGCCTGGGGAGTACGGCCGCAAGGCTAAAACTCAAAGGAATTGACGGGGGCCCGCACAAGCGGCGGAGCATGTGGATTAATTCGATGCAACGCGAAGAACCTTACCTGGGCTTGACATACACCAGATCGGGCCAGAGATGGTCTTTCCCTTTGTGGTTGGTGTACAGGTGGTGCATGGTTGTCGTCAGCTCGTGTCGTGAGATGTTGGGTTAAGTCCCGCAACGAGCGCAACCCTTGTCTTATGTTGCCAGCACGTTATGGTGGGGACTCGTGAGAGACTGCCGGGGTTAACTCGGA
ASV461	0	0	94	0	0	0	0	0	0	0	0	0	20	0	0	0	0	0	18	33	GTAGTCCATGCCGTAAACGTTGGGCACTAGGTGTGGGGGACATTCCACGTTTTCCGCGCCGTAGCTAACGCATTAAGTGCCCCGCCTGGGGAGTACGGCCGCAAGGCTAAAACTCAAAGAAATTGACGGGGGCCCGCACAAGCGGCGGAGCATGCGGATTAATTCGATGCAACGCGAAGAACCTTACCAAGGCTTGACATATACTGGACCGCATCAGAGATGGTGTTTCCCTTCGGGGCTGGTATACAGGTGGTGCATGGTTGTCGTCAGCTCGTGTCGTGAGATGTTGGGTTAAGTCCCGCAACGAGCGCAACCCTCGTTCTATGTTGCCAGCACGTTATGGTGGGGACTCATAGGAGACTGCCGGGGTCAACTCGGA
ASV462	0	0	0	0	0	22	0	8	0	0	0	3	0	7	0	0	15	109	0	0	GTAGTCCACGCCGTAAACGATGAGTGCTAGGTGTCGGGGGTCAAACCTCGGTGCCGTCGTTAACACACTAAGCACTCCGCCTGGGGAGTACGTGCGCAAGCATGAAACTCAAAGGAATTGACGGGGACCCGCACAAGCAGCGGAGCATGTGGTTTAATTCGAAGCAACGCGAAGAACCTTACCAGGACTTGAAATACTAGCGCCCACTTTAGAGATAAAGTTTTTTCTTCGGAAACGCTAATACAGGTGGTGCATGGTTGTCGTCAGCTCGTGTCGTGAGATGTTGGGTTAAGTCCCGCAACGAGCGCAACCCTTACTTCTAGTTGCCAGCACGTAATGGTGGGAACTCTAGAGGGACTGCCGATGATAAATCGGA
ASV463	0	22	0	54	26	0	0	33	28	0	0	0	0	0	0	0	0	0	0	0	GTAGTCCATGCCGTAAACGGTGGGCGCTAGGTGTGAGGGTCTTTTCACGACTTTCGTGCCGTAGCTAACGCATTAAGCGCCCCGCCTGGGGAGTACGGCCGCAAGGCTAAAACTCAAAGGAATTGACGGGGGCCCGCACAAGCGGCGGAGCATGTGGATTAATTCGATGCAACGCGAAGAACCTTACCTGGGCTTGACATACACCAGATCGCTGCAGAGATGTAGTTTCCCTTTGTGGCTGGTGTACAGGTGGTGCATGGTTGTCGTCAGCTCGTGTCGTGAGATGTTGGGTTAAGTCCCGCAACGAGCGCAACCCTTGTCTTATGTTGCCAGCATTTGGTTGGGGACTCATGAGAGACTGCCGGGGTCAACTCGGA
ASV464	0	0	0	0	0	0	163	0	0	0	0	0	0	0	0	0	0	0	0	0	GTAGTCCACGCCCTAAACGATGTCAACTAGCTGTTGGGGCCTTCGGGCCTTAGTAGCGCAGCTAACGCGTGAAGTTGACCGCCTGGGGAGTACGGTCGCAAGATTAAAACTCAAAGGAATTGACGGGGACCCGCACAAGCGGTGGATGATGTGGATTAATTCGATGCAACGCGAAAAACCTTACCTACCCTTGACATGTCTGGAATCCTTTAGAGATAGAGGAGTGCTCGCAAGAGAACCGGAACACAGGTGCTGCATGGCTGTCGTCAGCTCGTGTCGTGAGATGTTGGGTTAAGTCCCGCAACGAGCGCAACCCTTGTCATTAGTTGCTACGAAAGGGCACTCTAATGAGACTGCCGGTGACAAACCGGA
ASV465	0	0	0	0	0	0	0	163	0	0	0	0	0	0	0	0	0	0	0	0	GTAGTCCACGCCGTAAACGATGGATACTAGCTGTTGGGGGCAACTTCAGTGGCTAAGCGAAAGTGATAAGTATCCCACCTGGGGAGTACGTTCGCAAGAATGAAACTCAAAGGAATTGACGGGGGCCCGCACAAGCGGTGGAGCATGTGGTTTAATTCGATGATACGCGAGGAACCTTACCAAGGCTTAAATGTAGATTGACAGGTTTGGAAACAGACTTTTCTTCGGACAATTTACAAGGTGCTGCATGGTTGTCGTCAGCTCGTGCCGTGAGGTGTCAGGTTAAGTCCTATAACGAGCGCAACCCCTGTTGTTAGTTGCCAGCGAGTCATGTCGGGAACTCTAGCAAGACTGCCAGTGTAAACTGTGA
ASV466	29	14	39	0	0	0	0	0	0	0	0	0	0	0	0	38	0	0	0	41	GTAGTCCACGCCGTAAACGATGGGTACTAGGTGTGGGAGGTGTCGACTCCTCCCGTGCCGTCGCTAACGCACTAAGTACCCCGCCTGGGGAGTACGGCCGCAAGGCTAAAACTCAAAGGAATTGACGGGGGCCCGCACAAGCAGCGGAGCATGTGGTTTAATTCGACGCAACGCGAAGAACCTTACCTGGGCTTGACATGTCAGTGACCGCCGTGGAAACACGGTTTTCCTTCGGGACACTGTCACAGGTGGTGCATGGCTGTCGTCAGCTCGTGTCGTGAGATGTTGGGTTAAGTCCCGCAACGAGCGCAACCCCCGTCCTATGTTGCCATCATTTAGTTGGGGACTCATAGGAGACTGCCGGTGACAAACCGGA
ASV467	0	9	0	0	0	0	31	64	0	16	0	0	0	5	22	0	0	0	0	14	GTAGTCCGAGCCGTAAACGATGGACACTAGGTGTCGGGGGTATCGACCCCCCCGGTGCCGTAGCTAACGCGTTAAGTGTCCCGCCTGGGGAGTACGGTCGCAAGACTGAAACTCAAAGGAATTGACGGGGGCCCGCACAAGCGGTGGAGCATGTGGTTTAATTCGATGCAACGCGAAGAACCTTACCAAGGCTTGACATGTCGAGAACCCGGATGAAAGTCTGGGGTGCCGCAAGGAGCTCGAACACAGGTGGTGCATGGCTGTCGTCAGCTCGTGTCGTGAGATGTTGGGTTAAGTCCCGCAACGAGCGCAACCCTCGATGTTAGTTGCCAACGGGTAATGCCGGGCACTCTAGCGTGACTGCCGGTGACAAACCGGA
ASV468	10	0	0	0	25	0	60	36	0	15	0	0	0	0	8	0	6	0	0	0	GTAGTCCACGCCGTAAACGATGAATGCCAGACGTCGGGCAGCATGCTGTTCGGTGTCACACCTAACGGATTAAGCATTCCGCCTGGGGAGTACGGTCGCAAGATTAAAACTCAAAGGAATTGACGGGGGCCCGCACAAGCGGTGGAGCATGTGGTTTAATTCGAAGCAACGCGCAGAACCTTACCAACCCTTGACATCCCAGGACATCCCCAGAGATGGGGCTTCCACTTCGGTGGCCTGGAGACAGGTGCTGCATGGCTGTCGTCAGCTCGTGTCGTGAGATGTTCGGTTAAGTCCGGCAACGAGCGCAACCCACGTCCCCAGTTGCCAGCATTCAGTTGGGCACTCTGTGGAAACTGCCGATGATAAGTCGGA
ASV469	0	0	0	0	24	0	15	0	0	0	0	0	0	0	43	0	0	0	26	52	GTAGTCCACACCGTAAACGTTGGGCGCTAGGTGTGGGACACATTCCACGTGTTCCGTGCCGCAGCTAACGCATTAAGCGCCCCGCCTGGGGAGTACGGCCGCAAGGCTAAAACTCAAAGGAATTGACGGGGGCCCGCACAAGCGGCGGAGCATGCGGATTAATTCGATGCAACGCGAAGAACCTTACCTGGGTTTGACATACACCGGAAAGCTGCAGAGATGTAGCCCCTTTTAGTCGGTGTACAGGTGGTGCATGGCTGTCGTCAGCTCGTGTCGTGAGATGTTGGGTTAAGTCCCGCAACGAGCGCAACCCTCGTCCTATGTTGCCAGCAATTCGGTTGGGGACTCATAGGAGACTGCCGGGGTCAACTCGGA
ASV470	0	0	0	0	0	0	0	98	0	25	0	0	0	17	20	0	0	0	0	0	GTAGTCCATGCCGTAAACGTTGGGCACTAGGTGTGGGGGACATTCCACGTTTTCCGCGCCGTAGCTAACGCATTAAGTGCCCCGCCTGGGGAGTACGGCCGCAAGGCTAAAACTCAAAGGAATTGACGGGGGCCCGCACAAGCGGCGGAGCATGCGGATTAATTCGATGCAACGCGAAGAACCTTACCAAGGCTTGACATGGACCGGACCGGGCTGGAAACAGTCCTTCCCCTTTGGGGCCGGTTCACAGGTGGTGCATGGTTGTCGTCAGCTCGTGTCGTGAGATGTTGGGTTAAGTCCCGCAACGAGCGCAACCCTCGTTCCATGTTGCCAGCGCGTAATGGCGGGGACTCATGGGAGACTGCCGGGGTCAACTCGGA
ASV471	0	0	0	0	0	0	0	37	0	0	0	0	0	0	0	0	0	0	0	121	GTAGTCCACGCCGTAAACGATGGATACTAGCTGTTGGGCGCAAGTTCAGTGGCTAAGCGAAAGTGATAAGTATCCCACCTGGGGAGTACGTTCGCAAGAATGAAACTCAAAGGAATTGACGGGGGCCCGCACAAGCGGTGGAGCATGTGGTTTAATTCGATGATACGCGAGGAACCTTACCAAGGCTTAAATGTAGTTTGACCGTTTTGGAAACAGAACTTTCGCAAGACAAATTACAAGGTGCTGCATGGTTGTCGTCAGCTCGTGCCGTGAGGTGTCAGGTTAAGTCCTATAACGAGCGCAACCCCTGTTGTTAGTTGCCAGCGAGTCATGTCGGGAACTCTAACAAGACTGCCAGTGCAAACTGTGA
ASV472	26	0	0	28	0	5	13	46	0	0	0	0	0	0	13	0	0	0	0	26	GTAGTCCACGCCGTAAACGATGAGAGCTAGTTGTCGGCACGCATGCGTGTCGGTGACGCAGCTAACGCATTAAGCTCTCCGCCTGGGGAGTACGGTCGCAAGATTAAAACTCAAAGGAATTGACGGGGGCCCGCACAAGCGGTGGAGCATGTGGTTTAATTCGAAGCAACGCGCAGAACCTTACCACCTTTTGACATGCCCGGACCACGCCAGAGATGGCGCTTTCCCTTCGGGGACCGGTGCACAGGTGCTGCATGGCTGTCGTCAGCTCGTGTCGTGAGATGTTGGGTTAAGTCCCGCAACGAGCGCAACCCTCGCCTTTAGTTGCCACCATTCAGTTGGGAACTCTAAAGGGACTGCCGGTGCTAAGCCGGA
ASV473	22	0	0	24	34	0	40	12	0	0	0	0	0	0	25	0	0	0	0	0	GTAGTCCACGCCCTAAACGATGCGAACTGGATGTTGGTCTCAACTCGGAGATCAGTGTCGAAGCTAACGCGTTAAGTTCGCCGCCTGGGGAGTACGGTCGCAAGACTGAAACTCAAAGGAATTGACGGGGGCCCGCACAAGCGGTGGAGTATGTGGTTTAATTCGATGCAACGCGAAGAACCTTACCTGGCCTTGACATGTCTGGAATCCTGCAGAGATGCGGGAGTGCCTTCGGGAATCAGAACACAGGTGCTGCATGGCTGTCGTCAGCTCGTGTCGTGAGATGTTGGGTTAAGTCCCGCAACGAGCGCAACCCTTGTCCTTAGTTGCCAGCACGTAATGGTGGGAACTCTAAGGAGACTGCCGGTGACAAACCGGA
ASV474	0	29	0	0	33	0	15	0	0	25	0	0	0	0	8	0	24	23	0	0	GTAGTCCACGCCGTAAACGATGAATGCCAGCCGTTGGAGGGTTTACTCTCCAGTGGCGCAGCTAACGCTTTAAGCATTCCGCCTGGGGAGTACGGTCGCAAGATTAAAACTCAAAGGAATTGACGGGGGCCCGCACAAGCGGTGGAGCATGTGGTTTAATTCGACGCAACGCGCAGAACCTTACCAGCCCTTGACATCCCGGTCGCGGTTTCCAGAGATGGATTCCTTCAGTTCGGCTGGACCGGAGACAGGTGCTGCATGGCTGTCGTCAGCTCGTGTCGTGAGATGTTGGGTTAAGTCCCGCAACGAGCGCAACCCCCGTCTTTAGTTGCTACCATTTAGTTGAGCACTCTAAAGAGACTGCCGGTGATAAGCCGCGA
ASV475	0	6	21	8	0	25	0	21	0	45	0	0	0	0	0	0	0	0	0	31	GTAGTCCACGCCGTAAACGATGGATACTTGTTGTTGGAGGTATTGACCCCTTCAGTGACGCAGCTAACGCGTTAAGTATCCCGCCTGGGGAGTACGGTCGCAAGATTAAAACTCAAAGAAATTGACGGGGGCCCGCACAAGCGGTGGAGTATGTGGTTTAATTCGATGCAACGCGAAGAACCTTACCTACTTTTGACATGTACTGGAAGACTGGCAGAAATGTCGTCGCTCGCAAGAGTCGGTACACAGGTGCTGCATGGCTGTCGTCAGCTCGTGTCGTGAGATGTTGGGTTAAGTCCCGCAACGAGCGCAACCCTTGCCTTTAGTTGCCAGCATTTAGTTGGGCACTCTAAAGGGACTGCCGACGTTAAGTCGGA
ASV476	45	0	0	23	0	23	11	29	0	0	0	0	0	13	0	0	0	0	12	0	GTAGTCCATGCCGTAAACGTTGGGAACTAGGTGTGGGTCTCATTCCACGAGATCCGTGCCGCAGCTAACGCATTAAGTTCCCCGCCTGGGGAGTACGGCCGCAAGGCTAAAACTCAAAGGAATTGACGGGGGCCCGCACAAGCGGCGGAGCATGTGGATTAATTCGATGCAACGCGAAGAACCTTACCAAGGCTTGACATATACCGGAAACATTCAGAGATGGGTGCCCCGCAAGGTCGGTATACAGGTGGTGCATGGTTGTCGTCAGCTCGTGTCGTGAGATGTTGGGTTAAGTCCCGCAACGAGCGCAACCCTCGTTCTATGTTGCCAGCACGTGATGGTGGGGACTCATAGGAGACTGCCGGGGTCAACTCGGA
ASV477	38	0	0	0	0	0	0	66	0	0	0	0	0	16	28	0	8	0	0	0	GTAGTCCACGCTGTAAACGATGGCAACTAGATGTGGGGGGTGTCGACTCCCCCCGTGTCGAAGCTAACGCATTAAGTTGCCCGCCTGGGGAGTACGGCCGCAAGGCTAAAACTCAAAGGAATTGACGGGGGCCCGCACAAGCAGCGGAGCATGTGGTTTAATTCGACGCGACGCGAAGAACCTTACCTGGGCTTGACATGTGAGTGACCGGCGTGGAAACACGTCTTCCCTTCGGGGCACTTTCACAGGTGGTGCATGGCTGTCGTCAGCTCGTGTCGTGAGATGTTGGGTTAAGTCCCGCAACGAGCGCAACCCCCGTCGCATGTTGCCAGCATTTAGTTGGGGACTCATGCGAGACTGCCGGTGACAAACCGGA
ASV478	0	0	0	0	0	0	149	0	0	0	0	0	0	7	0	0	0	0	0	0	GTAGTCCACGCCCTAAACGATGTCAACTAGCTGTTGGGGCCTTCGGGCCTTGGTAGCGCAGCTAACGCGTGAAGTTGACCGCCTGGGGAGTACGGTCGCAAGATTAAAACTCAAAGGAATTGACGGGGACCCGCACAAGCGGTGGATGATGTGGATTAATTCGATGCAACGCGAAAAACCTTACCTACCCTTGACATGTCTGGAATGCCGAAGAGATTTGGCAGTGCTCGCAAGAGAACCGGAACACAGGTGCTGCATGGCTGTCGTCAGCTCGTGTCGTGAGATGTTGGGTTAAGTCCCGCAACGAGCGCAACCCTTGTCATTAGTTGCTACGAAAGGGCACTCTAATGAGACTGCCGGTGACAAACCGGA
ASV479	17	0	0	11	10	24	0	57	0	7	0	0	0	5	18	6	0	0	0	0	GTAGTCCACGCCGTAAACGTTGGGCGCTAGGTGTGGGGGACATTCCACGTCCTCCGTGCCGCAGCTAACGCATTAAGCGCCCCGCCTGGGGAGTACGGCCGCAAGGCTAAAACTCAAAGGAATTGACGGGGGCCCGCACAAGCGGCGGAGCATGCGGATTAATTCGATGCAACGCGAAGAACCTTACCTGGATTTGACATATAGGGAAAACTGTCAGAGATGGCAGGTCCGCAAGGGCCCTATACAGGTGGTGCATGGCTGTCGTCAGCTCGTGTCGTGAGATGTTGGGTTAAGTCCCGCAACGAGCGCAACCCTCGTCCTATGTTGCCAGCAAGTAAAGTTGGGGACTCATAGGAGACTGCCGGGGTAACTCGGA
ASV480	0	0	0	0	0	0	24	47	0	0	0	11	0	0	41	0	0	0	0	32	GTAGTCCACGCTGTAAACTATGATTACTCGATGTTTGCGATACACTGTAAGCGTCTAAGCGAAAGCGATAAGTAATCCACCTGGGGAGTACGCTCGCAAGAGTGAAACTCAAAGGAATTGACGGGGGCCCGCACAAGCGGAGGAGTATGTGGTTTAATTCGATGATACGCGAGGAACCTTACCTGGGCTTGAAAGTTAGTGACCGGCTCTGAAAGGAGCTTTTCCGCAAGGACACGAAACTAGGTGCTGCATGGCTGTCGTCAGCTCGTGCCGTGAGGTGTTGGGTTAAGTCCCGCAACGAGCGCAACCCCTATCATTAGTTGCCAGCACGTAATGGTGGGAACTCTAGTGAAACTGCCCGCGCAAGCGGTGA
ASV481	0	0	0	0	0	0	0	0	0	155	0	0	0	0	0	0	0	0	0	0	GTAGTCCTAGCTGTAAACGGTGCTTATTTGCTGTAAAAGGAATCGACCCCTTTTGTGGCGTAGCAAACGCGTTAAATAAGCCGCCTGGGAAGTACGGTCGCAAGATTAAAACTCAAAGAAATTGACGGGGGCCTGCACAAGCGGTGGAGTATGTGGCTTAATTCGATGCAACGCGAAGAACCTTACCTGGCCTTGACATGCAAGTAGTAGAAGGATGAAAGTCTGACGATCCCGCAAGGGAAGCTTGCACAGGTGCTGCATGGCTGTCGTCAGCTCGTGTCGTGAGATGTTGGGTTAAGTCCCGCAACGAGCGCAACCCCTGTGTCCTGTTGCCACCCGGCCGAGAGGCTGGAGCACTCTGGACAGACTGCCTCGCTTCAACGAGGA
ASV482	0	0	0	22	0	35	30	31	0	0	0	0	0	21	0	0	0	0	15	0	GTAGTCCACGCCGTAAACGGTGGGTACTAGGTGTGGGTTTCCTTCCTTGGGATCCGTGCCGTAGCTAACGCATTAAGTACCCCGCCTGGGGAGTACGGCCGCAAGGCTAAAACTCAAAGAAATTGACGGGGGCCCGCACAAGCGGCGGAGCATGTGGATTAATTCGATGCAACGCGAAGAACCTTACCTGGGTTTGACATGCACAGGACGCCAGTAGAGATATTGGTTCCCTTGTGGCCTGTGTGCAGGTGGTGCATGGCTGTCGTCAGCTCGTGTCGTGAGATGTTGGGTTAAGTCCCGCAACGAGCGCAACCCTTGTCCTATGTTGCCAGCGGGTTATGCCGGGGACTCGTAGGAGACTGCCGGGGTCAACTCGGA
ASV483	0	0	0	0	6	23	0	22	15	0	0	0	30	20	0	10	6	0	0	22	GTAGTCCATGCTGTAAACGGTGGGCGCTAGGTGTGGGGACTTTCCATGGTTTCCGTGTCGTAGCTAACGCGTTAAGCGCCCCGCCTGGGGAGTACGGCCGCAAGGCTAAAACTCAAAGGAATTGACGGGGGCCCGCACAAGCGGCGGAGCATGTGGATTAATTCGATGCAACGCGAAGAACCTTACCTGGGTTTGACATGCACTAGATGAGGCGAGAGATCGTCTGTCCCTTTGTGGCTGGTGTGCAGGTGGTGCATGGTTGTCGTCAGCTCGTGTCGTGAGATGTTGGGTTAAGTCCCGCAACGAGCGTAACCCTTGTCTTATGTTGCCAGCACGTTGTGGTGGGGACTCGTGAGAGACTGCCGGGGTGAACTCGGA
ASV484	0	0	0	0	0	0	0	130	0	0	0	0	0	0	13	10	0	0	0	0	GTAGTCCACGCTGTAAACGATGAGTGCTAGACGTCACGGGTATTGACCCCTGTGGTGTCGAAGTTAACACGTTAAGCACTCCGCCTGGGGAGTACGGTCGCAAGATTAAAACTCAAAGGAATTGACGGGGGCCCGCACAAGCGGTGGAGCATGTGGTTTAATTCGACGCAACGCGCAGAACCTTACCTGGGTTTGAACTGCAGTGGACCGGTGCAGAGATGTACCTTCCCTTCGGGGCTGCTGTAGAGGTGCTGCATGGCTGTCGTCAGCTCGTGTCGTGAGATGTTGGGTTAAGTCCCGCAACGAGCGCAACCCTCGCCATCTAGTTGCCAGCGGTTCGGCCGGGCACTCTAATGGGACTGCCGATGTGAAATCGGA
ASV485	0	0	0	0	0	0	0	0	0	153	0	0	0	0	0	0	0	0	0	0	GTAGTCCACGCCGTAAACGATGAATGCTAGACGCTGGGGAGCATGCTCTTCGGTGTCGCAGCTAACGCATTAAGCATTCCGCCTGGGGAGTACGGTCGCAAGATTAAAACTCAAAGGAATTGACGGGGGCCCGCACAAGCGGTGGAGCATGTGGTTTAATTCGAAGCAACGCGAAGAACCTTACCAACCCTTGACATGGGACGTATGGGCTCGAGAGATTGGGTCCTTCAGTTCGGCTGGCGTCCACACAGGTGCTGCATGGCTGTCGTCAGCTCGTGTCGTGAGATGTTGGGTTAAGTCCCGCAACGAGCGCAACCCTCATCTTCAGTTGCCATCATTTGGTTGGGCACTCTGAAGAAACTGCCGGTGACAAGCCGGA
ASV486	0	0	0	0	0	0	0	6	0	145	0	0	0	0	0	0	0	0	0	0	GTAGTCCACGCCGTAAACGATGGATGCTAGTTGACGGGTCTTTTACCGACTCGTTGACGTCGCTAACGCATTGAGCATCCCGCCTGGGGAGTACGGTCGCAAGATTAAAACTCAAAGGAATTGACGGGGGCCCGCACAAGCGGTGGAGCATGTGGTTTAATTCGAAGCAACGCGAAGAACCTTACCCAGGCTTGACATCTCTGGAACCTTGGTGAAAGCCGAGGGTGCCCTCTCACGAGGGAGCCAGAAGACAGGTGCTGCATGGCTGTCGTCAGCTCGTGCTGTGAGGTGTTCGGTTAAGTCCGGCAACGAGCGCAACCCCTGCCGTTAGTTACCAGCATTCAGTTGGGGACTCTAGCGGGACCGCCGGTGACAAACCGGA
ASV487	0	27	0	50	0	0	26	19	23	0	0	0	5	0	0	0	0	0	0	0	GTAGTCCACGCCCTAAACGATGTCAACTGGTTGTTGGGTCTTCACTGACTCAGTAACGAAGCTAACGCGTGAAGTTGACCGCCTGGGGAGTACGGCCGCAAGGTTGAAACTCAAAGGAATTGACGGGGACCCGCACAAGCGGTGGATGATGTGGTTTAATTCGATGCAACGCGAAAAACCTTACCCACCTTTGACATGTACGGAATCCTTTAGAGATAGAGGAGTGCTCGAAAGAGAGCCGTAACACAGGTGCTGCATGGCTGTCGTCAGCTCGTGTCGTGAGATGTTGGGTTAAGTCCCGCAACGAGCGCAACCCTTGCCATTAGTTGCTACGAAAGGGCACTCTAATGGGACTGCCGGTGACAAACCGGA
ASV488	28	0	11	25	0	42	0	10	17	0	0	0	0	0	16	0	0	0	0	0	GTAGTCCACGCCGTAAACGGTGGGCGCTAGGTGTGGGCCACATTCCACGTGGTCTGTGCCGCAGCTAACGCATTAAGCGCCCCGCCTGGGGAGTACGGCCGCAAGGCTAAAACTCAAAGGAATTGACGGGGGCCCGCACAAGCGGCGGAGCATGTGGCTTAATTCGATGCAACGCGAAGAACCTTACCTAGGCTTGACATGCAGGGAAATCTCGTAGAGATACGGGGTCCGTAAGGGCCTTGCACAGGTGGTGCATGGCTGTCGTCAGCTCGTGTCGTGAGATGTTGGGTTAAGTCCCGCAACGAGCGCAACCCTCGTTCTATGTTGCCAGCGAGTAATGTCGGGGACTCATAGGAGACTGCCGGGGTCAACTCGGA
ASV489	20	0	0	0	0	15	0	37	24	53	0	0	0	0	0	0	0	0	0	0	GTAGTCCACGCCGTAAACGATGGGTACTAGGTGCTTCGGGGAGCGACCCCTGGAGTGCCGGCGCTAACGCAGGAAGTACCCCGCCTGGGGAGTACGGCCGCAAGGCTGAAACTCAAAGGAATTGACGGGGGCCCGCACAAGCGGTGGAGCATGTGGTTTAATTCGACGCAACGCGAAGAACCTTACCCAGGCTTGACATGCGCAGGAAGTATGGCAGAAACGCCATGCGCTCTTCGGAGTCTGCGCACAGGTGCTGCATGGCTGTCGTCAGCTCGTGTCGTGAGATGTTGGGTTAAGTCCCGCAACGAGCGCAACCCCCGTTCCTAGTTGCCAGCGAGTAATGTCGGGGACTCTAGGAAGACTGCCGGTGCGAAACCGGA
ASV490	0	0	0	0	0	0	0	81	0	0	0	0	0	34	0	0	34	0	0	0	GTAGTCCACGCCGTAAACGATGAGAGCTAGTTGTCGGCACGCATGCGTGTCGGTGACGCAGCTAACGCATTAAGCTCTCCGCCTGGGGAGTACGGTCGCAAGATTAAAACTCAAAGGAATTGACGGGGGCCCGCACAAGCGGTGGAGCATGTGGTTTAATTCGAAGCAACGCGCAGAACCTTACCACCTTTTGACATGCCCGGACCACGCCAGAGATGGCGCTTTCCCTTCGGGGACCGGTGCACAGGTGCTGCATGGCTGTCGTCAGCTCGTGTCGTGAGATGTTGGGTTAAGTCCCGCAACGAGCGCAACCCTCGCCTTTAGTTGCCACCATTTAGTTGGGAACTCTAAAGGGACTGCCGGTGCTAAGCCGGA
ASV491	0	0	0	0	0	0	0	0	0	0	0	0	0	0	0	0	148	0	0	0	GTAGTCCACGCCGTAAACGGTGGGCGCTAGGTGTGGGTTTCCTTCCACGGGATCCGTGCCGTAGCTAACGCATTAAGCGCCCCGCCTGGGGAGTACGGCCGCAAGGCTAAAACTCAAAGGAATTGACGGGGGCCCGCACAAGCGGCGGAGCATGTGGATTAATTCGATGCAACGCGAAGAACCTTACCTGGGTTTGACATACACCAGAAAGCGGCAGAGATGTCGCCCCCCTTGTGGTTGGTGTACAGGTGGTGCATGGCTGTCGTCAGCTCGTGTCGTGAGATGTTGGGTTAAGTCCCGCAACGAGCGCAACCCTTATCTTATGTTGCCAGCGCGTTATGGCGGGGACTCGTGAGAGACTGCCGGGGTCAACTCGGA
ASV492	43	0	0	0	0	48	0	24	0	0	0	0	0	0	10	0	22	0	0	0	GTAGTCCACGCTGTAAACGATGAGTGCTAGTTGTCGGGCGGCATGCCGTTCGGTGACGCAGCTAACGCATTAAGCACTCCGCCTGGGGAGTACGGTCGCAAGATTAAAACTCAAAGGAATTGACGGGGGCCCGCACAAGCGGTGGAGCATGTGGTTTAATTCGAAGCAACGCGCAGAACCTTACCACCTTTTGACATGCCTGGACCGCTGCAGAGATGCAGTTTTCCCTTCGGGGACCAGGACACAGGTGCTGCATGGCTGTCGTCAGCTCGTGTCGTGAGATGTTGGGTTAAGTCCCGCAACGAGCGCAACCCTCGCCATTAGTTGCCATCATTAAGTTGGGCACTCTAATGGGACTGCCGGTGCTAAGCCGGA
ASV493	45	0	0	40	0	0	0	0	0	0	0	29	0	0	19	0	0	0	0	11	GTAGTCCACGCCGTAAACGTTGGGCGCTAGGTGTGGGCCACATTCCACGTGGTCTGTGCCGTAGCTAACGCATTAAGCGCCCCGCCTGGGGAGTACGGCCGCAAGGCTAAAACTCAAAGGAATTGACGGGGGCCCGCACAAGCGGCGGAGCATGTGGCTTAATTCGATGCAACGCGAAGAACCTTACCTGGGTTTGACATGCAGGGAAATCTCGTAGAGATACGGGGTCCTTTTGGGCCTTGCACAGGTGGTGCATGGCTGTCGTCAGCTCGTGTCGTGAGATGTTGGGTTAAGTCCCGCAACGAGCGCAACCCTCGTCCTATGTTGCCAGCGAGTAATGTCGGGGACTCATAGGAGACTGCCGGGGTCAACTCGGA
ASV494	0	0	0	0	0	0	0	115	0	12	0	17	0	0	0	0	0	0	0	0	GTAGTCCACGCCGTAAACGATGGGTGCTAGGTGTCGCGGGCTTTGACTCCTGCGGTGCCGTAGCTAACGCATTAAGCACCCCGCCTGGGGAGTACGGCCGCAAGGCTAAAACTCAAAGGAATTGACGGGGGCCCGCACAAGCGGTGGAGCATGTGGTTTAATTCGACGCAACGCGCAGAACCTTACCTGGGCTAGAAAATGCAAGAACCTGGTCGAAAGGTCGGGGTGCTCTTCGGAGAACTTGTAGTTAGGTGCTGCATGGCTGTCGTCAGCTCGTGTCGTGAGATGTTGGGTTAAGTCCCGCAACGAGCGCAACCCCTGTTGCTAGTTGCCACCATTAAGTTGGGCACTCTAGCGAGACTGCCGATCCAAATCGGA
ASV495	0	0	0	0	0	15	30	51	0	0	0	0	0	0	31	0	0	0	0	15	GTAGTCCACGCTGTAAACGATGAGTGCTAGTTGTCGGCATGCATGCATGTCGGTGACGCAGCTAACGCATTAAGCACTCCGCCTGGGGAGTACGGTCGCAAGATTAAAACTCAAAGGAATTGACGGGGGCCCGCACAAGCGGTGGAGCATGTGGTTTAATTCGAAGCAACGCGCAGAACCTTACCACCTTTTGACATGCCCAGACCGCCAGAGAGATCTGGTTTTCCCTTCGGGGACTGGGACACAGGTGCTGCATGGCTGTCGTCAGCTCGTGTCGTGAGATGTTGGGTTAAGTCCCGCAACGAGCGCAACCCACGCCATTAGTTGCCATCATTTAGTTGGGCACTCTAATGGGACCGCCGGTGGTAAGCCGGA
ASV496	0	0	0	0	0	0	0	0	0	0	0	58	0	21	39	24	0	0	0	0	GTAGTCCACGCCGTAAACGATGAATGCCAGCCGTTGGCCTGCTTGCAGGTCAGTGGCGCCGCTAACGCATTAAGCATTCCGCCTGGGGAGTACGGTCGCAAGATTAAAACTCAAAGGAATTGACGGGGGCCCGCACAAGCGGTGGAGCATGTGGTTTAATTCGAAGCAACGCGCAGAACCTTACCATCCCTTGACATGGCGTGTTAGGTCGAGAGATCGGCTGTCCTCTTCGGAGGCGCGCACACAGGTGCTGCATGGCTGTCGTCAGCTCGTGTCGTGAGATGTTGGGTTAAGTCCCGCAACGAGCGCAACCCACGTCCTTAGTTGCCATCATTCAGTTGGGCACTCTAGGGAGACTGCCGGTGATAAGCCGCGA
ASV497	66	0	0	0	0	0	0	0	0	0	0	22	0	23	0	0	30	0	0	0	GTAGTCCACGCCGTAAACGTTGGGAACTAGGTGTGGGCCACATTCCACGTGGTCTGTGCCGCAGCTAACGCATTAAGTTCCCCGCCTGGGGAGTACGGCCGCAAGGCTAAAACTCAAAGGAATTGACGGGGGCCCGCACAAGCGGCGGAGCATGTGGCTTAATTCGATGCAACGCGAAGAACCTTACCTGGGCTTGACATGCAGGGAAATCTCGTAGAGATACGGGGTCCGCAAGGGCCTTGCACAGGTGGTGCATGGCTGTCGTCAGCTCGTGTCGTGAGATGTTGGGTTAAGTCCCGCAACGAGCGCAACCCTCGTCCTATGTTGCCAGCGAGTAATGTCGGGGACTCATAGGAGACTGCCGGGGTCAACTCGGA
ASV498	11	0	0	18	0	8	0	34	0	48	0	0	0	6	0	0	0	0	0	16	GTAGTCCACGCCGTAAACGATGGGTGCTAGTTGTCAGGCAGCTTGCTGTTTGGTGACGCAGCTAACGCATTAAGCACCCCGCCTGGGGAGTACGGTCGCAAGATTAAAACTCAAAGGAATTGACGGGGGCCCGCACAAGCGGTGGAGCATGTGGTTTAATTCGACGCAACGCGCAGAACCTTACCAACCCTTGACATGTCCAGTATGGTTTCCAGAGATGGATTCCTTCAGTTCGGCTGGCTGGAACACAGGTGTTGCATGGCTGTCGTCAGCTCGTGTCGTGAGATGTTGGGTTAAGTCCCGCAACGAGCGCAACCCTCGCCTTTAGTTGCCATCATTTAGTTGGGCACTCTAGAGGGACTGCCGGTGATAAGCCGGA
ASV499	0	24	6	18	0	0	20	0	24	0	0	13	0	0	11	13	5	7	0	0	GTAGTCCTAGCCCTAAACGATCAGGACTTGGGGTGCCGCCCGTTCGGGCGTCGTCCCGGAGCTAACGCGTTAAGTCCTGCACCTGGGGAGTACGGTCGCAAGACTGAAACTCAAAGGAATTGACGGGGGCCCGCACAAGCGGTGGAACATGTGGTTCAATTCGACGCTACGCGAGGAACCTTACCTGGGCTCGAAATGCTTATGACCAGCTGTAGAAATACGGCCTTCCCGCAAGGGACATGAGTATAGGCGCTGCATGGCTGTCGTCAGCTCGTGCCGTGAGGTGTTGGGTTAAGTCCCGCAACGAGCGCAACCCCTGCACGTAGTTACTACTCGCAAGAGAGGACTCTACGTGGACTGCTCCGGATAACGGAGA
ASV500	0	25	0	0	0	0	12	68	0	0	0	0	0	0	15	0	0	0	0	20	GTAGTCCACGCCCTAAACGATGTCAACTAGTTGTCGGGTCTTAATTGACTTGGTAACGCAGCTAACGCGTGAAGTTGACCGCCTGGGGAGTACGGTCGCAAGATTAAAACTCAAAGGAATTGACGGGGACCCGCACAAGCGGTGGATGATGTGGATTAATTCGATGCAACGCGAAAAACCTTACCTACCCTTGACATGGTCGGAATCCTGGAGAGATCTGGGAGTGCTCGAAAGAGAACCGGCGCACAGGTGCTGCATGGCTGTCGTCAGCTCGTGTCGTGAGATGTTGGGTTAAGTCCCGCAACGAGCGCAACCCTTGTCATTAGTTGCTACGAAAGGGCACTCTAATGAGACTGCCGGTGACAAACCGGA
ASV501	0	0	0	12	113	0	0	0	0	0	0	0	15	0	0	0	0	0	0	0	GTAGTCCACGCCGTAAACGATGAGTGCTAAGTGTTAGAGGGTTTCCGCCCTTTAGTGCTGAAGTTAACGCATTAAGCACTCCGCCTGGGGAGTACGGCCGCAAGGCTGAAACTCAAAGGAATTGACGGGGGCCCGCACAAGCGGTGGAGCATGTGGTTTAATTCGAAGCAACGCGAAGAACCTTACCAGGTCTTGACATCCTCTGACAACCCTAGAGATAGGGCTTCTCCTTCGGGAGCAGAGTGACAGGTGGTGCATGGTTGTCGTCAGCTCGTGTCGTGAGATGTTGGGTTAAGTCCCGCAACGAGCGCAACCCTTGATCTTAGTTGCCATCATTAAGTTGGGCACTCTAAGGTGACTGCCGGTGACAAACCGGA
ASV502	0	0	0	0	0	49	0	15	0	0	0	0	0	37	0	0	39	0	0	0	GTAGTCCACGCCCTAAACGATGTCAACTGGTTGTTGGGTCTTCACTGACTCAGTAACGAAGCTAACGCGTGAAGTTGACCGCCTGGGGAGTACGGCCGCAAGGTTGAAACTCAAAGGAATTGACGGGGACCCGCACAAGCGGTGGATGATGTGGTTTAATTCGATGCAACGCGAAAAACCTTACCTACCCTTGACATGTCTGGAATCTTTTAGAGATAGAAGAGTGCCCGAAAGGGAGCCAGAACACAGGTGCTGCATGGCTGTCGTCAGCTCGTGTCGTGAGATGTTGGGTTAAGTCCCGCAACGAGCGCAACCCTTGTCATTAGTTGCTACATTTAGTTGGGCACTCTAATGAGACTGCCGGTGACAAACCGGA
ASV503	28	0	0	0	0	29	0	41	0	0	0	0	0	11	30	0	0	0	0	0	GTAGTCCACGCTGTAAACGATGTGCGCTGGATGTTGGGTGGCCTAGCCATTCAGTGTCGTAGCTAACGCGATAAGCGCACCGCCTGGGGAGTACGGCCGCAAGGTTGAAACTCAAAGGAATTGACGGGGGCCCGCACAAGCGGTGGAGCATGTGGTTTAATTCGAAGCAACGCGCAGAACCTTACCAGGACTTGACATGGGAGGGCCGCGTCCAGAGATGGGCGTTTCCGCAAGGACCCTCTGCACAGGTGCTGCATGGCTGTCGTCAGCTCGTGTCGTGAGATGTTGGGTTAAGTCCCGCAACGAGCGCAACCCTCGCCTTTAGTTGCCAGCACGTTTGGGTGGGCACTCTAAAGGAACTGCCGGTGACAAGCCGGA
ASV504	0	0	43	0	0	44	0	52	0	0	0	0	0	0	0	0	0	0	0	0	GTAGTCCACGCCGTAAACGGTGGGTACTAGGTGTGGGTTTCCTTCCTTGGGATCCGTGCCGTAGCTAACGCATTAAGTACCCCGCCTGGGGAGTACGGCCGCAAGGCTAAAACTCAAAGAAATTGACGGGGGCCCGCACAAGCGGCGGAGCATGTGGATTAATTCGATGCAACGCGAAGAACCTTACCTGGGTTTGACATGCACAGGACGTGCCTAGAGATAGGTATTCCCTTGTGGCCTGTGTGCAGGTGGTGCATGGCTGTCGTCAGCTCGTGTCGTGAGATGTTGGGTTAAGTCCCGCAACGAGCGCAACCCCTATCTTATGTTGCCAGCGCGTGATGGCGGGGACTCGTAAGAGACTGCCGGGGTCAACTCGGA
ASV505	0	0	0	0	0	43	13	38	6	0	0	0	0	33	0	6	0	0	0	0	GTAGTCCACGCCGTAAACGATGGGCACTAGGTGCTTGGGGGAGCGACCCTCTGAGTGCCGGCGCTAACGCATTAAGTGCCCCGCCTGGGGAGTACGGCCGCAAGGCTGAAACTCAAAGGAATTGACGGGGGCCCGCACAAGCAGTGGAGCATGTGGTTTAATTCGACGCAACGCGAAGAACCTTACCTAGGCTTGACATACACGAGAAACCCTCGAGAAACCGAGGGCCTCCTTCGGGACTCGTGCACAGGTGCTGCATGGCTGTCGTCAGCTCGTGTCGTGAGATGTTGGGTTAAGTCCCGCAACGAGCGCAACCCTCGCTTCCAGTTGCTACCGGGTAACGCCGAGGACTCTGGAAGGACTGCCGGTGCCAAACCGGA
ASV506	11	21	4	0	0	5	11	12	50	19	0	0	0	0	0	0	5	0	0	0	GTAGTCCACGCCGTAAACGATGAATGCCAGCCGTTGGGGTGCATGCACTTCAGTGGCGCAGCTAACGCTTTAAGCATTCCGCCTGGGGAGTACGGTCGCAAGATTAAAACTCAAAGGAATTGACGGGGGCCCGCACAAGCGGTGGAGCATGTGGTTTAATTCGAAGCAACGCGCAGAACCTTACCAGCTTTTGACATGTCCGGTTTGAGGAACAGAGATGTACCTCTTCAGTTCGGCTGGCCGGAACACAGGTGCTGCATGGCTGTCGTCAGCTCGTGTCGTGAGATGTTGGGTTAAGTCCCGCAACGAGCGCAACCCTCGCCCCTAGTTGCCATCATTCAGTTGGGAACTCTAGGGGGACTGCCGGTGATAAGCCGCGA
ASV507	0	0	11	11	0	21	0	43	0	0	0	21	0	0	22	0	0	0	9	0	GTAGTCCACGCCGTAAACGTTGGGCGCTAGGTGTGGGCTCCATTCCACGGAGTCTGTGCCGCAGCTAACGCATTAAGCGCCCCGCCTGGGGAGTACGGCCGCAAGGCTAAAACTCAAAGGAATTGACGGGGGCCCGCACAAGCGGCGGAGCATGTGGCTTAATTCGATGCAACGCGAAGAACCTTACCTGGGCTTGACATGCAGGGAAATCCCATAGAGATATGGGGTCCGTAAGGGCCTTGCACAGGTGGTGCATGGCTGTCGTCAGCTCGTGTCGTGAGATGTTGGGTTAAGTCCCGCAACGAGCGCAACCCTCGTCCTATGTTGCCAGCGAGTAATGTCGGGGACTCATAGGAGACTGCCGGGGTCAACTCGGA
ASV508	0	0	0	62	0	0	0	0	0	0	0	9	0	0	0	7	27	33	0	0	GTAGTCCACGCCGTAAACGATGAGTGCTAAGTGTTAGAGGGTATCCACCCTTTAGTGCTGCAGCAAACGCATTAAGCACTCCGCCTGGGGAGTACGGCCGCAAGGCTGAAACTCAAAGGAATTGACGGGGACCCGCACAAGCGGTGGAGCATGTGGTTTAATTCGAAGCAACGCGAAGAACCTTACCAGGTCTTGACATCCCCTGACAACCCTAGAGATAGGGCGTTCCCCTTTCGGGGACAGGGTGACAGGTGGTGCATGGTTGTCGTCAGCTCGTGTCGTGAGATGTTGGGTTAAGTCCCGCAACGAGCGCAACCCTTGACCTTAGTTGCCAGCATTCAGTTGGGCACTCTAAGGTGACTGCCGGCTAAAAGTCGGA
ASV509	0	0	0	0	0	0	0	51	59	0	0	28	0	0	0	0	0	0	0	0	GTAGTCCACGCCCTAAACGATGTCTACTAGTTGTCGGGTTTTAATTAACTTGGTAACGCAGCTAACGCGTGAAGTAGACCGCCTGGGGAGTACGGTCGCAAGATTAAAACTCAAAGGAATTGACGGGGACCCGCACAAGCGGTGGATGATGTGGATTAATTCGATGCAACGCGAAAAACCTTACCTACCCTTGACATGGAAGGAATCCCGAAGAGATTTGGGAGTGCCCGAAAGGGAACCTTCACACAGGTGCTGCATGGCTGTCGTCAGCTCGTGTCGTGAGATGTTGGGTTAAGTCCCGCAACGAGCGCAACCCTTGTCATTAGTTGCTACGCAAGAGCACTCTAATGAGACTGCCGGTGACAAACCGGA
ASV510	16	0	14	0	0	0	10	32	0	0	0	0	0	8	31	0	10	0	7	9	GTAGTCCACGCCGTAAACGTTGGGCACTAGGTGTGGGACTCTATCGACGGGTTCCGTGCCGTAGCTAACGCATTAAGTGCCCCGCCTGGGGAGTACGGCCGCAAGGCTAAAACTCAAAGGAATTGACGGGGGCCCGCACAAGCGGCGGAGCATGTGGCTTAATTCGATGCGACGCGAAGAACCTTACCTGGGTTTGACATGTAGGGAAAAGCCGTAGAGATACGGTGTCCTTCGGGGCCTTACACAGGTGGTGCATGGCTGTCGTCAGCTCGTGTCGTGAGATGTTGGGTTAAGTCCCGCAACGAGCGCAACCCCTATCCTATGTTGCCAGCGGATTATGCCGGGGACTCGTAGGAGACTGCCGGTGCCAAACCGGA
ASV511	0	41	16	11	21	20	0	9	0	0	0	0	0	19	0	0	0	0	0	0	GTAGTCCACGCCGTAAACGATGATAACTAGCTGTCCGGGCTCTTAGAGCTTGGGTGGCGCAGCTAACGCATTAAGTTATCCGCCTGGGGAGTACGGTCGCAAGATTAAAACTCAAAGGAATTGACGGGGGCCTGCACAAGCGGTGGAGCATGTGGTTTAATTCGAAGCAACGCGCAGAACCTTACCAGCCTTTGACATCCCAGGACGACTACCAGAGATGGTTTTCTTCACTTCGGTGACCTGGTGACAGGTGCTGCATGGCTGTCGTCAGCTCGTGTCGTGAGATGTTGGGTTAAGTCCCGCAACGAGCGCAACCCTCGTCCTTAGTTGCCATCATTCAGTTGGGCACTTTAAGGAAACTGCCGGTGATAAGCCGGA
ASV512	0	28	33	12	15	0	0	6	0	0	0	0	0	9	0	13	0	0	0	21	GTAGTCCATGCCGTAAACGGTGGGCGCTAGGTGTGAGTCCCTTCCACGGGGTTCGTGCCGTAGCTAACGCATTAAGCGCCCCGCCTGGGGAGTACGGCCGCAAGGCTAAAACTCAAAGGAATTGACGGGGGCCCGCACAAGCGGCGGAGCATGTGGATTAATTCGATGCAACGCGAAGAACCTTACCTGGGCTTGACATACACCAGATCGCCGTAGAGATACGGTTTCCCTTTGTGGTTGGTGTACAGGTGGTGCATGGTTGTCGTCAGCTCGTGTCGTGAGATGTTGGGTTAAGTCCCGCAACGAGCGCAACCCTTGTCTTATGTTGCCAGCACGTTATGGTGGGGACTCGTGAGAGACTGCCGGGGTTAACTCGGA
ASV513	0	0	71	0	0	0	11	16	0	0	0	0	0	0	0	20	0	0	19	0	GTAGTCCACGCTGTAAACGATGAACACTAGGTATTGGAGGATTTGACCCCTTCAGTGCCGTAGCTAACGCGTTAAGTGTTCCGCCTGGGAAGTACGGTCGCAAGACTAAAACTCAAAGGAATTGACGGGGGCCCGCACAAGCGGTGGATTATGTGGTTTAATTCGAAGCAACGCGCAGAACCTTACCTAGGCTTGAAATCCCATGAATCCCTTTTAAACGAGGGAGTGCTCTTCGGAGAATATGGTGACAGGCGCTGCATGGCTGTCGTCAGCTCGTGTCGTGAGATGTTGGGTTAAGTCTCGCAACGAGCGCAACCCCCATCCTTAGTTGCCAGCATTAAGTTGGGCACTCTAGGGAGACTGCCTGGGCTAACCAGGA
ASV514	0	0	0	0	0	0	0	13	0	0	0	0	0	0	0	0	0	124	0	0	GTAGTCCACGCCGTAAACGATGAGTGTTAGGTGTCTGGAATAATCTGGGTGCCGCAGCTAACGCAATAAACACTCCGCCTGGGGAGTACGCACGCAAGTGTGAAACTCAAAGGAATTGACGGGGACCCGCACAAGCAGCGGAGCATGTGGTTTAATTCGACGCAACGCGAAGAACCTTACCAAGTCTTGACATATTACGGAGGTGTCTAGAGATAGACACTTATCGCTTCGGCGAACTGTAATACAGGTGGTGCATGGTTGTCGTCAGCTCGTGTCGTGAGATGTTGGGTTAAGTCCCATAACGAGCGCAACCCCTATTGTTAGTTACCATCATTAAGTTGGGGACTCTAGCAATACTGCCGGTGACAAACCGGA
ASV515	0	0	0	0	0	0	0	0	0	0	0	0	0	0	0	137	0	0	0	0	GTAGTCCACGCCGTAAACGATGTCAACTAGCCGTTGGGATCCTTGAGATCTTAGTGGCGCAGCTAACGCATTAAGTTGACCGCCTGGGGAGTACGGCCGCAAGGTTAAAACTCAAATGAATTGACGGGGGCCCGCACAAGCGGTGGAGCATGTGGTTTAATTCGAAGCAACGCGAAGAACCTTACCTGGCCTTGACATGCTGAGAACTTTCCAGAGATGGATTGGTGCCTTCGGGAACTCAGACACAGGTGCTGCATGGCTGTCGTCAGCTCGTGTCGTGAGATGTTGGGTTAAGTCCCGTAACGAGCGCAACCCTTGTCCTTAGTTACCAGCACGTTATGGTGGGCACTCTAAGGAGACTGCCGGTGACAAACCGGA
ASV516	19	0	0	17	0	16	0	13	0	23	0	0	0	0	23	15	10	0	0	0	GTAGTCCACGCCGTAAACGATGGAAGCTAGCCGTCGGCAGGTTTACCTGTCGGTGGCGCAGCTAACGCATTAAGCTTCCCGCCTGGGGAGTACGGTCGCAAGATTAAAACTCAAAGGAATTGACGGGGGCCCGCACAAGCGGTGGAGCATGTGGTTTAATTCGAAGCAACGCGCAGAACCTTACCAGCCCTTGACATCCCGGTCGCGGTTTCCAGAGATGGATTCCTTCAGTTCGGCTGGACCGGTGACAGGTGCTGCATGGCTGTCGTCAGCTCGTGTCGTGAGATGTTGGGTTAAGTCCCGCAACGAGCGCAACCCTCGCCCCTAGTTGCCATCATTAAGTTGGGCACTCTAGGGGGACTGCCGGTGATAAGCCGAGA
ASV517	0	3	0	0	0	0	0	99	0	0	0	0	0	0	0	17	0	0	0	17	GTAGTCCACGCCGTAAACGATGGGTGCTAGATGTCACGGGATTTGACCCCTGTGGCGTCGAAGCCAACGCGTTAAGCACCCCGCCTGGGAAGTACGGTCGCAAGACTAAAACTCAAAGGAATTGACGGGGGCCCGCACAAGCGGTGGAGCATGTGGTTTAATTCGACGCAACGCGAAGAACCTTACCTGGGCTAGAAAACGCGAGAAGCCTGCCGAAAGGCGGGGGTGCTCTTCGGAGAACTCGTGGTTAGGTGCTGCATGGCTGTCGTCAGCTCGTGTCGTGAGATGTTGGGTTAAGTCCCGCAACGAGCGCAACCCCTATCGTCAGTTGCTACTTTTAAGTAAAGCACTCTGGCGAGACTGCCGACTCAAATCGGA
ASV518	0	0	0	0	0	0	0	0	0	136	0	0	0	0	0	0	0	0	0	0	GTAGTCCACGCCCTAAACGATGATAACTCGATGTCGGCGATATACGGCCGGCGTCCAAGCGAAAGCGTTAAGTTATCCACCTGGGGAGTACGCCCGCAAGGGTGAAACTCAAAGGAATTGACGGGGGCCCGCACAAGCGGAGGAGCATGTGGTTTAATTCGATGATACGCGAGGAACCTTACCCGGGCTTGAAAGTTACTGAAGGTACTGGAGACAGTACCGTCCCTCGGGACAGGAAACTAGGTGCTGCATGGCTGTCGTCAGCTCGTGCCGTGAGGTGTTGGGTTAAGTCCCGCAACGAGCGCAACCCCTATGTTTAGTTGCCAGCATGTCAAGGTGGGGACTCTAAACAGACTGCCTACGTAAGTAGAGA
ASV519	24	0	0	0	14	0	11	28	0	13	0	0	0	11	18	0	0	0	0	16	GTAGTCCACGCCGTAAACGATGAATGCTAGCCGTTGTCAGGCTTGCCTGTCAGTGGCGCAGCTAACGCATTAAGCATTCCGCCTGGGGAGTACGGTCGCAAGATTAAAACTCAAAGGAATTGACGGGGGCCCGCACAAGCGGTGGAGCATGTGGTTCAATTCGAAGCAACGCGAAGAACCTTACCAGCCCTTGACATGTCCTCTATGGATTCCAGAGACGGAGTCCTTCACTTCGGGTGGGAGGAACACAGGTGCTGCATGGCTGTCGTCAGCTCGTGTCGTGAGATGTTGGGTTAAGTCCCGCAACGAGCGCAACCCTCGGCCTTAGTTGCCATCATTTAGTTGGGCACTCTAAGGCGACTGCCGGTGATAAGCCGGA
ASV520	21	0	0	0	0	0	23	45	0	19	0	10	0	0	9	0	0	0	8	0	GTAGTCCACGCCCTAAACGATGATCACTAGGTGTTGGAGAAGCGATTTTCCTGTACCGAAGCTAACGCGTGAAGTGATCCGCCTGGGGAGTACGGTCGCAAGATTAAAACTCAAAGGAATTGACGGGGACCCGCACAAGCGGTGGATGATGTGGATTAATTCGATGCAACGCGAACAACCTTACCTACCCTTGACATGTCCGGAAGCCTGCTGAAAGGCGGGTGTGCTCGAAAGAGAACTGGAACACAGGTGCTGCATGGCTGTCGTCAGCTCGTGTCGTGAGATGTTGGGTTAAGTCCCGCAACGAGCGCAACCCTTGTCCTTAGTTGCTACGCAAGGGCACTCTAAGGAGACTGCCGGTGACAAACCGGA
ASV521	0	18	7	0	0	19	7	0	22	24	0	0	0	6	3	0	0	0	12	17	GTAGTCCGCACAGTAAACGATGGATGCCCGCTGTTAGCACCTAGTGTTAGCGGCTAAGCGAAAGCATTAAGCATCCCACCTGGGGAGTACGCCGGCAACGGTGAAACTCAAAGGAATTGACGGGGGCCCGCACAAGCGGAGGAACATGTGGTTTAATTCGATGATACGCGAGGAACCTTACCCGGGCTTGAATTGCAGATGAACGATTTAGAGATAATGAGGTCCTTCGGGACATCTGTGAAGGTGCTGCATGGTTGTCGTCAGCTCGTGCCGTGAGGTGTCGGCTTAAGTGCCATAACGAGCGCAACCCCTTTCTTTAGTTGCCATCAGGTTCTGCTGGGCACTCTGGAGATACTGCCACCGTAAGGTGTGA
ASV522	0	0	0	0	0	0	0	0	0	135	0	0	0	0	0	0	0	0	0	0	GTAGTCCACGCTGTAAACGATGAGAGCTAGTTGTCGGCACGCATGCGTGTCGGTGACGCAGCTAACGCATTAAGCTCTCCGCCTGGGGAGTACGGCCGCAAGGTTAAAACTCAAAGAAATTGACGGGGGCCCGCACAAGCGGTGGAGCATGTGGTTTAATTCGAAGCAACGCGCAGAACCTTACCCACGTTTGACATGTCTAGTTTGATCGGCAGAGATGCCTTTCTTCAGTTCGGCTGGCTAGAACACAGGTGCTGCATGGCTGTCGTCAGCTCGTGTCGTGAGATGTTGGGTTAAGTCCCGCAACGAGCGCAACCCTCGCTACTAGTTGCCATCAGGTTAAGCTGGGCACTCTAGTGGAACTGCCGGTGGCAAGCCGGA
ASV523	0	0	0	27	0	0	8	53	0	0	0	0	0	0	6	14	12	0	0	13	GTAGTCCATGCCGTAAACGTTGGGAACTAGGTGTGGGTCGCATTCCACGTGATCCGTGCCGCAGCTAACGCATTAAGTTCCCCGCCTGGGGAGTACGGCCGCAAGGCTAAAACTCAAAGGAATTGACGGGGGCCCGCACAAGCGGCGGAGCATGCGGATTAATTCGATGCAACGCGAAGAACCTTACCAAGGCTTGACATACGCCGGAATCACTCAGAGATGGGTGCGTCTTCGGACTGGTGTACAGGTGGTGCATGGTTGTCGTCAGCTCGTGTCGTGAGATGTTGGGTTAAGTCCCGCAACGAGCGCAACCCTCGTTCTATGTTGCCAGCACGTGATGGTGGGGACTCATAGGAGACTGCCGGGGTCAACTCGGA
ASV524	0	0	0	0	0	0	18	0	9	0	0	0	0	0	45	0	0	0	7	54	GTAGTCCACGCCGTAAACGATGGATACTTGTTGTTGGAGGTATTGACCCCTTCAGTGACGAAGCTAACGCGTTAAGTATCCCGCCTGGGGAGTACGGTCGCAAGATTAAAACTCAAAGAAATTGACGGGGGCCCGCACAAGCGGTGGAGCATGTGGTTTAATTCGATGCAACGCGAAGAACCTTACCTAGGCTTGACATGTACTGGAAGACTGGCAGAAATGTCGTCGCCCGCAAGGGTCGGTACACAGGTGCTGCATGGCTGTCGTCAGCTCGTGTCGTGAGATGTTGGGTTAAGTCCCGCAACGAGCGCAACCCCTGCATTTAGTTGCCAGCATTCAGTTGGGCACTCTAGATGGACTGCCGGTGTTAAACCGGA
ASV525	21	0	0	32	0	17	25	23	0	0	0	0	0	0	14	0	0	0	0	0	GTAGTCCACGCCGTAAACGGTGGGCGCTAGGTGTGGGCCACATTCCACGTGGTCTGTGCCGCAGCTAACGCATTAAGCGCCCCGCCTGGGGAGTACGGCCGCAAGGCTAAAACTCAAAGGAATTGACGGGGGCCCGCACAAGCGGCGGAGCATGTGGCTTAATTCGATGCAACGCGAAGAACCTTACCTAGGCTTGACATGCAGGGAAATCCTCTAGAGATAGAGGGTCCGTAAGGGCCTTGCACAGGTGGTGCATGGCTGTCGTCAGCTCGTGTCGTGAGATGTTGGGTTAAGTCCCGCAACGAGCGCAACCCTCGTTCTATGTTGCCAGCGAGTAATGTCGGGGACTCATAGGAGACTGCCGGGGTCAACTCGGA
ASV526	0	0	0	25	0	0	0	71	0	0	0	0	0	36	0	0	0	0	0	0	GTAGTCCACACCGTAAACGTTGGGCGCTAGGTGTGGGATCCATTCCACGGGTTCCGTGCCGCAGCTAACGCATTAAGCGCCCCGCCTGGGGAGTACGGCCGCAAGGCTAAAACTCAAAGGAATTGACGGGGGCCCGCACAAGCGGCGGAGCATGCGGATTAATTCGATGCAACGCGAAGAACCTTACCTGGGTTTGACATATGCCGGAAAGCATCAGAGATGGTGCCCCTTTTAGTCGGTATACAGGTGGTGCATGGCTGTCGTCAGCTCGTGTCGTGAGATGTTGGGTTAAGTCCCGCAACGAGCGCAACCCTCGTTCCATGTTGCCAGCAGCGCCTTCGGGCGGCTGGGGACTCATGGGAGACTGCCGGGGTCAACTCGGA
ASV527	0	0	0	0	0	0	0	64	0	0	0	0	0	0	21	0	0	0	0	47	GTAGTCCACGCCCTAAACGATGTCTACTAGTTGTTGGGTCTTAATTGACTTAGTAACGCAGCTAACGCGTGAAGTAGACCGCCTGGGGAGTACGGTCGCAAGATTAAAACTCAAAGGAATTGACGGGGACCCGCACAAGCGGTGGATGATGTGGATTAATTCGATGCAACGCGAAAAACCTTACCTACCCTTGACATGTCAGGAATCCTCGAGAGATTGAGGAGTGCCCGAAAGGGAACCTGAACACAGGTGCTGCATGGCTGTCGTCAGCTCGTGTCGTGAGATGTTGGGTTAAGTCCCGCAACGAGCGCAACCCTTGTCATTAGTTGCTACGAAAGGGCACTCTAATGAGACTGCCGGTGACAAACCGGA
ASV528	22	0	8	0	31	0	0	15	11	0	0	0	0	11	0	0	0	0	0	33	GTAGTCCATGCCGTAAACGTTGGGCACTAGGTGTGGGGACCATTCCACGGTTTCCGCGCCGCAGCTAACGCATTAAGTGCCCCGCCTGGGGAGTACGGCCGCAAGGCTAAAACTCAAAGGAATTGACGGGGGCCCGCACAAGCGGCGGAGCATGCGGATTAATTCGATGCAACGCGAAGAACCTTACCAAGGCTTGACATGTTCTCGATCGCCGTAGAGATACGGTTTCCCCTTTGGGGCGGGATCACAGGTGGTGCATGGTTGTCGTCAGCTCGTGTCGTGAGATGTTGGGTTAAGTCCCGCAACGAGCGCAACCCTCGTTCCATGTTGCCAGCAGCGCTTTCGGGTGGCTGGGGACTCATGGGAGACTGCCGGGGTCAACTCGGA
ASV529	4	16	6	11	16	0	0	8	0	13	0	0	0	0	17	6	14	5	0	15	GTAGTCCACGCCGTAAACGATGAGTGCTAGATGTAGGGAGCTATAAGTTCTCTGTATCGCAGCTAACGCAATAAGCACTCCGCCTGGGGAGTACGACCGCAAGGTTGAAACTCAAAGGAATTGACGGGGGCCCGCACAAGCGGTGGAGCATGTGGTTTAATTCGAAGCAACGCGAAGAACCTTACCAGGTCTTGACATACTCGTGCTATTCCTAGAGATAGGAAGTTCCTTCGGGACACGGGATACAGGTGGTGCATGGTTGTCGTCAGCTCGTGTCGTGAGATGTTGGGTTAAGTCCCGCAACGAGCGCAACCCCTATTGTTAGTTGCCATCATTAAGTTGGGCACTCTAACGAGACTGCCGGTGATAAACCGGA
ASV530	0	17	0	22	39	0	30	0	23	0	0	0	0	0	0	0	0	0	0	0	GTAGTCCACGCCCTAAACGATGTCGACTAGTTGTCGGGTCTTAATTGACTTGGTAACGCAGCTAACGCGTGAAGTCGACCGCCTGGGGAGTACGGTCGCAAGATTAAAACTCAAAGGAATTGACGGGGACCCGCACAAGCGGTGGATGATGTGGATTAATTCGATGCAACGCGAAAAACCTTACCTACCCTTGACATGTGCCGAACCCTGCTGAGAGGCGGGGGTGCTCGAAAGAGAACGGCAACACAGGTGCTGCATGGCTGTCGTCAGCTCGTGTCGTGAGATGTTGGGTTAAGTCCCGCAACGAGCGCAACCCTTGTCATTAGTTGCTACGAAAGGGCACTCTAATGAGACTGCCGGTGACAAACCGGA
ASV531	0	0	6	0	0	0	0	2	17	2	0	14	0	29	0	46	0	0	0	15	GTAGTCCACGCCCTAAACGATGTCTACTAGTTGTCGGGTTTTAATTAACTTGGTAACGCAGCTAACGCGTGAAGTAGACCGCCTGGGGAGTACGGTCGCAAGATTAAAACTCAAAGGAATTGACGGGGACCCGCACAAGCGGTGGATGATGTGGATTAATTCGATGCAACGCGAAAAACCTTACCTACCCTTGACATGTCAGGAAGGCCGGAGAGATCTGGCTGTGCCCGAAAGGGAACCTGAACACAGGTGCTGCATGGCTGTCGTCAGCTCGTGTCGTGAGATGTTGGGTTAAGTCCCGCAACGAGCGCAACCCTTGTCATTAGTTGCTACATTTAGTTGAGCACTCTAATGAGACTGCCGGTGACAAACCGGA
ASV532	0	0	0	9	0	0	10	19	0	12	0	15	0	8	0	0	0	51	7	0	GTAGTCCATGCCGTAAACGGTGGGCGCTAGGTGTGAGTCCCTTCCACGGGGTTCGTGCCGTAGCTAACGCATTAAGCGCCCCGCCTGGGGAGTACGGCCGCAAGGCTAAAACTCAAAGGAATTGACGGGGGCCCGCACAAGCGGCGGAGCATGTGGATTAATTCGATGCAACGCGAAGAACCTTACCTGGGCTTGACATACACCGGATCGCTGCAGAGATGTAGTTTCCCTTGTGGCTGGTGTACAGGTGGTGCATGGTTGTCGTCAGCTCGTGTCGTGAGATGTTGGGTTAAGTCCCGCAACGAGCGCAACCCTTGTCTTATGTTGCCAGCATTTGGTTGGGGACTCATGAGAGACTGCCGGGGTCAACTCGGA
ASV533	0	0	0	54	0	76	0	0	0	0	0	0	0	0	0	0	0	0	0	0	GTAGTCCACGCCGTAAACGGTGGGTACTAGGTGTGGGTTTCCTTCCTTGGAATCCGTGCCGTAGCTAACGCATTAAGTACCCCGCCTGGGGAGTACGGCCGCAAGGCTAAAACTCAAAGGAATTGACGGGGGCCCGCACAAGCGGCGGAGCATGTGGATTAATTCGATGCAACGCGAAGAACCTTACCTGGGTTTGACATGCACAGGACGCGTCTAGAGATAGGCGTTCCCTTGTGGCCTGTGTGCAGGTGGTGCATGGCTGTCGTCAGCTCGTGTCGTGAGATGTTGGGTTAAGTCCCGCAACGAGCGCAACCCTTATCTTATGTTGCCAGCGGGTAATGCCGGGGACTCGTGAGAGACTGCCGGGGTCAACTCGGA
ASV534	0	0	0	0	0	0	53	77	0	0	0	0	0	0	0	0	0	0	0	0	GTAGTCCATGCCGTAAACGTTGGGCACTAGGTGTGGGGGACATTCCACGTTTTCCGCGCCGTAGCTAACGCATTAAGTGCCCCGCCTGGGGAGTACGGCCGCAAGGCTAAAACTCAAAGGAATTGACGGGGGCCCGCACAAGCGGCGGAGCATGCGGATTAATTCGATGCAACGCGAAGAACCTTACCAAGGCTTGACATGGACTGGAAATACCTGGAAACAGGTGCCCCGCTTGCGGTCGGTTCACAGGTGGTGCATGGTTGTCGTCAGCTCGTGTCGTGAGATGTTGGGTTAAGTCCCGCAACGAGCGCAACCCTCGTTCTATGTTGCCAGCGCGTGATGGCGGGGACTCATAGGAGACTGCCGGGGTCAACTCGGA
ASV535	0	0	0	0	0	0	34	12	10	0	0	4	0	22	17	0	0	0	0	31	GTAGTCCACGCTGTAAACGATGATTGCTAGTTGTCAGCCGGCATGCCGGTTGGTGACGCAGCTAACGCATTAAGCAATCCGCCTGGGGAGTACGGTCGCAAGATTAAAACTCAAAGGAATTGACGGGGGCCCGCACAAGCGGTGGAGCATGTGGTTTAATTCGAAGCAACGCGCAGAACCTTACCACCTTTTGACATGCCTGGACATCATGGGAGACCATGCTTTCTCTTCGGAGACTGGGACACAGGTGCTGCATGGCTGTCGTCAGCTCGTGTCGTGAGATGTTGGGTTAAGTCCCGCAACGAGCGCAACCCTCGCTGTTAGTTGCCATCATTTAGTTGGGAACTCTAACAGGACTGCCGGTGCTAAGCCGGA
ASV536	47	0	0	0	0	17	0	16	0	30	0	19	0	0	0	0	0	0	0	0	GTAGTCCACGCCGTAAACGTTGGGCGCTAGGTGTCGGGGACCTTCCACGTCCTCGGTGCCGCAGCTAACGCATTAAGCGCCCCGCCTGGGGAGTACGGCCGCAAGGCTAAAACTCAAAGGAATTGACGGGGGCCCGCACAAGCGGCGGAGCATGTGGCTTAATTCGACGCAACGCGAAGAACCTTACCTGGGTTTGACATGCAGGGAAATCTCATAGAGATATGGGGTCCGCAAGGGTCCTGCACAGGTGGTGCATGGCTGTCGTCAGCTCGTGTCGTGAGATGTTGGGTTAAGTCCCGCAACGAGCGCAACCCTCGTTCTATGTTGCCAGCGGATAATGCCGGGGACTCATAGGAGACTGCCGGGGTCAACTCGGA
ASV537	0	0	64	0	0	0	0	38	0	0	0	0	0	0	0	0	0	0	27	0	GTAGTCCGAGCCGTAAACGATGGACACTAGGTGTCGCGGGTATCGACCCCCGCGGTGCCGTAGCTAACGCGTTAAGTGTCCCGCCTGGGGAGTACGGTCGCAAGACTGAAACTCAAAGGAATTGACGGGGGCCCGCACAAGCGGTGGAGCATGTGGTTTAATTCGATGCAACGCGAAGAACCTTACCAAGGCTTGACATGTAGGGAACCCTGGTGAAAGCCGGGGGTGCCGCAAGGAACCCTAACACAGGTGGTGCATGGCTGTCGTCAGCTCGTGTCGTGAGATGTTGGGTTAAGTCCCGCAACGAGCGCAACCCTCGATGTTAGTTGCCAACGGGTAATGCCGGGCACTCTAGCGTGACTGCCGGTGACAAACCGGA
ASV538	15	14	0	0	18	14	14	0	0	17	0	0	0	12	10	6	8	0	0	0	GTAGTCCACACCGTAAACGTTGGGCACTAGGTGTGGGGAGGATCAACCCTTTCCGTGCCGTAGCTAACGCATTAAGTGCCCCGCCTGGGGAGTACGGCCGCAAGGCTAAAACTCAAAGGAATTGACGGGGGCCCGCACAAGCGGCGGAGCATGTTGCTTAATTCGAGGCAACGCGAAGAACCTTACCTAGGTTGAACTACGCAGGAACAGCCACAGAGATGTGGTGTCCTTCGGGGCCTGCGATAGGTGGTGCATGGCTGTCGTCAGCTCGTGTCGTGAGATGTTGGGTTAAGTCCCGCAACGAGCGCAACCCTTATCCTATGTTGCCAGCGCGTAATGGCGGGGACTCGTGGGAGACTGCCGGGGTCAACTCGGA
ASV539	0	0	8	19	15	12	20	0	14	0	0	0	0	0	0	0	13	21	0	6	GTAGTCCACGCTGTAAACGATGAGTGCTAGGTGTCGGCGAATGTCGGTGCCGCAGTTAACACAATAAGCACTCCGCCTGGGGAGTACGTGCGCAAGCATGAAACTCAAAGGAATTGACGGGGACCCGCACAAGCAGCGGAGCATGTGGTTTAATTCGAAGCAACGCGAAGAACCTTACCAGGGCTTGACATACTGAGGACGTACTTAGAGATAAGTATACTTCTTCGGAAGCCTCAATACAGGTGGTGCATGGTTGTCGTCAGCTCGTGTCGTGAGATGTTGGGTTAAGTCCCGCAACGAGCGCAACCCCTATCTTTAGTTGCCAGCATATAAGATGGGAACTCTAAAGAGACTGCCGATGATAAATCGGA
ASV540	20	0	0	0	0	35	9	37	0	0	0	0	0	9	0	0	17	0	0	0	GTAGTCCACGCCGTAAACGTTGGGCGCTAGGTGTCGGGGACCTTCCACGTCCTCGGTGCCGCAGCTAACGCATTAAGCGCCCCGCCTGGGGAGTACGGCCGCAAGGCTAAAACTCAAAGGAATTGACGGGGGCCCGCACAAGCGGCGGAGCATGTGGCTTAATTCGACGCAACGCGAAGAACCTTACCTGGGTTTGACATGCAGGGAAATCCGGCAGAGACGTCGGGTCCGCAAGGGTCCTGCACAGGTGGTGCATGGCTGTCGTCAGCTCGTGTCGTGAGATGTTGGGTTAAGTCCCGCAACGAGCGCAACCCTCGTTCTATGTTGCCAGCGGATAATGCCGGGGACTCATAGGAGACTGCCGGGGTCAACTCGGA
ASV541	20	0	0	13	0	13	0	36	8	32	0	0	0	0	0	0	0	0	5	0	GTAGTCCACGCCGTAAACGATGGGAACTAGGTGTCGCGGGTATTGACCCCTGCGGTGCCGTAGCTAACGCGTTAAGTTCCCCGCCTGGGGAGTACGGCCGCAAGGCTAAAACTCAAAGGAATTGACGGGGGCCCGCACAAGCGGTGGAGCATGTGGTTTAATTCGACGCAACGCGCAGAACCTTACCCGGGCTAGAAAAACGAGGAACCTTCCTGAAAGGGAGGGGTGCCCGCAAGGGAACCTCGGTCCAGGTGCTGCATGGCTGTCGTCAGCTCGTGTCGTGAGATGTTGGGTTAAGTCCCGCAACGAGCGCAACCCTTGTCCTTAGTTGCCATCAGTTCGGCTGGGCACTCTAAGGAGACTGCCGGGGTCAACCCGGA
ASV542	16	0	0	0	0	0	0	44	0	0	0	0	0	33	17	0	17	0	0	0	GTAGTCCACGCCGTAAACGATGAATGCTAGCCGTTGGCGAGCTTGCTCGTCAGTGGCGCAGCTAACGCTTTAAGCATTCCGCCTGGGGAGTACGGTCGCAAGATTAAAACTCAAAGGAATTGACGGGGGCCCGCACAAGCGGTGGAGCATGTGGTTCAATTCGAAGCAACGCGCAGAACCTTACCAGCCCTTGACATCCCGGTCGCGGACGCCAGAGACGGTGTCCTTCAGTTCGGCTGGACCGGAGACAGGTGCTGCATGGCTGTCGTCAGCTCGTGTCGTGAGATGTTGGGTTAAGTCCCGCAACGAGCGCAACCCTCGCCCTTAGTTGCCATCATTCAGTTGGGCACTCTAAGGGGACTGCCGGTGATAAGCCGGA
ASV543	49	0	0	9	0	0	9	0	0	47	0	0	0	12	0	0	0	0	0	0	GTAGTCCACGCCGTAAACGATGGGCACTGGATGCCGGGCGGATCGACCCGTTCGGTGTCGTAGCTAACGCGTTAAGTGCCCCGCCTGGGGAGTACGGCCGCAAGGCTGAAACTCAAAGGAATTGACGGGGGCCCGCACAAGCGGTGGAGCATGTGGTTTAATTCGAAGCAACGCGAAGAACCTTACCTGGACTTGACATGCACGTGAAAGCCTGGGGAAAGCCAGGCCCCCCTTCGGGGTACGTGCACAGGTGCTGCATGGCTGTCGTCAGCTCGTGTCGTGAGATGTTGGGTTAAGTCCCGCAACGAGCGCAACCCTTGCCTGCTGTTGCTACCGGGTAAAGCCGAGGACTCTGCAGGGACTGCCGGTGATAAACCGGA
ASV544	0	0	0	0	0	0	0	0	0	0	0	0	0	0	77	0	0	0	0	49	GTAGTCCACGCCGTAAACGATGTCGACTAGCCGTTGGGATCCTTGAGATCTTAGTGGCGCAGCTAACGCGATAAGTCGACCGCCTGGGGAGTACGGCCGCAAGGTTAAAACTCAAATGAATTGACGGGGGCCCGCACAAGCGGTGGAGCATGTGGTTTAATTCGAAGCAACGCGAAGAACCTTACCTGGCCTTGACATGTCCGGAACCTTGCAGAGATGCGAGGGTGCCTTCGGGAATCGGAACACAGGTGCTGCATGGCTGTCGTCAGCTCGTGTCGTGAGATGTTGGGTTAAGTCCCGTAACGAGCGCAACCCTTGTCCTTAGTTACCAGCACGTTATGGTGGGCACTCTAAGGAGACTGCCGGTGACAAACCGGA
ASV545	0	0	15	21	0	36	26	0	0	0	0	0	0	27	0	0	0	0	0	0	GTAGTCCATGCCCTAAACGATGTTCACTAGGTGTCGGGGATTTTTCTTCGGTGCCGCAGCTAACGCATTAAGTGAACCGCCTGGGGACTACGGCCGCAAGGTTGAAACTCAAAGGAATTGGCGGGGGCCCGCACAAGCGGTGGAGCATGTGGCTTAATTCGATGCAACGCGAAGAACCTTACCAGGGTTTGACATGTAACTGCAAGCTCCCCAAAAGGAGTCGCTTTCGAAGGTGTTACACAGGTGGTGCATGGCTGTCGTCAGCTCGTGTTGTGAAATGTTGGGTTAAGTCCCGCAACGAGCGCAACCCTCATGTTCTGTTGCCAGCGAGTAATGTCGGGAACTCGGAACAAACTGCCTCTGTAAAGAGGA
ASV546	0	0	0	0	0	0	23	70	0	0	0	0	0	0	32	0	0	0	0	0	GTAGTCCATGCCGTAAACGTTGGGAACTAGGTGTGGGTCTCATTCCACGAGATCCGTGCCGCAGCTAACGCATTAAGTTCCCCGCCTGGGGAGTACGGCCGCAAGGCTAAAACTCAAAGGAATTGACGGGGGCCCGCACAAGCGGCGGAGCATGCGGATTAATTCGATGCAACGCGAAGAACCTTACCAAGGCTTGACATATGCGAGAACGCTGCAGAGATGCAGAACTCTTTGGACACTCGCATACAGGTGGTGCATGGTTGTCGTCAGCTCGTGTCGTGAGATGTTGGGTTAAGTCCCGCAACGAGCGCAACCCTCGTTCTATGTTGCCAGCACGTAATGGTGGGGACTCATAGGAGACTGCCGGGGTCAACTCGGA
ASV547	12	0	8	0	0	16	0	5	0	14	0	7	0	11	21	8	0	0	22	0	GTAGTCCACGCCGTAAACGTTGGGAACTAGGTGTGGGCGACATTCCACGTCGTCCGTGCCGCAGCTAACGCATTAAGTTCCCCGCCTGGGGAGTACGGCCGCAAGGCTAAAACTCAAAGGAATTGACGGGGGCCCGCACAAGCAGCGGAGCATGTGGCTTAATTCGACGCAACGCGAAGAACCTTACCAAGGCTTGACATACACCGGAAACATCCAGAGATGGGTGCCCCCTTTGGGCTGGTGTACAGGTGGTGCATGGCTGTCGTCAGCTCGTGTCGTGAGATGTTGGGTTAAGTCCCGCAACGAGCGCAACCCCTGTTCTGTGTTGCCAGCATGCTCTTTCGGGGGTGATGGGGACTCACAGGAGACCGCCGGGGTCAACTCGGA
ASV548	21	0	19	0	0	58	0	0	0	0	0	0	0	14	0	0	11	0	0	0	GTAGTCCACGCCGTAAACGATGAAGACTAGCTGTCCGGGCACATGGTGCTTGGGTGGCGCAGCTAACGCATTAAGTCTTCCGCCTGGGGAGTACGGCCGCAAGGTTAAAACTCAAAGAAATTGACGGGGGCCTGCACAAGCGGTGGAGCATGTGGTTTAATTCGAAGCAACGCGCAGAACCTTACCAGCGTTTGACATGTCCGGACGATTTCCAGAGATGGATCTCTTCCCTTCGGGGACTGGAACACAGGTGCTGCATGGCTGTCGTCAGCTCGTGTCGTGAGATGTTGGGTTAAGTCCCGCAACGAGCGCAACCCTCGCCTTTAGTTACCATCATTCAGTTGGGGACTCTAAAGGAACCGCCGGTGATAAGCCGGA
ASV549	0	14	24	0	0	0	26	8	0	0	0	0	0	6	31	0	14	0	0	0	GTAGTCCACGCCGTAAACGATGATGACTAGCTGTCCGGGCACTTAGTGCTTGGGTGGCGCAGCTAACGCGTTAAGTCATCCGCCTGGGGAGTACGGCCGCAAGGTTAAAACTCAAAGAAATTGACGGGGGCCTGCACAAGCGGTGGAGCATGTGGTTTAATTCGAAGCAACGCGCAGAACCTTACCAGCGTTTGACATGGTAGGACGGTTTCCAGAGATGGATTCCTTCCCTTACGGGACCTACACACAGGTGCTGCATGGCTGTCGTCAGCTCGTGTCGTGAGATGTTGGGTTAAGTCCCGCAACGAGCGCAACCCTCGTCTTTAGTTGCCATCATTTAGTTGGGCACTCTAAAGAAACTGCCGGTGATAAGCCGGA
ASV550	32	0	27	0	0	0	0	35	0	0	0	10	0	0	0	0	0	0	18	0	GTAGTCCACGCCGTAAACGTTGGGCGCTAGGTGTGGGCTCCATTCCACGGAGTCTGTGCCGTAGCTAACGCATTAAGCGCCCCGCCTGGGGAGTACGGCCGCAAGGCTAAAACTCAAAGGAATTGACGGGGGCCCGCACAAGCGGCGGAGCATGTTGCTTAATTCGATGCAACGCGAAGAACCTTACCTAGGCTTGACATGCAGGGAAAACTCGTAGAGATACGGGGTCCTTTTGGGCCTTGCACAGGTGGTGCATGGCTGTCGTCAGCTCGTGTCGTGAGATGTTGGGTTAAGTCCCGCAACGAGCGCAACCCTCGTCCTATGTTGCCAGCGAGTAATGTCGGGGACTCATAGGAGACTGCCGGGGTCAACTCGGA
ASV551	0	10	0	5	26	32	8	7	13	9	0	0	0	0	0	0	3	9	0	0	GTAGTCCACGCTGTAAACGATGAGTGCTAGACGTTGGAGAATTCTTCAGTGTCGCAGCTAACGCAATAAGCACTCCGCCTGGGGAGTACGGTCGCAAGATTAAAACTCAAAGGAATTGACGGGGGCCCGCACAAGCGGTGGAGCATGTGGTTTAATTCGAAGCAACGCGAAGAACCTTACCAGCCCTTGACATGGGGATTCTGGGTTACAGAGATGTGACCCTTCAGTTCGGCTGGATCCCACACAGGTGCTGCATGGCTGTCGTCAGCTCGTGTCGTGAGATGTTGGGTTAAGTCCCGCAACGAGCGCAACCCCTATCTTCAGTTACCATCAGGTTATGCTGGGGACTCTGGAGAGACTGCCGGTGATAAGCCGGA
ASV552	0	0	0	0	4	0	0	0	11	21	0	12	0	6	20	48	0	0	0	0	GTAGTCCACGCCGTAAACGATGAATGCCAGACGTCGGGGGGCTTGCCCTTCGGTGTCACACCTAACGGATTAAGCATTCCGCCTGGGGAGTACGGTCGCAAGATTAAAACTCAAAGGAATTGACGGGGGCCCGCACAAGCGGTGGAGCATGTGGTTTAATTCGAAGCAACGCGCAGAACCTTACCAACCCTTGACATGCCCTGACCGGCGCAGAGATGCGTCTTTCCCGCAAGGGACAGGGACACAGGTGCTGCATGGCTGTCGTCAGCTCGTGTCGTGAGATGTTCGGTTAAGTCCGGCAACGAGCGCAACCCACACCCTCAGTTGCCAGCATTCAGTTGGGCACTCTGGGGGAACTGCCCGTGATAAGCGGGA
ASV553	0	0	0	0	0	48	0	23	0	0	0	0	0	0	19	0	22	10	0	0	GTAGTCCACGCCGTAAACGATGAGTGCTAAGTGTTAGAGGGTTTCCGCCCTTTAGTGCTGCAGCTAACGCATTAAGCACTCCGCCTGGGGAGTACGGTCGCAAGACTGAAACTCAAAGGAATTGACGGGGGCCCGCACAAGCGGTGGAGCATGTGGTTTAATTCGAAGCAACGCGAAGAACCTTACCAGGTCTTGACATCCTCTGACAACTCTAGAGATAGAGCGTTCCCCTTCGGGGGACAGAGTGACAGGTGGTGCATGGTTGTCGTCAGCTCGTGTCGTGAGATGTTGGGTTAAGTCCCGCAACGAGCGCAACCCTTGATCTTAGTTGCCAGCATTTAGTTGGGCACTCTAAGGTGACTGCCGGTGACAAACCGGA
ASV554	0	0	0	0	0	0	0	121	0	0	0	0	0	0	0	0	0	0	0	0	GTAGTCCATGCCGTAAACGTTGGGAACTAGGTGTGGGTCTCATTCCACGAGATCCGTGCCGCAGCTAACGCATTAAGTTCCCCGCCTGGGGAGTACGGCCGCAAGGCTAAAACTCAAAGGAATTGACGGGGGCCCGCACAAGCGGCGGAGCATGTGGATTAATTCGATGCAACGCGAAGAACCTTACCAAGGCTTGACATATACCGGAAACATTCAGAGATGGGTGCCCCGCAAGGTCGGTATACAGGTGGTGCATGGTTGTCGTCAGCTCGTGTCGTGAGATGTTGGGTTAAGTCCCGCAACGAGCGCAACCCTCGTTCTATGTTGCCAGCACGTAATGGTGGGGACTCATAGGAGACTGCCGGGGTCAACTCGGA
ASV555	42	0	0	0	0	0	0	41	0	37	0	0	0	0	0	0	0	0	0	0	GTAGTCCACGCCGTAAACGGTGGGCACTAGGTGTGGGCAACATTCCACGTTGTCCGTGCCGCAGCTAACGCATTAAGTGCCCCGCCTGGGGAGTACGGCCGCAAGGCTAAAACTCAAAGGAATTGACGGGGGCCCGCACAAGCGGCGGAGCATGTGGCTTAATTCGACGCAACGCGAAGAACCTTACCAAGGCTTGACATACACCGGAAACGTTCAGAGATGGGCGCCCCCTTGTGGTCGGTGTACAGGTGGTGCATGGCTGTCGTCAGCTCGTGTCGTGAGATGTTGGGTTAAGTCCCGCAACGAGCGCAACCCTTGTCCCGTGTTGCCAGCAGGCCCTTGTGGTGCTGGGGACTCACGGGAGACCGCCGGGGTCAACTCGGA
ASV556	6	0	0	12	0	10	4	0	23	0	0	0	0	18	0	11	0	0	24	12	GTAGTCCATGCCGTAAACGTTGGGAACTAGGTGTGGGTCTCATTCCACGAGATCCGTGCCGCAGCTAACGCATTAAGTTCCCCGCCTGGGGAGTACGGCCGCAAGGCTAAAACTCAAAGGAATTGACGGGGGCCCGCACAAGCGGCGGAGCATGTGGATTAATTCGATGCAACGCGAAGAACCTTACCAAGGCTTGACATATACCGGAAACATTCAGAGATGGGTGCCCCGCAAGGTCGGTATACAGGTGGTGCATGGTTGTCGTCAGCTCGTGTCGTGAGATGTTGGGTTAAGTCCCGCAACGAGCGCAACCCTCGTTCTATGTTGCCAGCACGTAATGGTGGGAACTCATAGGAGACTGCCGGGGTCAACTCGGA
ASV557	43	0	0	0	0	0	0	76	0	0	0	0	0	0	0	0	0	0	0	0	GTAGTCCACGCCGTAAACGTTGGGCGCTAGGTGTGGGGGACATTCCACGTCCTCCGTGCCGCAGCTAACGCATTAAGCGCCCCGCCTGGGGAGTACGGCCGCAAGGCTAAAACTCAAAGGAATTGACGGGGGCCCGCACAAGCGGCGGAGCATGCGGATTAATTCGATGCAACGCGAAGAACCTTACCTGGGTTTGACATATAGGGAAATCTCGCAGAGATGCGGGGTCCGTAAGGGTCCTATACAGGTGGTGCATGGCTGTCGTCAGCTCGTGTCGTGAGATGTTGGGTTAAGTCCCGCAACGAGCGCAACCCTCGTCCTATGTTGCCAGCACGTCCTTCGGGATGGTGGGGACTCATAGGAGACTGCCGGGGTCAACTCGGA
ASV558	28	0	0	0	0	19	0	10	11	0	0	0	0	10	16	0	0	0	25	0	GTAGTCCACGCCCTAAACGATGCGAACTGGATGTTGGGTACATTACGGTACTCAGTGTCGAAGCTAACGCGTTAAGTTCGCCGCCTGGGGAGTACGGTCGCAAGACTGAAACTCAAAGGAATTGACGGGGGCCCGCACAAGCGGTGGAGTATGTGGTTTAATTCGATGCAACGCGAAGAACCTTACCTGGCCTTGACATCTGTCGAATCCTGCAGAGATGCGGGAGTGCCGCAAGGAACGACAAGACAGGTGCTGCATGGCTGTCGTCAGCTCGTGTCGTGAGATGTTGGGTTAAGTCCCGCAACGAGCGCAACCCTTGTCCCTAGTTGCCAGCACGTAATGGTGGGAACTCTAGGGAGACTGCCGGTGACAAACCGGA
ASV559	12	0	0	0	0	0	35	40	0	0	0	0	0	0	15	0	0	0	0	17	GTAGTCCACGCCGTAAACGATGAATGCCAGCCGTTGGGGAGTTTACTCTTCAGTGGCGCAGCTAACGCTTTAAGCATTCCGCCTGGGGAGTACGGTCGCAAGATTAAAACTCAAAGGAATTGACGGGGGCCCGCACAAGCGGTGGAGCATGTGGTTTAATTCGACGCAACGCGCAGAACCTTACCAGCCCTTGACATGTCCAGGACCGGTCGCAGAGATGTGACCTTCTCTTCGGAGCCTGGAGCACAGGTGCTGCATGGCTGTCGTCAGCTCGTGTCGTGAGATGTTGGGTTAAGTCCCGCAACGAGCGCAACCCCCGTCCTTAGTTGCTACCATTTAGTTGAGCACTCTAAGGAGACTGCCGGTGATAAGCCGCGA
ASV560	0	0	12	10	15	13	0	0	15	41	0	0	0	0	0	0	13	0	0	0	GTAGTCCACGCTGTAAACGATGGGTACTAGAGATGGTGGGAGTTGACCCCTGCCGTCTCGGAGCTAACGCGATAAGTACCCCGCCTGGGAAGTACGGTCGCAAGACTAAAACTCAAAGGAATTGACGGGAGCCCGCACAAGCGGTGGATTATGTGGTTTAATTCGAAGCAACGCGCAGAACCTTACCTAGGTTTGACATCCTTTGACAACTGCAGAGATGTAGCTTTCGTAGCAATACGACAAAGAGACAGGTGCTGCATGGCTGTCGTCAGCTCGTGTGGTGGCATGTCGGGTTAAGTCCCTCAACGAGCGCAACCCCTGTGTTTAGTTGCCAGCATTAAGTTGGGCACTCTAGACAGACTGCCGTGGTTAACACGGA
ASV561	0	0	0	14	0	0	0	0	0	92	0	0	0	0	13	0	0	0	0	0	GTAGTCCACGCCGTAAACGTTGGGCGCTAGGTGTGGGGAACTTTCCACGTTCTCCGTGCCGCAGCTAACGCATTAAGCGCCCCGCCTGGGGAGTACGGCCGCAAGGCTAAAACTCAAAGGAATTGACGGGGGCCCGCACAAGCGGCGGAGCATGTGGCTTAATTCGACGCAACGCGAAGAACCTTACCAAGGCTTGACATATACCGAAAACTGGCAGAGATGTCAGGTCCGCAAGGGCGGTATACAGGTGGTGCATGGTTGTCGTCAGCTCGTGTCGTGAGATGTTGGGTTAAGTCCCGCAACGAGCGCAACCCTCGTTCTATGTTGCCAGCGCGTAATGGCGGGGACTCATAGGAGACTGCCGGGGTCAACTCGGA
ASV562	0	0	0	0	0	29	0	34	6	37	0	0	0	0	0	0	13	0	0	0	GTAGTCCATGCCGTAAACGTTGGGAACTAGATGTGGGGGCCATTCCACGGCTTCCGTGTCGCAGCTAACGCATTAAGTTCCCCGCCTGGGGAGTACGGCCGCAAGGCTAAAACTCAAAGGAATTGACGGGGGCCCGCACAAGCGGCGGAGCATGCGGATTAATTCGATGCAACGCGAAGAACCTTACCAAGGCTTGACATATACGAGAACGGGCTAGAAATAGTCAACTCTTTGGACACTCGTAAACAGGTGGTGCATGGTTGTCGTCAGCTCGTGTCGTGAGATGTTGGGTTAAGTCCCGCAACGAGCGCAACCCTCGTTCTATGTTGCCAGCACGTAATGGTGGGAACTCATAGGAGACTGCCGGGGTCAACTCGGA
ASV563	0	0	0	0	0	0	0	14	0	105	0	0	0	0	0	0	0	0	0	0	GTAGTCCTAGCAGTAAACGGTGCGCGTTTGGTGTGGGAGGATTCGACCCCTTCTGTGCCGGAGCTAACGCGTTAAACGCGCCGCCTGGGGAGTACGGTCGCAAGATTAAAACTCAAAGAAATTGACGGGGGCCCGCACAAGCGGTGGAGTATGTGGCTTAATTCGATGCAACGCGAAGAACCTTACCTAGCCTTGACATGCATCTCTAAGTCGGTGAAAGCCGGCGACCATAGCAATATGGAATTTGCACAGGTGCTGCATGGCTGTCGTCAGCTCGTGTCGTGAGATGTTGGGTTAAGTCCCGCAACGAGCGCAACCCCTGTGAACTGTTGCCACCGATCTACGGATCGAGCACTCTGTTCAGACTGCCCTGTGAAACGGGGA
ASV564	0	0	0	0	0	0	0	0	0	102	0	0	0	0	0	0	0	17	0	0	GTAGTCCACGCCCTAAACGATGTCAACTAGCTGTTGGGGGTTTCGGCCCTTGGTAGCGCAGCTAACGCGTGAAGTTGACCGCCTGGGGAGTACGGTCGCAAGATTAAAACTCAAAGGAATTGACGGGGACCCGCACAAGCGGTGGATGATGTGGATTAATTCGATGCAACGCGAAAAACCTTACCTACCCTTGACATGTCTGGAATCCTTTAGAGATGAAGGAGTGCTCGCAAGAGAACCGGAACACAGGTGCTGCATGGCTGTCGTCAGCTCGTGTCGTGAGATGTTGGGTTAAGTCCCGCAACGAGCGCAACCCTTGTCATTAGTTGCTACGAAAGGGCACTCTAATGAGACTGCCGGTGACAAACCGGA
ASV565	0	0	0	0	0	0	0	0	0	0	0	0	0	0	64	0	0	0	0	55	GTAGTCCACGCCGTAAACGATGTCGACTAGCCGTTGGGATCCTTGAGATCTTAGTGGCGCAGCTAACGCGATAAGTCGACCGCCTGGGGAGTACGGCCGCAAGGTTAAAACTCAAATGAATTGACGGGGGCCCGCACAAGCGGTGGAGCATGTGGTTTAATTCGAAGCAACGCGAAGAACCTTACCTGGCCTTGACATGTCCGGAATCCTGCAGAGATGTGGGAGTGCCTTCGGGAATCGGAACACAGGTGCTGCATGGCTGTCGTCAGCTCGTGTCGTGAGATGTTGGGTTAAGTCCCGTAACGAGCGCAACCCTTGTCCTTAGTTACCAGCGGGTTATGCCGGGCACTCTAAGGAGACTGCCGGTGACAAACCGGA
ASV566	9	0	12	18	0	16	0	0	0	46	0	9	0	8	0	0	0	0	0	0	GTAGTCCACGCCCTAAACGATGCATACTTGGTGTGAGCCATTCATTTGGTTCGTGCCGGAGTTAACGCGTTAAGTATGCCGCCTGGGGAGTACGGTCGCAAGGCTGAAACTCAAAGGAATTGACGGGGGCCCGCACAAGCGGTGGAGCATGTGGTTTAATTCGACGCAACGCGAAGAACCTTACCTGGGCTCGAACGGCTTCTCAACGGCTGTGGAAACATAGCTACTCCGCAAGGGGGTGGAGTCGAGGTGCTGCATGGCTGTCGTCAGCTCGTGTCGTGAGATGTTGGGTTAAGTCCCGCAACGAGCGCAACCCTTGTCCTGTGTTGCTAACCGAAAGGTGCACTCTCAGGAGACCGCCAGCGATAAGTTGGA
ASV567	0	0	0	0	0	0	32	0	24	0	0	0	0	23	0	14	6	19	0	0	GTAGTCCACGCCGTAAACGATGAGTGCTAAGTGTTAGGGGGTTTCCGCCCCTTAGTGCTGCAGCTAACGCATTAAGCACTCCGCCTGGGGAGTACGGCCGCAAGGCTTAAACTCAAAGGAATTGACGGGGACCCGCACAAGCGGTGGAGCATGTGGTTTAATTCGAAGCAACGCGAAGAACCTTACCAAATCTTGACATCCTTTGACCGCTCTAGAGATAGAGTCTTCCCTTTCGCGGGACAAAGTGACAGGTGGTGCATGGTTGTCGTCAGCTCGTGTCGTGAGATGTTGGGTTAAGTCCCGCAACGAGCGCAACCCTTAAGCTTAGTTGCCATCATTCAGTTGGGCACTCTAAGTTGACTGCCGGTGACAAACCGGA
ASV568	0	0	20	0	22	21	0	0	0	34	0	20	0	0	0	0	0	0	0	0	GTAGTCCACGCCGTAAACGTTGAGTGCTAGGTGTTAGGGGTTTCGATGCCCTTAGTGCCGAAGCAAACGCATTAAGCACTCCGCCTGGGGAGTACGACCGCAAGGTTGAAACTCAAAGGAATTGACGGGGGCCCGCACAAGCGGTGGAGCATGTGGTTTAATTCGACGCAACGCGAAGAACCTTACCAGGTCTTGACATCTTTCGCTAGTCCCAGAGATGGGATGTTCCCCTTCGGGGGACGAAATGACAGGTGGTGCATGGTTGTCGTCAGCTCGTGTCGTGAGATGTTGGGTTAAGTCCCGCAACGAGCGCAACCCTTAATCCTAGTTGCCAGCATTGAGTTGGGCACTCTAGGGTGACTGCCGGTGACAAACCGGA
ASV569	27	0	34	0	17	0	0	16	0	0	0	5	0	0	0	0	17	0	0	0	GTAGTCCACGCCGTAAACGATGGGTACTAGGTGTGGGAGGTGTCGACTCCTCCCGTGCCGTCGCTAACGCACTAAGTACCCCGCCTGGGGAGTACGGCCGCAAGGCTAAAACTCAAAGGAATTGACGGGGGCCCGCACAAGCAGCGGAGCATGTGGTTTAATTCGACGCAACGCGAAGAACCTTACCTGGGCTTGACATGTCAGTGACCGCCGTGGAAACACGGTTTTCCTTCGGGACACTGTCACAGGTGGTGCATGGCTGTCGTCAGCTCGTGTCGTGAGATGTTGGGTTAAGTCCCGCAACGAGCGCAACCCCCGTCCTATGTTGCCAGCATTCAGTTGGGGACTCATAGGAGACTGCCGGTGACAAACCGGA
ASV570	10	0	0	0	19	0	37	0	30	0	0	0	0	0	20	0	0	0	0	0	GTAGTCCATGCCGTAAACGATGAGTGTTCGCCCTTGGTCTACGCGGATCAGGGGCCCAGCTAACGCGTGAAACACTCCGCCTGGGGAGTACGGTCGCAAGACCGAAACTCAAAGGAATTGACGGGGGCCTGCACAAGCGGTGGAGCATGTGGTTTAATTCGATACAACGCGCAAAACCTTACCAGCCCTTGACATATGAACAACAAAACCTGTCCTTAACAGGATGGTACTGACTTTCATACAGGTGCTGCATGGCTGTCGTCAGCTCGTGTCGTGAGATGTTTGGTCAAGTCCTATAACGAGCGAAACCCTTGTCCCTAGTTGCTACGCAAGAGCACTCCAGGGAGACTGCCGGTGACAAACCGGA
ASV571	0	0	75	0	0	0	0	0	0	0	0	0	0	0	7	0	0	0	34	0	GTAGTCCACGCCGTAAACGATGAGTGCTAGGTGTTGGATCCTTTCCGGGATTCAGTGCCGAAGCTAACGCATTAAGCACTCCGCCTGGGGAGTACGACCGCAAGGTTGAAACTCAAAGGAATTGACGGGGGCCCGCACAAGCGGTGGAGCATGTGGTTTAATTCGAAGCAACGCGAAGAACCTTACCAGGTCTTGACATCCCGATGCTATTTCTAGAGATAGAAAGTTACTTCGGTACATCGGTGACAGGTGGTGCATGGTTGTCGTCAGCTCGTGTCGTGAGATGTTGGGTTAAGTCCCGCAACGAGCGCAACCCCTATTGTTAGTTGCCATCATTCAGTTGGGCACTCTAGCGAGACTGCCGGTAATAAACCGGA
ASV572	0	0	48	0	0	0	0	33	0	0	0	0	0	0	0	0	0	0	35	0	GTAGTCCACGCCGTAAACGATGATTACTCGACATTAGCGATATACGGTTAGTGTCATAAGCGAAAGCGTTAAGTAATCCACCTGGGGAGTACGATCGCAAGATTGAAACTCAAAGGAATTGACGGGGGCCCGCACAAGCGGTGGAGCATGTGGTTTAATTCGATGATACGCGAGGAACCTTACCAGGGCTTGAAAGTTAGTGACGGATTGTGAAAGCAGTCTTTTCTTCGGAACACGAAACTAGGTGCTGCATGGCTGTCGTCAGCTCGTGCCGTGAGGTGTTGGGTTAAGTCCCGCAACGAGCGCAACCCCTATCTTTAGTTGCCAGCGAGTAATGTCGGGGACTCTAAAGAAACTGCCCGCGCAAGCGGTGA
ASV573	0	0	0	0	0	0	13	31	0	0	0	0	0	49	10	0	13	0	0	0	GTAGTCCACGCCGTAAACGGTGGGCACTAGGTGTGGGCAGCATTCCACGTTGTCCGTGCCGCAGCTAACGCATTAAGTGCCCCGCCTGGGGAGTACGGCCGCAAGGCTAAAACTCAAAGGAATTGACGGGGGCCCGCACAAGCGGCGGAGCATGTGGCTTAATTCGACGCAACGCGAAGAACCTTACCAAGGCTTGACATACGCCGGAAAGCATCAGAGATGGTGCCCCCCTTGTGGCCGGTGTACAGGTGGTGCATGGCTGTCGTCAGCTCGTGTCGTGAGATGTTGGGTTAAGTCCCGCAACGAGCGCAACCCTTGTCCCGTGTTGCCAGCGGAGGCTTCGGCCTGCCGGGGACTCACGGGAGACCGCCGGGGTCAACTCGGA
ASV574	35	0	0	0	0	0	0	13	19	21	0	0	0	0	0	0	27	0	0	0	GTAGTCCATGCCGTAAACGTTGGGAACTAGATGTAGGGTCCATTCCACGGATTCTGTGTCGCAGCTAACGCATTAAGTTCCCCGCCTGGGGAGTACGGCCGCAAGGCTAAAACTCAAAGGAATTGACGGGGGCCCGCACAAGCGGCGGAGCATGCGGATTAATTCGATGCAACGCGAAGAACCTTACCAAGGCTTGACATATACCGGAAAAGGCTGGAAACAGTCTCCCCGCAAGGTCGGTATACAGGTGGTGCATGGTTGTCGTCAGCTCGTGTCGTGAGATGTTGGGTTAAGTCCCGCAACGAGCGCAACCCTCGTTCTATGTTGCCAGCACGTAATGGTGGGAACTCATAGGAGACTGCCGGGGTCAACTCGGA
ASV575	0	17	0	12	0	12	10	9	9	14	0	0	0	4	12	9	7	0	0	0	GTAGTCCACGCCGTAAACGATGGATGCTAGGTGTTGGGGGTATTGACCCCTCCGGCGCCGCAGTTAACGCATTAAGCATCCCGCCTGGGGAGTACGGCCGCAAGGCTAAAACTCAAAGGAATTGACGGGGGCCCGCACAAGCGGTGGAGCATGTGGTTTAATTCGACGCAACGCGCAGAACCTTACCTGGGTTAAATCCGCCGGAACCTTGCAGAGATGTAGGGGTGCTCTTCGGAGAATCGGCGAGAAGGTGCTGCATGGCTGTCGTCAGCTCGTGTCGTGAGATGTTGGGTTAAGTCCCGCAACGAGCGCAACCCCTGTCGTTAGTTGCTAACGGTTCGGCCGAGCACTCTAACGAGACTGCCGACGTTAAGTCGGA
ASV576	0	0	0	0	0	0	39	0	0	0	0	0	0	22	17	0	0	0	22	15	GTAGTCCACGCCCTAAACGATGTCAACTGGTTGTTGGGGATTCATTTCCTTAGTAACGTAGCTAACGCGTGAAGTTGACCGCCTGGGGAGTACGGTCGCAAGATTAAAACTCAAAGGAATTGACGGGGACCCGCACAAGCGGTGGATGATGTGGATTAATTCGATGCAACGCGAAAAACCTTACCTACCCTTGACATGTACGGAACCCTGCCGAGAGGTGGGGGTGCCCGAAAGGGAGCCGTAACACAGGTGCTGCATGGCTGTCGTCAGCTCGTGTCGTGAGATGTTGGGTTAAGTCCCGCAACGAGCGCAACCCTTGTCCCCAGTTGCTACGCAAGAGCACTCCGGGGAGACTGCCGGTGACAAACCGGA
ASV577	0	0	16	0	0	0	0	66	0	0	0	9	0	7	7	0	0	0	9	0	GTAGTCCACGCCCTAAACGTTGATTACTCGTTGTTGGCGATATACTGTCAGCGACCAAGCTAAAGCGTTAAGTAATCCACCTGGGAAGTACGACCGCAAGGTTGAAACTCAAAGGAATTGACGGGGGCCCGCACAAGCGGAGGAGCATGTGGTTTAATTCGATGATACGCGAGGAACCTTACCTGGGCTTGAAAGTTAGTGACTGTCCGTGAAAGCGGATTTCTCTTCGGAGCACAAAACTAGGTGCTGCATGGCTGTCGTCAGCTCGTGCCGTGAGGTGTTGGGTTAAGTCCCGCAACGAGCGCAACCCCTTTCTTTAGTTGCCATCAGGTAATGCTGGGGACTCTAAAGATACTGCCTACGTAAGTAGTGA
ASV578	0	0	0	99	0	0	0	0	15	0	0	0	0	0	0	0	0	0	0	0	GTAGTCCATGCCGTAAACGGTGGGTACTAGGTGTGGGTTTCCTTCCACGGGATCCGTGCCGTAGCTAACGCATTAAGTACCCCGCCTGGGGAGTACGGCCGCAAGGCTAAAACTCAAAGGAATTGACGGGGGCCCGCACAAGCGGCGGAGCATGTGGATTAATTCGATGCAACGCGAAGAACCTTACCTGGGTTTGACATACACCGGAAAGCTGCAGAGATGTAGCCCCCCTTGTGGTCGGTGTACAGGTGGTGCATGGCTGTCGTCAGCTCGTGTCGTGAGATGTTGGGTTAAGTCCCGCAACGAGCGCAACCCTTATCTTATGTTGCCAGCGCGTAATGGCGGGGACTCGTGAGAGACTGCCGGGGTCAACTCGGA
ASV579	14	0	0	0	0	11	9	32	0	10	0	0	0	16	0	0	21	0	0	0	GTAGTCCACGCCGTAAACGATGGGTGCTAGGTGTAGGGGGTGTCGACTCCCTCTGTGCCGAAGCTAACGCATTAAGCACCCCGCCTGGGGAGTACGGCCGCAAGGCTAAAACTCAAAGGAATTGACGGGGGCCCGCACAAGCAGCGGAGCATGTGGTTTAATTCGACGCGACGCGAAGAACCTTACCTGGGCTTGACATGCACGGGAATGTCGTGGAAACACGGCAGCCCTTCGGGGCTCGTGCACAGGTGTTGCATGGCTGTCGTCAGCTCGTGTCGTGAGATGTTGGGTTAAGTCCCGCAACGAGCGCAACCCCTGTCCCATGTTGCCAGCGTGAAAGACGGGGACTCATGGGAGACTGCCGGTGACAAATCGGA
ASV580	3	21	8	6	0	16	13	0	0	15	0	0	0	0	17	6	0	0	0	8	GTAGTCCACGCCCTAAACGATGTCTACTAGTTGTCGGGTTTTAATTAACTTGGTAACGCAGCTAACGCGTGAAGTAGACCGCCTGGGGAGTACGGTCGCAAGATTAAAACTCAAAGGAATTGACGGGGACCCGCACAAGCGGTGGATGATGTGGATTAATTCGATGCAACGCGAAAAACCTTACCTACCCTTGACATGTACGGAAGACCGAAGAGATTTGGTTGTGCTCGAAAGAGAACCGTAACACAGGTGCTGCATGGCTGTCGTCAGCTCGTGTCGTGAGATGTTGGGTTAAGTCCCGCAACGAGCGCAACCCTTGTCATTAGTTGCTACATTTAGTTGGGCACTCTAATGAGACTGCCGGTGACAAACCGGA
ASV581	0	18	0	0	0	0	0	0	75	0	0	0	0	0	0	0	20	0	0	0	GTAGTCCACGCCGTAAACGGTGGGTGCTAGGTGTGAGCGGTATTCCACGCCGTTCGTGCCGCAGCTAACGCATTAAGCACCCCGCCTGGGGAGTACGGCCGCAAGGCTAAAACTCAAAGGAATTGACGGGGGCCCGCACAAGCAGCGGAGCATGTGGCTTAATTCGACGCAACGCGAAGAACCTTACCAAGGCTTGACATGCAGGGAAATCCTCCAGAGATGGGGGGTCCGCAAGGGTCCTGCACAGGTGGTGCATGGTTGTCGTCAGCTCGTGTCGTGAGATGTTGGGTTAAGTCCCGCAACGAGCGCAACCCTCGTTCTATGTTGCCAGCGCGTGATGGCGGGGACTCATAGGAGACTGCCGGGGTCAACTCGGA
ASV582	0	0	44	0	0	47	0	0	0	0	0	0	0	22	0	0	0	0	0	0	GTAGTCCACACCGTAAACGTTGGGCGCTAGGTGTGGGACTCATTCCACGAGTTCCGTGCCGCAGCTAACGCATTAAGCGCCCCGCCTGGGGAGTACGGCCGCAAGGCTAAAACTCAAAGGAATTGACGGGGGCCCGCACAAGCGGCGGAGCATGCGGATTAATTCGATGCAACGCGAAGAACCTTACCTAGGTTTGACATATGTGAGAACCCTCTAGAGATAGAGGTCTCTTTGGACACTCATATACAGGTGGTGCATGGCTGTCGTCAGCTCGTGTCGTGAGATGTTGGGTTAAGTCCCGCAACGAGCGCAACCCTCGTCTTATGTTGCCAGCACGTAATGGTGGGGACTCATAAGAGACTGCCGGGGTCAACTCGGA
ASV583	0	0	32	22	25	0	0	0	31	0	0	0	0	0	0	0	3	0	0	0	GTAGTCCACGCCGTAAACGATGAGTGCTAGGTGTTAGACCCTTTCCGGGGTTTAGTGCCGCAGCTAACGCATTAAGCACTCCGCCTGGGGAGTACGACCGCAAGGTTGAAACTCAAAGGAATTGACGGGGGCCCGCACAAGCGGTGGAGCATGTGGTTTAATTCGAAGCAACGCGAAGAACCTTACCAGGTCTTGACATCCCTCTGACCGCTCTAGAGATAGAGTTTTCCTTCGGGACAGAGGTGACAGGTGGTGCATGGTTGTCGTCAGCTCGTGTCGTGAGATGTTGGGTTAAGTCCCGCAACGAGCGCAACCCCTATTGTTAGTTGCCATCATTTAGTTGGGCACTCTAGCGAGACTGCCGGTAATAAACCGGA
ASV584	0	0	0	9	0	31	0	25	0	21	0	0	0	27	0	0	0	0	0	0	GTAGTCCACGCCCTAAACGATGCGAACTGGACGTTGGGTGGACTTAGCCACTCAGTGTCGAAGCTAACGCGTTAAGTTCGCCGCCTGGGGAGTACGGTCGCAAGACTGAAACTCAAAGGAATTGACGGGGGCCCGCACAAGCGGTGGAGTATGTGGTTTAATTCGATGCAACGCGAAGAACCTTACCTGGCCTTGACATGTCCGGAATCCTGCAGAGATGCGGGAGTGCCTTCGGGAATCGGAACACAGGTGCTGCATGGCTGTCGTCAGCTCGTGTCGTGAGATGTTGGGTTAAGTCCCGCAACGAGCGCAACCCTTGTCCTTAGTTGCCAGCACGTAATGGTGGGAACTCTAAGGAGACTGCCGGTGACAAACCGGA
ASV585	0	0	0	0	0	0	40	73	0	0	0	0	0	0	0	0	0	0	0	0	GTAGTCCACGCCCTAAACGATGCGAACTGGATGTTGGGCTCAACTTGGAGCTCAGTATCGAAGCTAACGCGTTAAGTTCGCCGCCTGGGGAGTACGGTCGCAAGACTGAAACTCAAAGGAATTGACGGGGGCCCGCACAAGCGGTGGAGTATGTGGTTTAATTCGATGCAACGCGAAGAACCTTACCTGGCCTTGACATGCACGGAACTTTCCAGAGATGGATTGGTGCCTTCGGGAACCGTGACACAGGTGCTGCATGGCTGTCGTCAGCTCGTGTCGTGAGATGTTGGGTTAAGTCCCGCAACGAGCGCAACCCTTGTCCTTAGTTGCCAGCACGTAATGGTGGGAACTCTAAGGAGACCGCCGGTGACAAACCGGA
ASV586	0	0	0	0	0	0	0	54	0	0	0	5	0	40	5	0	9	0	0	0	GTAGTCCACGCCGTAAACGGTGGGCACTAGGTGTGGGCAGCATTCCACGTTGTCCGTGCCGCAGCTAACGCATTAAGTGCCCCGCCTGGGGAGTACGGCCGCAAGGCTAAAACTCAAAGGAATTGACGGGGGCCCGCACAAGCGGCGGAGCATGTGGCTTAATTCGACGCAACGCGAAGAACCTTACCAAGGCTTGACATACGCCGGAAAGCATCAGAGATGGTGCCCCCCTTGTGGCCGGTGTACAGGTGGTGCATGGCTGTCGTCAGCTCGTGTCGTGAGATGTTGGGTTAAGTCCCGCAACGAGCGCAACCCTTGTCCCGTGTTGCCAGCAGGCCCTTGTGGTGCTGGGGACTCACGGGAGACCGCCGGGGTCAACTCGGA
ASV587	16	0	1	0	0	0	44	11	0	0	0	0	0	12	22	0	0	6	0	0	GTAGTCCACGCCGTAAACGATGGGTACTAGGTGTGGGAGGTGTCGACTCCTCCCGTGCCGTCGCTAACGCACTAAGTACCCCGCCTGGGGAGTACGGCCGCAAGGCTAAAACTCAAAGGAATTGACGGGGGCCCGCACAAGCAGCGGAGCATGTGGTTTAATTCGACGCAACGCGAAGAACCTTACCTGGGCTTGACATGTTGGTGACCGCCGTGGAAACACGGTTTTCCTTCGGGACACCATCACAGGTGGTGCATGGCTGTCGTCAGCTCGTGTCGTGAGATGTTGGGTTAAGTCCCGCAACGAGCGCAACCCCCGTTCCATGTTGCCAGCATTAAGTTGGGGACTCATGGGAGACTGCCGGTGACAAACCGGA
ASV588	0	0	0	0	0	0	27	0	0	21	0	0	0	0	44	0	0	0	0	20	GTAGTCCACGCCGTAAACGATGAATGCTAGCTGTTGGGGTGCATGCACCGCAGTAGCGCAGCTAACGCATTAAGCATTCCGCCTGGGGAGTACGGTCGCAAGATTAAAACTCAAAGGAATTGACGGGGGCCCGCACAAGCGGTGGAGCATGTGGTTTAATTCGAAGCAACGCGCAGAACCTTACCATCCTTTGACATGGCGTGTTACCTGGAGAGATCCAGGGTCCTCTTCGGAGGCGCGCACACAGGTGCTGCATGGCTGTCGTCAGCTCGTGTCGTGAGATGTTGGGTTAAGTCCCGCAACGAGCGCAACCCACGTCCTCAGTTGCCATCATTCAGTTGGGCACTCTGGGGAGACTGCCGGTGATAAGCCGCGA
ASV589	0	0	0	0	0	0	0	112	0	0	0	0	0	0	0	0	0	0	0	0	GTAGTCCACGCCGTAAACGATGTCAACTAGCCGTTGGGAGCCTTGAGCTCTTAGTGGCGCAGCTAACGCATTAAGTTGACCGCCTGGGGAGTACGGCCGCAAGGTTAAAACTCAAATGAATTGACGGGGGCCCGCACAAGCGGTGGAGCATGTGGTTTAATTCGAAGCAACGCGAAGAACCTTACCAGGCCTTGACATCCAATGAACTTTCCAGAGATGGATTGGTGCCTTCGGGAGCATTGAGACAGGTGCTGCATGGCTGTCGTCAGCTCGTGTCGTGAGATGTTGGGTTAAGTCCCGTAACGAGCGCAACCCTTGTCCTTAGTTACCAGCACGTGATGGTGGGCACTCTAAGGAGACTGCCGGTGACAAACCGGA
ASV590	19	0	13	0	0	28	0	28	0	23	0	0	0	0	0	0	0	0	0	0	GTAGTCCACGCCGTAAACGATGGGCACTAGGTGTGGGAGGTGTCGACTCCTCCCGTGCCGTCGCTAACGCACTAAGTGCCCCGCCTGGGGAGTACGGCCGCAAGGCTAAAACTCAAAGGAATTGACGGGGGCCCGCACAAGCAGCGGAGCATGTGGTTTAATTCGACGCAACGCGAAGAACCTTACCTGGGCTTGACATGTATGTGACCGCCATAGAAATATGGCTTTCCTTCGGGACACATTCACAGGTGGTGCATGGCTGTCGTCAGCTCGTGTCGTGAGATGTTGGGTTAAGTCCCGCAACGAGCGCAACCCCCGTCCTATGTTGCCATCATTAAGTTGGGGACTCATAGGAGACTGCCGGTGACAAACCGGA
ASV591	0	0	0	0	36	0	0	69	0	0	0	0	0	6	0	0	0	0	0	0	GTAGTCCACACCCTAAACGATGCACGTTGGCTTAACGCAGGATGCTGTGTTGGGCGAAGCTAACGCGATAAACGTGCCGCCTGGGAAGTACGGCCGCAAGGTTGAAACTCAAAGGAATTGACGGGGGCCCGCACAAGCGGTGGAGCATGTGGTTTAATTCGAAGCAACGCGAAGAACCTTACCAGGTCTTGACATGCACAGAACTTCCGAGAGATCGGAGGGTGCCCTTCGGGGAACTGTGACACAGGTGCTGCATGGCTGTCGTCAGCTCGTGTCGTGAGATGTTGGGTTAAGTCCCGCAACGAGCGCAACCCCTACCTTCAGTTGCCAGCATTCGGTTGGGCACTCTGGAGGGACTGCCTATGAAAGTAGGA
ASV592	0	0	11	22	0	0	20	0	30	0	0	0	0	0	16	10	0	0	0	0	GTAGTCCACGCTGTAAACGATGGGCACTAGGTGTGGGGGGTGTCGACTCCCTCCGTGCCGACGCTAACGCATTAAGTGCCCCGCCTGGGGAGTACGGCCGCAAGGCTAAAACTCAAAGGAATTGACGGGGGCCCGCACAAGCAGCGGAGCATGTGGTTTAATTCGACGCAACGCGAAGAACCTTACCTGGGCTTGACATGTTCCTGACCGCCGTGGAAACACGGTTTCCCTTCGGGGCAGGATCACAGGTGGTGCATGGCTGTCGTCAGCTCGTGTCGTGAGATGTTGGGTTAAGTCCCGCAACGAGCGCAACCCCCGTCGCATGTTGCCAGCATTTAGTTGGGGACTCATGCGAGACTGCCGGTGACAAACCGGA
ASV593	0	0	0	0	0	21	0	0	0	0	0	0	0	0	0	0	24	64	0	0	GTAGTCCACGCCGTAAACGATGAGTGTTAGGTGTCTGGAGTAAATCTGGGTGCCGCAGCTAACGCATTAAACACTCCGCCTGGGGAGTACGCACGCAAGTGTGAAACTCAAAGGAATTGACGGGGACCCGCACAAGCAGCGGAGCATGTGGTTTAATTCGAAGCAACGCGAAGAACCTTACCAAGTCTTGACATATTTTGGAAGCACTTAGAGATAAGTGCCTATATCTTCGGATGACTGTAATACAGGTGGTGCATGGTTGTCGTCAGCTCGTGTCGTGAGATGTTGGGTTAAGTCCCATAACGAGCGCAACCCCTATGGCTAGTTACCATCATTAAGTTGGGGACTCTAGCAATACTGCCGGTGACAAACCGGA
ASV594	0	0	0	0	0	0	0	39	70	0	0	0	0	0	0	0	0	0	0	0	GTAGTCCACGCCGTAAACGATGATTGCTAGTTGTCGGGGAGCTTGCTCTTCGGTGACGCAGCTAACGCATTAAGCAATCCGCCTGGGGAGTACGGTCGCAAGATTAAAACTCAAAGGAATTGACGGGGGCCCGCACAAGCGGTGGAGCATGTGGTTTAATTCGAAGCAACGCGCAGAACCTTACCACCTTTTGACATGCCCGGACCGCCACAGAGATGTGGCTTTCCCTTCGGGGACTGGGACACAGGTGCTGCATGGCTGTCGTCAGCTCGTGTCGTGAGATGTTGGGTTAAGTCCCGCAACGAGCGCAACCCTCGCCATTAGTTGCCATCATTCAGTTGGGAACTCTAATGGGACTGCCGGTGCTAAGCCGGA
ASV595	23	0	0	0	24	0	0	0	50	0	0	0	0	0	0	0	11	0	0	0	GTAGTCCACGCCCTAAACGATGTCAACTGGTTGTTGGGTCTTAACTGACTCAGTAACGAAGCTAACGCGTGAAGTTGACCGCCTGGGGAGTACGGCCGCAAGGTTGAAACTCAAAGGAATTGACGGGGACCCGCACAAGCGGTGGATGATGTGGTTTAATTCGATGCAACGCGAAAAACCTTACCCACCTTTGACATGTACGGAATCCTTTAGAGATAGAGGAGTGCTCGAAAGAGAGCCGTAACACAGGTGCTGCATGGCTGTCGTCAGCTCGTGTCGTGAGATGTTGGGTTAAGTCCCGCAACGAGCGCAACCCTTGCCATTAGTTGCTACGAAAGGGCACTCTAATGGGACTGCCGGTGACAAACCGGA
ASV596	14	0	38	36	0	0	0	20	0	0	0	0	0	0	0	0	0	0	0	0	GTAGTCCACGCCGTAAACGGTGGGTACTAGGTGTGGGTTTCCTTCCTTGGGATCCGTGCCGTAGCTAACGCATTAAGTACCCCGCCTGGGGAGTACGGCCGCAAGGCTAAAACTCAAAGAAATTGACGGGGGCCCGCACAAGCGGCGGAGCATGTGGATTAATTCGATGCAACGCGAAGAACCTTACCTGGGTTTGACATGCACAGGACGCCGGTAGAGATATCGGTTCCCTTGTGGTCTGTGTGCAGGTGGTGCATGGCTGTCGTCAGCTCGTGTCGTGAGATGTTGGGTTAAGTCCCGCAACGAGCGCAACCCTTGTCTCATGTTGCCAGCGCGTTATGGCGGGGACTCGTGAGAGACTGCCGGGGTCAACTCGGA
ASV597	0	0	0	72	9	0	0	0	0	27	0	0	0	0	0	0	0	0	0	0	GTAGTCCACGCCGTAAACGATGATCACTAGATGTAGGTCCTACTTGTAGGGTCTGTGTCGTAGCTAACGCGATAAGTGATCCGCCTGGGAAGTACGGTCGCAAGATTAAAACTCAAAGAAATTGACGGGGGTCCGCACAAGCGGTGGAACATGTGGTTTAATTCGACACTACGCGAGGAACCTTACCTAGGCTTGACATGTACTTGACCACCATAGAGATATGGTTTTTCGGGGTAACCCGGACAGGTACACAGGTGCTGCATGGCTGTCGTCAGCTCGTGTCGTGAGATGTTTGGTTAAGTCCTCTAACGAGCGCAACCCTTGCCATCAGTTGCAATCTCAGTAATGGGAGCACTCTGGTGGGACTGCCTAGGAAACTAGGA
ASV598	0	0	0	0	0	0	8	13	0	77	0	0	0	10	0	0	0	0	0	0	GTAGTCCACGCCGTAAACGATGAGTGCTAGACGTCGGGAAGCTTGCTTTTCGGTGTCGACGCTAACGCATTAAGCACTCCGCCTGGGGAGTACGGCCGCAAGGTTAAAACTCAAAGGAATTGACGGGGGCCCGCACAAGCGGTGGAGCATGTGGTTTAATTCGAAGCAACGCGAAGAACCTTACCAGCCCTTGACATGGAACGTATGGGCCCGAGAGATCGGGTCCTTCGGGTTAAGCCGGCGTTCACACAGGTGCTGCATGGCTGTCGTCAGCTCGTGTCGTGAGATGTTGGGTTAAGTCCCGCAACGAGCGCAACCCTCATCTTCAGTTGCCATCGGGTTAAGCCGGGCACTCTGGAGAAACTGCCGGTGACAAGCCGGA
ASV599	0	0	0	0	0	0	0	0	0	108	0	0	0	0	0	0	0	0	0	0	GTAGTCCACGCCGTAAACGATGGATGCTAGCCGTTGGCGGGTTTACCCGTCAGTGGCGCAGCTAACGCATTAAGCATCCCGCCTGGGGAGTACGGTCGCAAGATTAAAACTCAAAGGAATTGACGGGGGCCCGCACAAGCGGTGGAGCATGTGGTTCAATTCGAAGCAACGCGCAGAACCTTACCAGCCCTTGACATGTCCCGTATGGCTTTCAGAGATGAGAGCCTTCAGTTCGGCTGGCGGGAACACAGGTGCTGCATGGCTGTCGTCAGCTCGTGTCGTGAGATGTTGGGTTAAGTCCCGCAACGAGCGCAACCCTCGCCCTTAGTTGCCATCATTCAGTTGGGCACTCTAAGGGGACTGCCGGTGATAAGCCGCGA
ASV600	0	9	0	0	0	0	0	18	0	0	0	33	0	0	0	47	0	0	0	0	GTAGTCCACGCCCTAAACGATGTCAACTAGTTGTCGGGTCTTAATTGACTTGGTAACGCAGCTAACGCGTGAAGTTGACCGCCTGGGGAGTACGGTCGCAAGATTAAAACTCAAAGGAATTGACGGGGACCCGCACAAGCGGTGGATGATGTGGATTAATTCGATGCAACGCGAAAAACCTTACCTACCCTTGACATGGCAGGAATCCCGGAGAGATTCGGGAGTGCTCGAAAGAGAACCTGCACACAGGTGCTGCATGGCTGTCGTCAGCTCGTGTCGTGAGATGTTGGGTTAAGTCCCGCAACGAGCGCAACCCTTGTCATTAGTTGCTACGAAAGGGCACTCTAATGAGACTGCCGGTGACAAACCGGA
ASV601	0	6	0	0	0	8	0	0	0	15	0	0	0	0	0	0	27	24	19	8	GTAGTCCACGCCGTAAACGATGATTACTCGAAGTATGCGATATGACAGTATGCTTCCAAGCGAAAGTGATAAGTAATCCACCTGGGGAGTACGCCGGCAACGGTGAAACTCAAAGGAATTGACGGGGGCCCGCACAAGCGGAGGAACATGTGGTTTAATTCGATGATACGCGAGGAACCTTACCCGGGATTGAAATGTATGTGCGCCTCTTGGGAAACCGAGAGGGTTCTCTTCGGAGACACATATGTAGGTGCTGCATGGTTGTCGTCAGCTCGTGCCGTGAGGTGTCGGCTTAAGTGCCATAACGAGCGCAACCCTTATCGTCAGTTACTAACAGGTAGCGCTGAGGACTCTGGCGAGACTGCCGTCGTAAGGCGAGA
ASV602	0	0	23	0	0	16	0	25	0	0	0	0	0	20	18	0	0	0	5	0	GTAGTCCACGCCCTAAACGATGCATATTTGGTGTAGGTCATTCAGTTGATCTGTGCCGGAGCTAACGCGTTAAATATGCCGCCTGGGGAGTACAGTCGCAAGGCTGAAACTCAAAGGAATTGACGGGGGCCCGCACAAGCGGTGGAGCATGTGGTTCAATTCGACGCAACGCGAAGAACCTTACCTGGGCTCGAACGGCTTCTCAACGGTGGTGGAAACATCGCTATCCCGCAAGGGAGTGGAGTCGAGGTGCTGCATGGCTGTCGTCAGCTCGTGTCGTGAGATGTTGGGTTAAGTCCCGCAACGAGCGCAACCCTTGTCCTGTGTTGCCAGATCCGCAAGGAAGGAACTCGCAGGAGACCGCCAGCGATAAGCTGGA
ASV603	28	0	0	0	0	0	0	43	0	0	0	0	0	22	0	0	0	0	13	0	GTAGTCCATGCCGTAAACGATGAGTGTTCGCCCTTGGTCTACGCGGATCAGGGGCCCAGCTAACGCGTGAAACACTCCGCCTGGGGAGTACGGTCGCAAGACCGAAACTCAAAGGAATTGACGGGGGCCTGCACAAGCGGTGGAGCATGTGGTTTAATTCGATACAACGCGCAAAACCTTACCAGCCCTTGACATATGAACAACAAAACCTGTCCTTAACAGGATGGTACTGACTTTCATACAGGTGCTGCATGGCTGTCGTCAGCTCGTGTCGTGAGATGTTTGGTCAAGTCCTATAACGAGCGAAACCCTCGTTCTATGTTGCCAGCACGTGATGGTGGGGACTCATAGGAGACTGCCGGGGTCAACTCGGA
ASV604	14	0	18	0	5	9	10	34	0	0	0	0	0	16	0	0	0	0	0	0	GTAGTCCACGCCGTAAACGATGAATGCTAGCCGTTGGCGAGCTTGCTCGTCAGTGGCGCAGCTAACGCTTTAAGCATTCCGCCTGGGGAGTACGGTCGCAAGATTAAAACTCAAAGGAATTGACGGGGGCCCGCACAAGCGGTGGAGCATGTGGTTCAATTCGAAGCAACGCGCAGAACCTTACCAGCCCTTGACATCCCGGTCGCGGTTTCCAGAGACGGAGACCTTCAGTTCGGCTGGACCGGAGACAGGTGCTGCATGGCTGTCGTCAGCTCGTGTCGTGAGATGTTGGGTTAAGTCCCGCAACGAGCGCAACCCTCGCCCTTAGTTGCCATCATTTAGTTGGGCACTCTAAGGGGACTGCCGGTGATAAGCCGGA
ASV605	0	8	0	0	0	0	0	0	60	0	0	0	0	0	0	0	3	35	0	0	GTAGTCCACACCCTAAACGATGCATACTTGGTGTCGGCCCGTTGGGGTCGGTGCCGGAGTTAACGCGTTAAGTATGCCGCCTGGGAAGTACGGCCGCAAGGTTGAAACTCAAAGGAATTGACGGGGACCCGCACAAGCGGTGGAGCATGTGGTTTAATTCGAAGCAACGCGAAGAACCTTACCAGGTCTTGACATCTACGGAACCTTTAAGAGATTAAGGGGTGCCCTTCGGGGAACCGTAAGACAGGTGCTGCATGGCTGTCGTCAGCTCGTGTCGTGAGATGTTGGGTTAAGTCCCGCAACGAGCGCAACCCTTGCTACTAGTTACCAGCACTTCGGGTGGGAACTCTAGTAGGACTGCCTGTGAAAGCAGGA
ASV606	0	0	70	0	0	0	36	0	0	0	0	0	0	0	0	0	0	0	0	0	GTAGTCCACGCCGTAAACGTTGGGCGCTAGATGTGGGGACCATTCCACGGTTTCCGTGTCGCAGCTAACGCATTAAGCGCCCCGCCTGGGGAGTACGGCCGCAAGGCTAAAACTCAAAGGAATTGACGGGGGCCCGCACAAGCGGCGGAGCATGCGGATTAATTCGATGCAACGCGAAGAACCTTACCAAGGCTTGACATACACCAGAACGGGCCAGAAATGGTCAACTCTTTGGACACTGGTGGACAGGTGGTGCATGGTTGTCGTCAGCTCGTGTCGTGAGATGTTGGGTTAAGTCCCGCAACGAGCGCAACCCTCGTTCTATGTTGCCAGCACGTGATGGTGGGAACTCATAGGAGACTGCCGGGGTCAACTCGGA
ASV607	0	0	49	24	0	0	0	0	0	0	0	0	0	0	0	0	21	0	12	0	GTAGTCCACACCGTAAACGTTGGGCGCTAGGTGTGGGACTCATTCCACGAGTTCCGTGCCGCAGCTAACGCATTAAGCGCCCCGCCTGGGGAGTACGGCCGCAAGGCTAAAACTCAAAGGAATTGACGGGGGCCCGCACAAGCGGCGGAGCATGCGGATTAATTCGATGCAACGCGAAGAACCTTACCTAGGTTTGACATATACGAGAAGCCTCTGGAGACAGAGGTCTCTTTGGACACTTGTATACAGGTGGTGCATGGCTGTCGTCAGCTCGTGTCGTGAGATGTTGGGTTAAGTCCCGCAACGAGCGCAACCCTCGTCTTATGTTGCCAGCACGTCATGGTGGGGACTCATAAGAGACTGCCGGGGTCAACTCGGA
ASV608	0	0	0	0	0	0	45	61	0	0	0	0	0	0	0	0	0	0	0	0	GTAGTCCACGCCCTAAACGATGCGAACTGGATGTTGGGAGCAATTAGGCTCTCAGTATCGAAGCTAACGCGTTAAGTTCGCCGCCTGGGGAGTACGGTCGCAAGACTGAAACTCAAAGGAATTGACGGGGGCCCGCACAAGCGGTGGAGTATGTGGTTTAATTCGATGCAACGCGAAGAACCTTACCTGGCCTTGACATCCACGGAACTTTCCAGAGATGGATTGGTGCCTTCGGGAACCGTGAGACAGGTGCTGCATGGCTGTCGTCAGCTCGTGTCGTGAGATGTTGGGTTAAGTCCCGCAACGAGCGCAACCCTTGTCCTTAGTTGCCAGCACGTAATGGTGGGAACTCTAAGGAGACCGCCGGTGACAAACCGGA
ASV609	0	0	0	0	0	0	0	0	0	106	0	0	0	0	0	0	0	0	0	0	GTAGTCCACGCCGTAAACGATGGATACTAGCTGTCGGGCCTTCGGGCTCGGTGGCTAAGCGAAAGTGATAAGTATCCCACCTGGGGAGTACGAACGCAAGTTTGAAACTCAAAGGAATTGACGGGGGCCCGCACAAGCGGTGGAGCATGTGGTTTAATTCGATGATACGCGAGGAACCTTACCAAGGCTTAAATGGGAAACGGCAGGCGTGGAAACATGCCCTTCTTCGGACGTTTTTCAAGGTGCTGCATGGTTGTCGTCAGCTCGTGCCGTGAGGTGTCAGGTTAAGTCCTATAACGAGCGCAACCCCTGTTGTTAGTTGCCAGCGAGTCATGTCGGGAACTCTAACAAGACTGCCGGTGCAAACCGTGA
ASV610	0	0	0	0	0	0	7	49	0	21	0	17	0	0	0	0	0	0	3	8	GTAGTCCACGCCGTAAACTATGAATGCTCGGTGTTACCTCCTTTGGGGGTAGTGCCTAAGCTAACGCGTTAAGCATTCCACCTGGGGAGTACGTTCGCAAGAATGAAACTCAAAGGAATTGACGGGGGCCCGCACAAGCGGTGGAGCATGTGGATTAATTCGATGCAACGCGAAGAACCTTACCCAGGCTCGAACGCTACCGGACAGTCCCTGAAAGGGGATCTTCTTCGGACTGGTAGCGAGGTGCTGCATGGCTGTCGTCAGTTCGTGTCGTGAGATGTTGGGTTAAGTCCCGCAACGAACGCAACCCTTGTCGTTAGTTACCAGCGGGTTATGCCGGGGACTCTAACGAAACTGCCTGCGCAAGCAGTGA
ASV611	0	0	0	0	0	0	0	83	0	0	0	0	0	0	12	10	0	0	0	0	GTAGTCCACGCCCTAAACGATGCGAACTGGATGTTGGGAGCAACTAGGCTCTCAGTATCGAAGCTAACGCGTTAAGTTCGCCGCCTGGGGAGTACGGTCGCAAGACTGAAACTCAAAGGAATTGACGGGGGCCCGCACAAGCGGTGGAGTATGTGGTTTAATTCGATGCAACGCGCAGAACCTTACCTGGCCTTGACATCCACGGAACTTACCAGAGATGGTTTGGTGCCTTCGGGAACCGTGAGACAGGTGCTGCATGGCTGTCGTCAGCTCGTGTCGTGAGATGTTGGGTTAAGTCCCGCAACGAGCGCAACCCTTGTCCTTAGTTGCCAGCACGTAATGGTGGGAACTCTAAGGAGACCGCCGGTGACAAACCGGA
ASV612	24	0	0	0	0	30	13	0	0	0	0	0	0	0	0	0	17	0	20	0	GTAGTCCACGCCGTAAACTATGAGAGCTAGCCGTTGGGGGATTTATCCCTCAGTGGCGCAGCTAACGCATTAAGCTCTCCGCCTGGGGAGTACGGTCGCAAGATTAAAACTCAAAGGAATTGACGGGGGCCCGCACAAGCGGTGGAGCATGTGGTTTAATTCGAAGCAACGCGAAGAACCTTACCAGCCCTTGACATGGCAGGACGGTTTCCAGAGATGGATTCCTTCACTTCGGTGACCTGCACACAGGTGCTGCATGGCTGTCGTCAGCTCGTGTCGTGAGATGTTGGGTTAAGTCCCGCAACGAGCGCAACCCTCGCCTTTAGTTGCCATCATTTAGTTGGGCACTCTAGAGGGACTGCCGGTGATAAGCCGGA
ASV613	0	34	14	0	0	0	0	0	28	28	0	0	0	0	0	0	0	0	0	0	GTAGTCCACGCCCTAAACGATGTCGACTGGTTGTTGGGCCTTAGGTGGCTCAGTAACGAAGCTAACGCGTGAAGTCGACCGCCTGGGGAGTACGGCCGCAAGGTTGAAACTCAAAGGAATTGACGGGGACCCGCACAAGCGGTGGATGATGTGGTTTAATTCGATGCAACGCGAAAAACCTTACCTACCCTTGACATGCCAGGAATCCTGCAGAGATGTGGGAGTGCTCGCAAGAGAGCCTGGACACAGGTGCTGCATGGCTGTCGTCAGCTCGTGTCGTGAGATGTTGGGTTAAGTCCCGCAACGAGCGCAACCCTTGCCATTAGTTGCTACGAAAGGGCACTCTAATGGGACTGCCGGTGACAAACCGGA
ASV614	0	0	0	0	6	0	0	0	0	98	0	0	0	0	0	0	0	0	0	0	GTAGTCCACGCCGTAAACTATGAGAGCTAGCCGTTGGGGAGTTTACTCTTCAGTGGCGCAGCTAACGCATTAAGCTCTCCGCCTGGGGAGTACGGTCGCAAGATTAAAACTCAAAGGAATTGACGGGGGCCCGCACAAGCGGTGGAGCATGTGGTTTAATTCGAAGCAACGCGAAGAACCTTACCAGCCCTTGACATGGTCGGACGGTTTCCAGAGATGGATTCCTTCACTTCGGTGACCGATACACAGGTGCTGCATGGCTGTCGTCAGCTCGTGTCGTGAGATGTTGGGTTAAGTCCCGCAACGAGCGCAACCCTCGCCTTTAGTTGCCATCATTTAGTTGGGCACTCTAGAGGGACTGCCGGTGATAAGCCGGA
ASV615	16	0	0	0	0	19	6	35	0	18	0	9	0	0	0	0	0	0	0	0	GTAGTCCACGCCATAAACGATGACAACTAGATGTTGGGAGGGTCTGCCTCTCGGTGTCGCAGCTAACGCGTTAAGTTGTCCGCCTGGGGAGTACGGCCGCAAGGTTGAAACTCAAAGGAATTGACGGGGACCCGCACAAGCGGTGGAGCATGTGGTTTAATTCGATGCAACGCGAAGAACCTTACCTGGTCTTGACATGTCAGGAACCCTGTAGAGATACGGGGGTGCCTTCGGGAGCCTGAACACAGGTGCTGCATGGCTGTCGTCAGCTCGTGTCGTGAGATGTTGGGTTAAGTCCCGCAACGAGCGCAACCCTTGTCCTTAGTTGCCATCATTTAGTTGGGAACTCTAAGGAGACCGCCGGTGACAAACCGGA
ASV616	17	0	0	0	0	0	6	17	0	18	0	0	0	0	30	0	14	0	0	0	GTAGTCCACGCCGTAAACTATGAGAGCTAGCCGTTGGGGGGTTTACCCTTCAGTGGCGCAGCTAACGCATTAAGCTCTCCGCCTGGGGAGTACGGTCGCAAGATTAAAACTCAAAGGAATTGACGGGGGCCCGCACAAGCGGTGGAGCATGTGGTTTAATTCGAAGCAACGCGAAGAACCTTACCAGCCCTTGACATCCCGGTCGCGGTTTTCAGAGATGATTACCTTCAGTTCGGCTGGACCGGTGACAGGTGCTGCATGGCTGTCGTCAGCTCGTGTCGTGAGATGTTGGGTTAAGTCCCGCAACGAGCGCAACCCTCGCCTTTAGTTGCCATCATTTAGTTGGGCACTCTAGAGGGACTGCCGGTGATAAGCCGGA
ASV617	0	22	10	0	18	0	0	0	14	17	0	0	0	0	0	0	0	21	0	0	GTAGTCCACGCCGTAAACGATGAATGCCAGCCGTTGGGGAGTTTACTCTTCAGTGGCGCAGTTAACGCTTTAAGCATTCCGCCTGGGGAGTACGGTCGCAAGATTAAAACTCAAAGGAATTGACGGGGGCCCGCACAAGCGGTGGAGCATGTGGTTTAATTCGACGCAACGCGCAGAACCTTACCAGCCCTTGACATGTCCAGGACCGGTCGCAGAGATGTGACCTTCTCTTCGGAGCCTGGAGCACAGGTGCTGCATGGCTGTCGTCAGCTCGTGTCGTGAGATGTTGGGTTAAGTCCCGCAACGAGCGCAACCCCCGTCCTTAGTTGCTACCATTTAGTTGAGCACTCTAAGGAGACTGCCGGTGATAAGCCGCGA
ASV618	0	0	0	0	0	0	0	27	0	37	0	0	0	0	25	0	6	0	0	7	GTAGTCCACGCCGTAAACTATGAGAGCTAGCCGTCGGCAAGTTTACTTGTCGGTGGCGCAGCTAACGCATTAAGCTCTCCGCCTGGGGAGTACGGTCGCAAGATTAAAACTCAAAGGAATTGACGGGGGCCCGCACAAGCGGTGGAGCATGTGGTTTAATTCGAAGCAACGCGCAGAACCTTACCAGCCCTTGACATCCCGGTCGCGGTTTCCAGAGATGGTAACCTTCAGTTCGGCTGGACCGGTGACAGGTGCTGCATGGCTGTCGTCAGCTCGTGTCGTGAGATGTTGGGTTAAGTCCCGCAACGAGCGCAACCCTCGCCCTTAGTTGCCAGCATTAAGTTGGGCACTCTAAGGGGACTGCCGGTGATAAGCCGAGA
ASV619	0	0	0	11	0	17	0	28	4	0	0	0	0	0	0	0	0	14	14	13	GTAGTCCACGCCGTAAACGATGAGTGCTAAGTGTTAGGGGGGTTCCGCCCCTTAGTGCTGCAGCTAACGCATTAAGCACTCCGCCTGGGGATTACGACCGCAAGGTTGAAACTCAAAGGAATTGACGGGGACCCGCACAAGCGGTGGAGCATGTGGTTTAATTCGAAGCAACGCGAAGAACCTTACCAAATCTTGACATCCTCTGATCCCTCTAGAGATAGAGTTTTCCCCTTCGGGGGACAGAGTGACAGGTGGTGCATGGTTGTCGTCAGCTCGTGTCGTGAGATGTTGGGTTAAGTCCCGCAACGAGCGCAACCCTTAAGCTTAGTTGCCATCATTAAGTTGGGCACTCTAAGTTGACTGCCGGTGACAAACCGGA
ASV620	0	0	0	0	0	30	10	57	4	0	0	0	0	0	0	0	0	0	0	0	GTAGTCCGCGCCGTAAACGATGTCCACCGGGTGCTGGGGGTATCGACCCCTCCAGTGCCGCAGCTAACGTGATGAGTGGACCGCCTGGGGAGTACGGCCGCAAGGTTAAAACTCAAAGGAATTGACGGGGGCCCGCACAAGCAGCGGAGCGTGTGGTTTAATTCGATGCGACGCGAAGAACCTTACCTAGGCTTGACATGCCCTCGCACCACGGGTAATGCCGTGTCTCCTTCGGGAGCGGGGGTGCAGGTGCTGCATGGCTGTCGTCAGCTCGTGCCGTGAGGTGTTGGGTTAAGTCCCCTAACGAGCGCAACCCCCGGGGTCCGTTAGATGTTCTCGGGCCCGACTGCCGCGCGCAACGCGGA
ASV621	0	0	0	0	0	0	0	0	90	0	0	0	0	0	0	0	11	0	0	0	GTAGTCCACACCGTAAACGTTGGGCGCTAGGTGTGGGACTCATTCCACGAGTTCCGTGCCGCAGCTAACGCATTAAGCGCCCCGCCTGGGGAGTACGGCCGCAAGGCTAAAACTCAAAGGAATTGACGGGGGCCCGCACAAGCGGCGGAGCATGCGGATTAATTCGATGCAACGCGAAGAACCTTACCTAGGTTTGACATATGCGAGAACCCGCTAGAGATAGCGGTCTCTTTGGACACTCGTATACAGGTGGTGCATGGCTGTCGTCAGCTCGTGTCGTGAGATGTTGGGTTAAGTCCCGCAACGAGCGCAACCCTCGTCTTATGTTGCCAGCACGTAATGGTGGGGACTCATAAGAGACTGCCGGGGTCAACTCGGA
ASV622	100	0	0	0	0	0	0	0	0	0	0	0	0	0	0	0	0	0	0	0	GTAGTCCACGCTGTAAACGTTGGGCGCTAGGTGTGGGGGGCCTCTCCGGTTCTCTGTGCCGCAGCTAACGCATTAAGCGCCCCGCCTGGGGAGTACGGCCGCAAGGCTAAAACTCAAAGGAATTGACGGGGGCCCGCACAAGCGGCGGAGCATGCGGATTAATTCGATGCAACGCGAAGAACCTTACCTGGGTTTGACATCGCCGGAAATCTCGCAGAGATGCGGGGTCCTTCGGGGCCGGTGACAGGTGGTGCATGGCTGTCGTCAGCTCGTGTCGTGAGATGTTGGGTTAAGTCCCGCAACGAGCGCAACCCTCGTTCGATGTTGCCAGCGCGTTATGGCGGGGACTCATCGAAGACTGCCGGGGTCAACTCGGA
ASV623	7	0	5	0	10	0	0	13	12	0	0	4	0	29	0	8	12	0	0	0	GTAGTCCACGCCGTAAACGATGAATGCCAGACGTCGGCAAGCATGCTTGTCGGTGTCACACCTAACGGATTAAGCATTCCGCCTGGGGAGTACGGTCGCAAGATTAAAACTCAAAGGAATTGACGGGGGCCCGCACAAGCGGTGGAGCATGTGGTTTAATTCGAAGCAACGCGCAGAACCTTACCAACCCTTGACATGGCAGGACCGCTGGAGAGATTCAGCTTTCTCGTAAGAGACCTGCACACAGGTGCTGCATGGCTGTCGTCAGCTCGTGTCGTGAGATGTTCGGTTAAGTCCGGCAACGAGCGCAACCCACGTCCCTAGTTGCCAGCATTCAGTTGGGCACTCTATGGAAACTGCCGATGATAAGTCGGA
ASV624	0	0	0	0	0	0	0	59	0	0	0	0	0	17	24	0	0	0	0	0	GTAGTCCACGCCGTAAACTATGAGAGCTAGCCGTCGGCAAGTTTACTTGTCGGTGGCGCAGCTAACGCATTAAGCTCTCCGCCTGGGGAGTACGGTCGCAAGATTAAAACTCAAAGGAATTGACGGGGGCCCGCACAAGCGGTGGAGCATGTGGTTTAATTCGAAGCAACGCGCAGAACCTTACCAGCCCTTGACATCCCGGTCGCGGTTTCCAGAGATGGATACCTTCAGTTCGGCTGGACCGGTGACAGGTGCTGCATGGCTGTCGTCAGCTCGTGTCGTGAGATGTTGGGTTAAGTCCCGCAACGAGCGCAACCCTCGCCCTTAGTTGCCAGCATTAAGTTGGGCACTCTAAGGGGACTGCCGGTGATAAGCCGAGA
ASV625	0	0	0	0	0	0	0	19	0	80	0	0	0	0	0	0	0	0	0	0	GTAGTCCACGCCGTAAACTATGAGAGCTAGCCGTTGGAGGGTTTACCCTTCAGTGGCGCAGCTAACGCATTAAGCTCTCCGCCTGGGGAGTACGGTCGCAAGATTAAAACTCAAAGGAATTGACGGGGGCCCGCACAAGCAGTGGAGCATGTGGTTTAATTCGAAGCAACGCGAAGAACCTTACCAGCCCTTGACATGGTCGGACGGTTTCCAGAGATGGATTCCTTCACTTCGGTGACTGACACACAGGTGCTGCATGGCTGTCGTCAGCTCGTGTCGTGAGATGTTGGGTTAAGTCCCGCAACGAGCGCAACCCTCGCCTTTAGTTGCCATCATTTAGTTGGGCACTCTAGAGGGACTGCCGGTGATAAGCCGGA
ASV626	33	0	0	0	0	0	0	11	0	41	0	0	0	7	0	0	6	0	0	0	GTAGTCCTAGCTGTAAACGGTGCTTATTTGCTGTAAAAGGAATCGACCCCTTTTGTGGCGTAGCAAACGCGTTAAATAAGCCGCCTGGGAAGTACGGTCGCAAGATTAAAACTCAAAGAAATTGACGGGGGCCTGCACAAGCGGTGGAGTATGTGGCTTAATTCGATGCAACGCGAAGAACCTTACCTGGTCTTGACATGCAAGTAGTAGAACCATGAAAGTGGGACGACCCCGCAAGGGGAGCTTGCACAGGTGCTGCATGGCTGTCGTCAGCTCGTGTCGTGAGATGTTGGGTTAAGTCCCGCAACGAGCGCAACCCCTGTGTCCTGTTGCCACCCGGCCGAGAGGCTGGAGCACTCTGGACAGACTGCCTCGCTTCAACGAGGA
ASV627	20	0	0	0	0	38	0	0	0	25	0	0	0	0	0	0	15	0	0	0	GTAGTCCACGCCGTAAACGATGGAAGCTAGCCGTTGGCAGGTTTACCTGTCGGTGGCGCAGTTAACGCATTAAGCTTCCCGCCTGGGGAGTACGGTCGCAAGATTAAAACTCAAAGGAATTGACGGGGGCCCGCACAAGCGGTGGAGCATGTGGTTTAATTCGAAGCAACGCGCAGAACCTTACCAGCCCTTGACATCCCGGTCGCGGTTACGAGAGATCGTTTCCTTCAGTTCGGCTGGACCGGTGACAGGTGCTGCATGGCTGTCGTCAGCTCGTGTCGTGAGATGTTGGGTTAAGTCCCGCAACGAGCGCAACCCTCGCCTCTAGTTGCCATCATTCAGTTGGGCACTCTAGAGGGACTGCCGGTGATAAGCCGAGA
ASV628	19	0	0	0	0	0	0	61	0	0	0	0	0	0	0	18	0	0	0	0	GTAGTCCACACCGTAAACGTTGGGCGCTAGGTGTGGGATCCATTCCACGGGTTCCGTGCCGCAGCTAACGCATTAAGCGCCCCGCCTGGGGAGTACGGCCGCAAGGCTAAAACTCAAAGGAATTGACGGGGGCCCGCACAAGCGGCGGAGCATGCGGATTAATTCGATGCAACGCGAAGAACCTTACCTGGGTTTGACATACGCCGGAAAGCTCTAGAGATAGAGCCCCTTTTAGTCGGTGTACAGGTGGTGCATGGCTGTCGTCAGCTCGTGTCGTGAGATGTTGGGTTAAGTCCCGCAACGAGCGCAACCCTCGTTCCATGTTGCCAGCAGCACCCTTCGGGGTGGCTGGGGACTCATGGGAGACTGCCGGGGTCAACTCGGA
ASV629	0	16	10	11	0	0	26	14	0	13	0	0	0	0	0	8	0	0	0	0	GTAGTCCACGCCGTAAACGATGATAACTAGCTGTCAGGGTTCACAGAACTTTGGTGGCGCAGCTAACGCATTAAGTTATCCGCCTGGGGAGTACGGTCGCAAGATTAAAACTCAAAGGAATTGACGGGGGCCTGCACAAGCGGTGGAGCATGTGGTTTAATTCGAAGCAACGCGCAGAACCTTACCAGCGTTTGACATGCCTAGTATGGTTTCCAGAGATGGATTCCTTCAGTTCGGCTGGCTAGTGCACAGGTGCTGCATGGCTGTCGTCAGCTCGTGTCGTGAGATGTTGGGTTAAGTCCCGCAACGAGCGCAACCCTCGTCTTTAGTTACCATCATTTAGTTGGGTACTCTAAAGAAACCGCCGGTGATAAGCCGGA
ASV630	0	0	77	0	0	0	0	12	0	0	0	0	0	0	0	0	0	0	9	0	GTAGTCCACGCTGTAAACGATGAGAACTGGATGTGCGAAAGCGACTGCTTTTGCGTATCGAAGCTAACGCGTTAAGTTCTCCGCCTGGGGAGTACGGTCGCAAGATTAAAACTCAAAGGAATTGACGGGGGCCCGCACAAGCGGTGGAGCATGTGGTTTAATTCGATGCAACGCGAAGAACCTTACCTACCCTTGACATGTCAAGAAGCCTGGTTAAGCGCCGGGCGTGCCGAAAGGAACTTGAACACAGGTGCTGCATGGCTGTCGTCAGCTCGTGTCGTGAGATGTTGGGTTAAGTCCCGTAACGAGCGCAACCCTTGTCCTTCGTTGCCACCCGAAAGGGGGAACTCGAAGGAGACTGCCGGTGATAAACCGGA
ASV631	0	0	0	40	0	24	0	0	0	0	0	0	0	0	0	0	34	0	0	0	GTAGTCCATGCCCTAAACGATGTTCACTAGGTGTCGGGGATTTTTCTTCGGTGCCGCAGCTAACGCATTAAGTGAACCGCCTGGGGACTACGGCCGCAAGGTTGAAACTCAAAGGAATTGGCGGGGGCCCGCACAAGCGGTGGAGCATGTGGCTTAATTCGATGCAACGCGAAGAACCTTACCAGGGTTTGACATGTAACTGCAAGCTCCCGAAATGGAGTCGCTTTCGAAGGTGTTACACAGGTGGTGCATGGCTGTCGTCAGCTCGTGTTGTGAAATGTTGGGTTAAGTCCCGCAACGAGCGCAACCCTCATGTTCTGTTGCCAGCGGGTAATGCCGGGAACTCGGAACAAACTGCCTCTGTAAAGAGGA
ASV632	0	0	0	18	11	0	0	0	0	47	0	0	0	0	0	5	0	0	17	0	GTAGTCCACGCCGTAAACGATGAGAACTTGACGTCGGTTTGCTCTGCGAATCGGTGTCGTAGCTAACGCGATAAGTTCTCCGCCTGGGGAGTACGGCCGCAAGGTTGAAACTCAAAGGAATTGACGGGGGCCCGCACAAGCGGTGGAGTATGTGGTTTAATTCGATGCAACGCGAAGAACCTTACCTGGTCTTGACATCTATGGAAGTCTGCAGAGATGCGGATGTGCCTTCGGGAACCATAAGACAGGTGCTGCATGGCTGTCGTCAGCTCGTGTCGTGAGATGTTGGGTTAAGTCCCGCAACGAGCGCAACCCTTGCCCTTAGTTGCCACCATTCAGTTGGGCACTCTAAGGGGACCGCCGGTGACAAACCGGA
ASV633	0	0	0	0	9	0	82	7	0	0	0	0	0	0	0	0	0	0	0	0	GTAGTCCACGCCGTAAACGATGTCTACTAGCCGTTGGGGTCCTTGAGACTTTAGTGGCGCAGTTAACGCGATAAGTAGACCGCCTGGGGAGTACGGCCGCAAGGTTAAAACTCAAATGAATTGACGGGGGCCCGCACAAGCGGTGGAGCATGTGGTTTAATTCGATGCAACGCGAAGAACCTTACCTGGTCTTGACATAGTGAGAATCCTGCAGAGATGCGGGAGTGCCTTCGGGAATTCACATACAGGTGCTGCATGGCTGTCGTCAGCTCGTGTCGTGAGATGTTGGGTTAAGTCCCGCAACGAGCGCAACCCTTTTCCTTATTTGCCAGCGGGTTAAGCCGGGAACTTTAAGGATACTGCCAGTGACAAACTGGA
ASV634	0	0	0	0	0	0	0	91	0	0	0	0	0	7	0	0	0	0	0	0	GTAGTCCTTGCCGTAAACGATGTATACTTGATGTATTCGGACTCAACCCCGAGTGTGTCGAAGCTAACGCGATAAGTATACCGCCTGGGGAGTACGCCCGCAAGGGTGAAACTCAAAAGAATTGACGGGGACCCGCACAAGCAGTGGAGCATGTGGTTTAATTCGATGCAACGCGAAGAACCTTACCCAGACTTGACATACAGAGGGATAGATTAGAGATAGTCTAGTCCGCAAGGACTTCTGTACAGGTGCTGCATGGCTGTCGTCAGCTCGTGCCGTGAGGTGTTGGGTTAAGTCCCGCAACGAGCGCAACCCTTATCGTTAGTTGCCAACAGGTCGTGCTGGGAACTCTAACGAGACTGCCCGGGTTAACCGGGA
ASV635	23	0	0	0	0	22	0	0	0	0	0	12	0	20	8	0	12	0	0	0	GTAGTCCACGCCGTAAACGATGAGTGCTAGGTGCTGTGGGTATTGACCCCCGCGGTGCCGCAGCCAACGCGTTAAGCACTCCGCCTGGGGAGTACGGCCGCAAGGCTAAAACTCAAAGGAATTGACGGGGGCCCGCACAAGCGGTGGAGCATGTGGTTCAATTCGACGCAACGCGCAGAACCTTACCTGGGTTAAATCCACTAGAATCTGCCAGAGATGGCGGGGTGCCCTTCGGGGAACTAGTGAGACGGTGCTGCATGGCTGTCGTCAGCTCGTGTCGTGAGATGTTGGGTTAAGTCCCGCAACGAGCGCAACCTCTGTCGTTAGTTGCCAGCCTTAAGTGGGGCACTCTAACGAGACTGCCGACGTCAAGTCGGA
ASV636	0	0	0	11	0	0	0	25	0	54	0	0	0	0	0	0	0	0	7	0	GTAGTCCGCACTGTAAACGATGATTACTCGCTGCTAGGAAGTAATTTTTAGTGGCTTAGCGAAAGCGATAAGTAATCCACCTGGGGAGTACGCCGGCAACGGTGAAACTCAAAGGAATTGACGGGGGCCCGCACAAGCGGAGGAGCATGTGGTTTAATTCGATGATACGCGAGGAACCTTACCAGGGCTTGAAAGTTAGTGACCGGTGGTGAAAGCCACTCTTCAGCAATGACACGAAACTAGGTGCTGCATGGCTGTCGTCAGCTCGTGCCGTGAGGTGTTGGGTTAAGTCCCGCAACGAGCGCAACCCCTACCATTAGTTGCCAGCGAGTAATGTCGGGGACTCTAATGGAACTGCCCGCGCAAGCGGTGA
ASV637	0	0	0	0	0	0	0	66	0	0	0	0	0	9	22	0	0	0	0	0	GTAGTCCACGCCGTAAACGATGAGTGCTAGTTGTCGGCATGCATGCATGTCGGTGACGCAGCTAACGCATTAAGCACTCCGCCTGGGGAGTACGGTCGCAAGATTAAAACTCAAAGGAATTGACGGGGGCCCGCACAAGCGGTGGAGCATGTGGTTTAATTCGAAGCAACGCGCAGAACCTTACCACCTTTTGACATGCCCGGACCACCAGAGAGATCTGGCTTTCCCTTCGGGGACTGGGACACAGGTGCTGCATGGCTGTCGTCAGCTCGTGTCGTGAGATGTTGGGTTAAGTCCCGCAACGAGCGCAACCCTCGCCATTAGTTGCCATCATTCAGTTGGGCACTCTAATGGGACCGCCGGTGGTAAGCCGGA
ASV638	24	4	0	0	4	0	0	1	8	0	0	12	0	10	31	0	0	0	2	0	GTAGTCCACGCCGTAAACGGTGGGTACTAGGTGTGGGTTTCCTTCCTTGGGATCCGTGCCGTAGCTAACGCATTAAGTACCCCGCCTGGGGAGTACGGCCGCAAGGCTAAAACTCAAAGAAATTGACGGGGGCCCGCACAAGCGGCGGAGCATGTGGATTAATTCGATGCAACGCGAAGAACCTTACCTGGGTTTGACATGCACAGGACGTGCCTAGAGATAGGTATTCCCTTGTGGCCTGTGTGCAGGTGGTGCATGGCTGTCGTCAGCTCGTGTCGTGAGATGTTGGGTTAAGTCCCGCAACGAGCGCAACCCCTATCTTATGTTGCCAGCGCGTTATGGCGGGGACTCGTAAGAGACTGCCGGGGTCAACTCGGA
ASV639	8	0	0	0	0	12	24	32	0	20	0	0	0	0	0	0	0	0	0	0	GTAGTCCACGCTGTAAACGTTGGGCGCTAGGTGTGGGGGGCCTCTCCGGTCCTCTGTGCCGCAGCTAACGCATTAAGCGCCCCGCCTGGGGAGTACGGCCGCAAGGCTAAAACTCAAAGGAATTGACGGGGGCCCGCACAAGCGGCGGAGCATGCGGATTAATTCGATGCAACGCGAAGAACCTTACCTGGGTTTGACATGGCGGCTAAAGCCTCAGAGATGGGGTGTCCTTCGGGGGCCGTCACAGGTGGTGCATGGCTGTCGTCAGCTCGTGTCGTGAGATGTTGGGTTAAGTCCCGCAACGAGCGCAACCCTCGTTCCATGTTGCCAGCGGGTAATGCCGGGGACTCATGGGAGACTGCCGGGGTCAACTCGGA
ASV640	7	0	12	5	18	26	0	0	0	0	0	0	0	0	19	0	0	9	0	0	GTAGTCCACGCCGTAAACGATGGATGCTAGGTGTTGGGGGTATTGACCCCTCCAGTGCCGCAGTTAACGCATTAAGCATCCCGCCTGGGGAGTACGGCCGCAAGGCTAAAACTCAAAGGAATTGACGGGGGCCCGCACAAGCGGTGGAGCATGTGGTTTAATTCGACGCAACGCGCAGAACCTTACCTGGGTTAAATCGCCAGGAATCCTGCAGAGATGTGGGAGTGCCCTTCGGGGAGCCTGGTAGAAGGTGCTGCATGGCTGTCGTCAGCTCGTGTCGTGAGATGTTGGGTTAAGTCCCGCAACGAGCGCAACCCTTGTCGTTAGTTGCTAACGCGTCATGGCGAGCACTCTAACGAGACTGCCGACGTTAAGTCGGA
ASV641	0	0	26	0	0	0	25	17	0	16	0	0	0	0	12	0	0	0	0	0	GTAGTCCACGCTGTAAACGATGGGTGCTGGACGTTGGTGGGTTTACCTGCCGGTGTCGCAGCTAACGCGTTAAGCACCCCGCCTGGGGAGTACGGTCGCAAGATTAAAACTCAAAGGAATTGACGGGGGCCCGCACAAGCGGTGGAGCATGTGGTTTAATTCGACGCAACGCGAAGAACCTTACCAGCTCTTGACATGGGAAGTATGGGCCCTGGCGACGGGGTCCTTCAGTTCGGCTGGCTTCCACACAGGTGCTGCATGGCTGTCGTCAGCTCGTGTCGTGAGATGTTGGGTTAAGTCCCGCAACGAGCGCAACCCTCGTCTCCAGTTGCCATCGGGTAAAGCCGGGCACTTTGGAGAAACTGCCGGTGACAAGCCGGA
ASV642	0	0	0	0	0	22	0	0	0	0	0	0	0	31	0	0	43	0	0	0	GTAGTCCACGCCGTAAACGTTGGGCGCTAGGTGTGGGACTCATTCCACGAGTTCCGTGCCGCAGCTAACGCATTAAGCGCCCCGCCTGGGGAGTACGGCCGCAAGGCTAAAACTCAAAGGAATTGACGGGGGCCCGCACAAGCGGCGGAGCATGCGGATTAATTCGATGCAACGCGAAGAACCTTACCTGGATTTGACATGTTGGGAAATCTCCCAGAGATGGGAGGTCCGTAAGGGCCCATCACAGGTGGTGCATGGCTGTCGTCAGCTCGTGTCGTGAGATGTTGGGTTAAGTCCCGCAACGAGCGCAACCCTCGTCCTATGTTGCCAGCAAGTCATGTTGGGGACTCATAGGAGACTGCCGGGGTAACTCGGA
ASV643	0	0	0	0	0	0	0	96	0	0	0	0	0	0	0	0	0	0	0	0	GTAGTCCACGCCGTAAACGATGATAACTAGCTGTCCGGGGACTTGGTCTTTGGGTGGCGCAGCTAACGCATTAAGTTATCCGCCTGGGGAGTACGGCCGCAAGGTTAAAACTCAAATGAATTGACGGGGGCCTGCACAAGCGGTGGAGCATGTGGTTTAATTCGAAGCAACGCGCAGAACCTTACCAGCGTTTGACATGTCCGGACGACTGGCAGAGATGCCTTTCTTCCCTTCGGGGACTGGAACACAGGTGCTGCATGGCTGTCGTCAGCTCGTGTCGTGAGATGTTGGGTTAAGTCCCGCAACGAGCGCAACCCTCGCCTCTAGTTGCCATCATTCAGTTGGGCACTTTAGAGGAACCGCCGGTGATAAGCCGGA
ASV644	0	0	0	0	0	0	0	73	0	0	0	0	0	0	23	0	0	0	0	0	GTAGTCCACGCCGTAAACGTTGGGCGCTAGGTGTGGGATCCTTCCACGGATTCCGTGCCGCAGCTAACGCATTAAGCGCCCCGCCTGGGGAGTACGGCCGCAAGGCTAAAACTCAAAGGAATTGACGGGGGCCCGCACAAGCGGCGGAGCATGTTGCTTAATTCGACGCAACGCGAAGAACCTTACCAAGGTTTGACATGCAGGGAAAAGCCGTAGAGATACGGTGTCCGTAAGGGTCCTGCACAGGTGGTGCATGGCTGTCGTCAGCTCGTGTCGTGAGATGTTGGGTTAAGTCCCGCAACGAGCGCAACCCTCGTCCTATGTTGCCAGCGGGTAATGCCGGGGACTCATAGGAGACTGCCGGGGTCAACTCGGA
ASV645	0	0	0	0	0	0	0	0	0	0	0	26	0	0	21	9	0	0	9	31	GTAGTCCACGCCCTAAACGATGTCTACTAGTTGTCGGGTCTTAATTGACTTGGTAACGCAGCTAACGCGTGAAGTAGACCGCCTGGGGAGTACGGTCGCAAGATTAAAACTCAAAGGAATTGACGGGGACCCGCACAAGCGGTGGATGATGTGGATTAATTCGATGCAACGCGAAAAACCTTACCTACCCTTGACATGGCAGGAATCCCTGAGAGATTGGGGAGTGCTCGAAAGAGAACCTGCACACAGGTGCTGCATGGCTGTCGTCAGCTCGTGTCGTGAGATGTTGGGTTAAGTCCCGCAACGAGCGCAACCCTTGTCATTAGTTGCTACGAAAGGGCACTCTAATGAGACTGCCGGTGACAAACCGGA
ASV646	20	0	0	0	0	30	0	29	16	0	0	0	0	0	0	0	0	0	0	0	GTAGTCCACGCCGTAAACGATGTGCGCTAGACGTTGGAAGGCTTAGCCTTTCGGTGTCGAAGCTAACGCGGTAAGCGCACCGCCTGGGGAGTACGGCCGCAAGGTTAAAACTCAAAGGAATTGACGGGGGCCCGCACAAGCGGTGGAGCATGTGGTTCAATTCGACGCAACGCGAAGAACCTTACCAGCTCTTGACATGTCCAGTATGGGGCCGAGAGATCGGCTCCTTCAGTTCGGCTGGCTGGAACACAGGTGCTGCATGGCTGTCGTCAGCTCGTGTCGTGAGATGTTGGGTTAAGTCCCGCAACGAGCGCAACCCTCATCTTCAGTTGCCATCAGGTTATGCTGGGCACTCTGAAGGAACTGCCGGTGACAAGCCGGA
ASV647	8	0	0	0	0	0	0	0	13	0	0	0	0	0	14	10	16	0	7	27	GTAGTCCACGCCGTAAACGTTGGGAACTAGGTGTTGGCGACATTCCACGTCGTCGGTGCCGCAGCTAACGCATTAAGTTCCCCGCCTGGGGAGTACGGCCGCAAGGCTAAAACTCAAAGGAATTGACGGGGGCCCGCACAAGCAGCGGAGCATGTGGCTTAATTCGACGCAACGCGAAGAACCTTACCAAGGCTTGACATACACCGGAAAGCCGTAGAGATACGGCCCCCCTTGTGGTCGGTGTACAGGTGGTGCATGGCTGTCGTCAGCTCGTGTCGTGAGATGTTGGGTTAAGTCCCGCAACGAGCGCAACCCCTGTTCTGTGTTGCCAGCATGCTCTTTCGGGGGTGATGGGGACTCACAGGAGACCGCCGGGGTCAACTCGGA
ASV648	0	0	5	0	7	11	7	6	16	15	0	0	0	0	8	8	0	0	0	12	GTAGTCCACGCCGTAAACGATGGATACTTGCTGTTGGATTTTCGGATTCAGTGGCTAAGCGAAAGTTATAAGTATCCCACCTGGGGAGTACGTTCGCAAGAATGAAACTCAAAGGAATTGACGGGGGCCCGCACAAGCGGTGGAGCATGTGGTTTAATTCGATGATACGCGAGGAACCTTACCAAGGCTTAAATGCATAATGACGTATTTGGAAACAGATATTTCTTCGGACAGAATGCAAGGTGCTGCATGGCTGTCGTCAGCTCGTGCCGTGAGGTGTTAGGTTAAGTCCTGCAACGAGCGCAACCCCTATCATTAGTTGCCAGCGTTTAAAGACGGGGACTCTAATGAGACTGCCGGTGCAAACCGCGA
ASV649	0	0	0	0	35	0	0	0	38	0	0	0	0	0	0	0	22	0	0	0	GTAGTCCACGCCCTAAACGATGCGAACTGGATGTTGGGCTCAACTTGGAGCTCAGTATCGAAGCTAACGCGTTAAGTTCGCCGCCTGGGGAGTACGGTCGCAAGACTGAAACTCAAAGGAATTGACGGGGGCCCGCACAAGCGGTGGAGTATGTGGTTTAATTCGATGCAACGCGAAGAACCTTACCTGGCCTTGACATCCACGGAACTTTCCAGAGATGGATTGGTGCCTTCGGGAACCGTGAGACAGGTGCTGCATGGCTGTCGTCAGCTCGTGTCGTGAGATGTTGGGTTAAGTCCCGCAACGAGCGCAACCCTTGTCCTTAGTTGCCAGCACGTCATGGTGGGAACTCTAAGGAGACCGCCGGTGACAAACCGGA
ASV650	0	0	0	0	0	0	0	16	37	0	0	0	0	0	0	15	8	0	0	19	GTAGTCCACGCCGTAAACGATGAGTGCTAAGTGTTGGAGGGTTTCCGCCCTTCAGTGCTGCAGTTAACGCATTAAGCACTCCGCCTGGGGAGTACGACCGCAAGGTTGAAACTCAAAGGAATTGACGGGGACCCGCACAAGCGGTGGAGCATGTGGTTTAATTCGAAGCAACGCGAAGAACCTTACCAAGTCTTGACATCCTTTGACCACTCTAGAGATAGAGCTTTCCCTTCGGGGACAAAGTGACAGGTGGTGCATGGTTGTCGTCAGCTCGTGTCGTGAGATGTTGGGTTAAGTCCCGCAACGAGCGCAACCCTTATTACTAGTTGCCAGCATTCAGTTGGGCACTCTAGTGAGACTGCCGGTGACAAACCGGA
ASV651	13	9	5	7	3	0	8	9	0	0	0	12	0	0	0	8	13	0	0	7	GTAGTCCACGCTGTAAACGATGGGTACTAGGTTTGGTGGGTCTTGACCCCTGCTGAACCGGCGCTAACGCACTAAGTACCCCGCCTGGGAAGTACGGTCGCAAGACTAAAACTCAAAGGAATTGACGGGGGCCCGCACAAGCGGTGGATCATGTGGTTTAATTCGAAGCAACGCGAAGAACCTTACCTGGATTTGACATCCTTCGACAACCCGAGAGATCGGGCTTTTGTAGCAATACAACGGAGAGACAGGTGCTGCATGGCTGTCGTCAGCTCGTGTGGTGACATGTTGGGTTAAGTCCCGCAACGAGCGCAACCCCTGTCCTGAGTTGCCATCATTCAGTTGGGCACTCTCAGGAGACTGCCGTGGTGAACACGGA
ASV652	0	28	0	13	0	0	0	0	14	39	0	0	0	0	0	0	0	0	0	0	GTAGTCCACGCCGTAAACGATGAATGTTAGCCGTCGGGCAGTTGACTGTTCGGTGGCGCAGCTAACGCATTAAACATTCCGCCTGGGGAGTACGGTCGCAAGATTAAAACTCAAAGGAATTGACGGGGGCCCGCACAAGCGGTGGAGCATGTGGTTTAATTCGAAGCAACGCGCAGAACCTTACCAGCTCTTGACATCCGGGTCGCGGACAGTGGAGACATTGTCCTTCAGTTCGGCTGGACCCAGGACAGGTGCTGCATGGCTGTCGTCAGCTCGTGTCGTGAGATGTTGGGTTAAGTCCCGCAACGAGCGCAACCCTCGCCCTTAGTTGCCAGCATTTAGTTGGGCACTCTAAGGGGACTGCCGGTGATAAGCCGAGA
ASV653	0	6	3	0	0	19	6	0	10	26	0	0	0	0	3	8	5	0	0	8	GTAGTCCATGCCGTAAACGATGTATACTTGGTGTAGCTGGGCTCAACCCCGGCTGTGCCGGAGCTAACGCGTTAAGTATACCGCCTGGGGAGTACGCTCGCAAGGGTGAAACTCAAAAGAATTGACGGGGGCCCGCACAAGCAGTGGAGCATGTGGTTTAATTCGATGCAACGCGAAGAACCTTACCCAGGTTTGAAATACAGAGGACAGTCTTAGAAATAGGATCTCCCGTAAGGGTCTCTGTACAGGTGCTGCATGGCTGTCGTCAGCTCGTGCCGTGAGGTGTTGGGTTAAGTCCCGCAACGAGCGCAACCCTTATCATTAGTTGCCAACACGCGAGGTGGGGACTCTAGTGAGACTGCCTAGGTTAACTAGGA
ASV654	49	0	0	13	0	0	0	31	0	0	0	0	0	0	0	0	0	0	0	0	GTAGTCCACGCCGTAAACGATGGGTGCTAGGTGTGGGGGGTGTCGACTCCCTCCGTGCCGAAGCTAACGCATTAAGCACCCCGCCTGGGGAGTACGGCCGCAAGGCTAAAACTCAAAGGAATTGACGGGGGCCCGCACAAGCAGCGGAGCATGTGGTTTAATTCGACGCGACGCGAAGAACCTTACCTAGGCTTGACATGCACGGGAATGTCGGGGAAACTCGGCAGCCCTTCGGGGCTCGTGCACAGGTGTTGCATGGCTGTCGTCAGCTCGTGTCGTGAGATGTTGGGTTAAGTCCCGCAACGAGCGCAACCCCTGTCCCATGTTGCCAGCGTGAAAGACGGGGACTCATGGGATACTGCCGGTGACAAATCGGA
ASV655	21	0	0	0	0	0	0	53	0	0	0	0	0	0	19	0	0	0	0	0	GTAGTCCACGCCGTAAACGATGGGCACTAGGTGCTTGGGGGAGCGACCCTCTGAGTGCCGGCGCTAACGCATTAAGTGCCCCGCCTGGGGAGTACGGCCGCAAGGCTGAAACTCAAAGGAATTGACGGGGGCCCGCACAAGCAGTGGAGCATGTGGTTTAATTCGACGCAACGCGAAGAACCTTACCTAGGCTTGACATACACGAGAAACCCTCGAGAAACCGAGGGCCTCCTTCGGGACTCGTGCACAGGTGCTGCATGGCTGTCGTCAGCTCGTGTCGTGAGATGTTGGGTTAAGTCCCGCAACGAGCGCAACCCTCGCTTCCAGTTGCTACCGGGTAATGCCGAGGACTCTGGAAGGACTGCCGGTGCCAAACCGGA
ASV656	14	0	0	0	0	0	0	30	0	27	0	0	0	0	12	0	10	0	0	0	GTAGTCCACGCCGTAAACGATGAATGCCAGCCGTTGGCCAGCTTGCTGGTCGGTGGCGCAGCTAACGCTTTGAGCATTCCGCCTGGGGAGTACGATCGCAAGATTAAAACTCAAAGGAATTGACGGGGGCCCGCACAAGCGGTGGAGCATGTGGTTTAATTCGAAGCAACGCGAAGAACCTTACCAGGCCTTGACATCCCGGTCGCGGCCCCTTGAAAGAGGGGCCTTCAGTTCGGCTGGACCGGTGACAGGTGCTGCATGGCTGTCGTCAGCTCGTGTCGTGAGATGTTGGGTTAAGTCCCGCAACGAGCGCAACCCTCGCCCTTAGTTGCCATCATTTAGTTGGGCACTCTAAGGGGACTGCCGGTGATAAGCCGCGA
ASV657	6	24	0	0	0	6	11	0	11	0	0	0	7	0	0	0	0	10	18	0	GTAGTCCACGCCGTAAACGATGCTAACTCGTTTTTGGGTTTTCGGATTCAGAGACTAAGCGAAAGTGATAAGTTAGCCACCTGGGGAGTACGTTCGCAAGAATGAAACTCAAAGGAATTGACGGGGGCCCGCACAAGCGGTGGATTATGTGGTTTAATTCGATGATACGCGAGGAACCTTACCAAGGCTTAAATGGGAATTGACAGGTTTAGAAATAGACTTTTCTTCGGACAATTTTCAAGGTGCTGCATGGTTGTCGTCAGCTCGTGCCGTGAGGTGTTAGGTTAAGTCCTGCAACGAGCGCAACCCCTGTCACTAGTTGCCATCATTCAGTTGGGGACTCTAGTGAGACTGCCTACGCAAGTAGAGA
ASV658	0	0	0	0	0	0	0	93	0	0	0	0	0	0	0	0	0	0	0	0	GTAGTCCACGCCGTAAACGATGGATGCTAGCCGTTGGCGAGCTTGCTCGTCAGTGGCGCAGCTAACGCATTAAGCATCCCGCCTGGGGAGTACGGTCGCAAGATTAAAACTCAAAGGAATTGACGGGGGCCCGCACAAGCGGTGGAGCATGTGGTTCAATTCGAAGCAACGCGCAGAACCTTACCAGCCCTTGACATGTCCGGTTTGGGTTTCAGAGATGAGACCCTTCAGTTCGGCTGGCCGGAACACAGGTGCTGCATGGCTGTCGTCAGCTCGTGTCGTGAGATGTTGGGTTAAGTCCCGCAACGAGCGCAACCCTCGCCCTTAGTTGCCATCATTCAGTTGGGCACTCTAAGGGGACTGCCGGTGATAAGCCGCGA
ASV659	0	0	0	0	0	0	0	93	0	0	0	0	0	0	0	0	0	0	0	0	GTAGTCCACGCCGTAAACGATGGATACTAGCTGTTGGGCAGCAATGCTCAGTGGCTAAGCGAAAGTGATAAGTATCCCACCTGGGGAGTACGAACGCAAGTTTGAAACTCAAAGGAATTGACGGGGGCCCGCACAAGCGGTGGAGCATGTGGTTTAATTCGATGATACGCGAGGAACCTTACCAAGGCTTAAATGGGAAACGACAGATCTGGAAACAGGTCCTCCTTCGGGCGTTTTTCAAGGTGCTGCATGGTTGTCGTCAGCTCGTGCCGTGAGGTGTCAGGTTAAGTCCTATAACGAGCGCAACCCCTGTTGTTAGTTGCCAGCGAGTAATGTCGGGAACTCTAACAAGACTGCCGGTGCAAACCGTGA
ASV660	0	0	0	0	0	0	0	38	0	0	0	0	0	9	0	0	0	0	13	33	GTAGTCCACGCCCTAAACGATGCATATTTGGTGTGGGCCATTCATTTGGTCTGTGCCGGAGCTAACGCGTTAAATATGCCGCCTGGGGAGTACAGTCGCAAGGCTGAAACTCAAAGGAATTGACGGGGGCCCGCACAAGCGGTGGAGCATGTGGTTTAATTCGACGCAACGCGAAGAACCTTACCTGGGCTCGAAATGCTATGGACCAGCTGGTGAAAGCCGGCCTTCCCGCAAGGGACCGTAGTATAGGTGCTGCATGGCTGTCGTCAGCTCGTGTCGTGAGATGTTGGGTTAAGTCCCGCAACGAGCGCAACCCTTGTCCTGTGTTGCCATCATTTAGTTGGGAACTCGCAGGAGACCGCCAGGGATAACCTGGA
ASV661	0	0	0	0	0	0	0	27	0	23	0	15	0	7	14	0	0	0	7	0	GTAGTCCACACCGTAAACGTTGGGCGCTAGGTGTGGGACTCATTCCACGAGTTCCGTGCCGCAGCTAACGCATTAAGCGCCCCGCCTGGGGAGTACGGCCGCAAGGCTAAAACTCAAAGGAATTGACGGGGGCCCGCACAAGCGGCGGAGCATGCGGATTAATTCGATGCAACGCGAAGAACCTTACCTAGGTTTGACATATACGAGAAGCCTCTAGAGATAGAGGTCTCTTTGGACACTCGTATACAGGTGGTGCATGGCTGTCGTCAGCTCGTGTCGTGAGATGTTGGGTTAAGTCCCGCAACGAGCGCAACCCTCGTCTTATGTTGCCAGCGGGTCATGCCGGGGACTCATAAGAGACTGCCGGGGTCAACTCGGA
ASV662	5	0	16	0	0	0	0	12	35	0	0	10	0	10	4	0	0	0	0	0	GTAGTCCATGCCGTAAACGTTGGGCACTAGGTGTGGGGAGCATTCCACGTTTTCCGCGCCGTAGCTAACGCATTAAGTGCCCCGCCTGGGGAGTACGGCCGCAAGGCTAAAACTCAAAGGAATTGACGGGGGCCCGCACAAGCGGCGGAGCATGCGGATTAATTCGATGCAACGCGAAGAACCTTACCAAGGCTTGACATGCACTGGATCGCTGCAGAGATGTGGTTTTCTTTGGACTGGTGCACAGGTGGTGCATGGTTGTCGTCAGCTCGTGTCGTGAGATGTTGGGTTAAGTCCCGCAACGAGCGCAACCCTCGTTCCATGTTGCCAGCAGCGCTTTCGGGTGGCTGGGGACTCATGGGAGACTGCCGGGGTCAACTCGGA
ASV663	42	0	0	0	0	0	0	0	0	0	0	0	49	0	0	0	0	0	0	0	GTAGTCCACGCCGTAAACGATGAGTGCTAAGTGTTGGAGGGTTTCCGCCCTTCAGTGCTGGAGTTAACGCATTAAGCACTCCGCCTGGGGATTACGACCGCAAGGTTGAAACTCAAAAGAATTGACGGGGACCCGCACAAGCGGTGGAGCATGTGGTTTAATTCGAAGCAACGCGAAGAACCTTACCAGCTCTTGACATCTTCTGCCAGCTTCAGAGATGAAGCGTTCCCTTCGGGGACAGAATGACAGGTGGTGCATGGTTGTCGTCAGCTCGTGTCGTGAGATGTTGGGTTAAGTCCCGTAACGAGCGCAACCCTTATTGCTAGTTGCCAGCATTGAGTTGGGCACTCTAGCAAGACTGCCGGTGATAAACCGGA
ASV664	0	0	16	0	0	0	0	47	0	0	0	12	0	0	0	0	16	0	0	0	GTAGTCCACGCCGTAAACGATGAATGCTAGCCGTTGGGCAGCTTGCTGTTCAGTGGCGCAGCTAACGCATTAAGCATTCCGCCTGGGGAGTACGGCCGCAAGGTTGAAACTCAAAGGAATTGACGGGGGCCCGCACAAGCGGTGGAGCATGTGGTTTAATTCGACGCAACGCGCAGAACCTTACCAGGGTTTGACATCCTGCGACCGCCTCGTAACGGAGGTTTTCCCGCAAGGGACGCAGAGACAGGTGCTGCATGGCTGTCGTCAGCTCGTGTCGTGAGATGTTGGGTTAAGTCCCGCAACGAGCGCAACCCTCGCCTTTAGTTGCCATCATTCAGTTGGGCACTCTAGAGGGACCGCCGGCGACAAGCCGGA
ASV665	0	0	0	0	0	0	0	0	0	0	0	0	0	0	0	0	91	0	0	0	GTAGTCCATGCCGTAAACGTTGGGCGCTAGGTGTGGGGTCCATTCCACGGATTCCGTGCCGCAGCTAACGCATTAAGCGCCCCGCCTGGGGAGTACGGCCGCAAGGCTAAAACTCAAAGGAATTGACGGGGGCCCGCACAAGCGGCGGAGCATGCGGATTAATTCGATGCAACGCGAAGAACCTTACCAAGGCTTGACATGCGCGGTGGAATCCCAGAGATGGGGTGTCATTTAGTTGGTCGCGTACAGGTGGTGCATGGTTGTCGTCAGCTCGTGTCGTGAGATGTTGGGTTAAGTCCCGCAACGAGCGCAACCCTCGTTCCATGTTGCCAGCACGTAGTGGTGGGGACTCATGGGAGACTGCCGGGGTCAACTCGGA
ASV666	6	29	21	0	0	0	21	7	0	0	0	0	0	6	0	0	0	0	0	0	GTAGTCCACGCCGTAAACGATGAATGCCAGACGTCGGGCAGCATGCTGTTCGGTGTCACACCTAACGGATTAAGCATTCCGCCTGGGGAGTACGGTCGCAAGATTAAAACTCAAAGGAATTGACGGGGGCCCGCACAAGCGGTGGAGCATGTGGTTTAATTCGAAGCAACGCGCAGAACCTTACCAACCCTTGACATTGCAGGACATCCCGAGAGATCGGGCTTTCACTTCGGTGACCTGCGGACAGGTGCTGCATGGCTGTCGTCAGCTCGTGTCGTGAGATGTTCGGTTAAGTCCGGCAACGAGCGCAACCCACGTCCCCAGTTGCCAGCATTCAGTTGGGCACTCTGTGGAAACTGCCGATGATAAGTCGGA
ASV667	3	0	0	0	0	0	0	44	0	0	0	0	0	0	0	36	0	0	7	0	GTAGTCCATGCCGTAAACGTTGGGCGCTAGATGTGGGGACCATTCCACGGTTTCCGTGTCGCAGCTAACGCATTAAGCGCCCCGCCTGGGGAGTACGGCCGCAAGGCTAAAACTCAAAGGAATTGACGGGGGCCCGCACAAGCGGCGGAGCATGCGGATTAATTCGATGCAACGCGAAGAACCTTACCAAGGCTTGACATATACGAGAACGCTGCAGAAATGTAGAACTCTTTGGACACTCGTATACAGGTGGTGCATGGTTGTCGTCAGCTCGTGTCGTGAGATGTTGGGTTAAGTCCCGCAACGAGCGCAACCCTCGTTCTATGTTGCCAGCACGTAATGGTGGGAACTCATAGGAGACTGCCGGGGTCAACTCGGA
ASV668	0	27	20	0	0	0	0	0	0	0	0	13	0	0	0	0	13	0	0	17	GTAGTCCACGCCCTAAACGATGACAATTAGCTGTTGGGCTTTGAAAGGCTTAGTAGCGAAGCTAACGCGAGAAATTGTCCGCCTGGGGAGTACGGTCGCAAGATTAAAACTCAAAGGAATTGACGGGGACCCGCACAAGCGGTGGATGATGTGGATTAATTCGATGCAACGCGAAGAACCTTACCTGGTCTTGGCATGTACGGAATTTTTTAGAGATAAAAAAGTGCCTTCGGGAACCGTAACACAGGTGCTGCATGGCTGTCGTCAGCTCGTGTCGTGAGATGTTGGGTTAAGTCCCGCAACGAGCGCAACCCTTGTCATTAGTTGCCATCATTTGGTTGGGCACTCTAATGAGACTGCCGGTGATAAGCCGGA
ASV669	0	0	5	0	0	0	16	28	0	0	0	4	0	7	20	10	0	0	0	0	GTAGTCCACGCCGTAAACGATGAGTGCTAGTTGTCGGCATGCATGCATGTCGGTGACGCAGCTAACGCATTAAGCACTCCGCCTGGGGAGTACGGTCGCAAGATTAAAACTCAAAGGAATTGACGGGGGCCCGCACAAGCGGTGGAGCATGTGGTTTAATTCGAAGCAACGCGCAGAACCTTACCACCTTTTGACATGCCCGGACCACCAGAGAGATCTGGCTTTCCCTTCGGGGACTGGGACACAGGTGCTGCATGGCTGTCGTCAGCTCGTGTCGTGAGATGTTGGGTTAAGTCCCGCAACGAGCGCAACCCTCGCGATTAGTTGCCATCAGGTTTGGCTGGGCACTCTAATCGTACTGCCGGAGTTAATCCGGA
ASV670	0	0	0	0	0	18	10	0	0	0	0	0	0	0	0	0	45	16	0	0	GTAGTCCACGCCGTAAACGTTGGGAACTAGGTGTGGGTGACATTCCACGTTGTCCGTGCCGCAGCTAACGCATTAAGTTCCCCGCCTGGGGAGTACGGCCGCAAGGCTAAAACTCAAAGGAATTGACGGGGGCCCGCACAAGCGGCGGAGCATGTGGCTTAATTCGACGCAACGCGAAGAACCTTACCAAGGCTTGACATACACCGGAAAGCATCAGAGATGGTGCCCCCCTTGTGGTCGGTGTACAGGTGGTGCATGGCTGTCGTCAGCTCGTGTCGTGAGATGTTGGGTTAAGTCCCGCAACGAGCGCAACCCCTGTTCTGTGTTGCCAGCAGGCCTTTGTGGTGCTGGGGACTCACAGGAGACCGCCGGGGTCAACTCGGA
ASV671	0	0	0	0	0	0	0	18	0	60	0	0	0	0	11	0	0	0	0	0	GTAGTCCACGCCGTAAACTATGGATGCTAGCCGTTGGGTAGCTTGCTACTCAGTGGCGCAGCTAACGCCTTAAGCATCCCGCCTGGGGAGTACGGCCGCAAGGTTGAAACTCAAAGGAATTGACGGGGGCCCGCACAAGCGGTGGAGCATGTGGTTTAATTCGACGCAACGCGCAGAACCTTACCAGGGTTTGACATCCTACGCTCGCCAGAGAGATCTGGTTTTCCCGCAAGGGACGTAGAGACAGGTGCTGCATGGCTGTCGTCAGCTCGTGTCGTGAGATGTTGGGTTAAGTCCCGCAACGAGCGCAACCCTCGCCTTTAGTTGCCATCATTAAGTTGGGCACTCTAGAGGGACCGCCGGCGACAAGCCGGA
ASV672	0	0	0	0	0	0	0	12	0	0	0	0	0	0	0	0	31	40	0	6	GTAGTCCATGCCGTAAACGGTGGGCGCTAGGTGTGAGTCCCTTCCACGGGGTTCGTGCCGTAGCTAACGCATTAAGCGCCCCGCCTGGGGAGTACGGCCGCAAGGCTAAAACTCAAAGGAATTGACGGGGGCCCGCACAAGCGGCGGAGCATGTGGATTAATTCGATGCAACGCGAAGAACCTTACCTGGGCTTGACATACACCAGATCGCTGCAGAGATGTAGCTTCCCTTTGTGGTTGGTGTACAGGTGGTGCATGGTTGTCGTCAGCTCGTGTCGTGAGATGTTGGGTTAAGTCCCGCAACGAGCGCAACCCTTGTCTTATGTTGCCAGCACGTTATGGTGGGGACTCGTGAGAGACTGCCGGGGTTAACTCGGA
ASV673	36	0	0	0	0	0	0	0	0	52	0	0	0	0	0	0	0	0	0	0	GTAGTCCACGCCGTAAACGATGAATGCTAGACGCTGGGGAGCATGCTCTTCGGTGTCGCAGCTAACGCATTAAGCATTCCGCCTGGGGAGTACGGTCGCAAGATTAAAACTCAAAGGAATTGACGGGGGCCCGCACAAGCGGTGGAGCATGTGGTTTAATTCGAAGCAACGCGCAGAACCTTACCAACCCTTGACATGGGACGTATGGGCTTCAGAGATGAGGTCCTTCAGTTCGGCTGGCGTCCACACAGGTGCTGCATGGCTGTCGTCAGCTCGTGTCGTGAGATGTTGGGTTAAGTCCCGCAACGAGCGCAACCCTCATCTTCAGTTGCCATCATTTAGTTGGGCACTCTGAAGAAACTGCCGGTGACAAGCCGGA
ASV674	12	0	0	0	0	19	0	14	0	0	0	0	0	43	0	0	0	0	0	0	GTAGTCCACGCTGTAAACGATGGGCACTAGGTGTGGGGGGTGTCGACTCCCTCCGTGCCGAAGCTAACGCATTAAGTGCCCCGCCTGGGGAGTACGGCCGCAAGGCTAAAACTCAAAGGAATTGACGGGGGCCCGCACAAGCAGCGGAGCATGTGGTTTAATTCGACGCAACGCGAAGAACCTTACCTGGGCTTGACATGTTCCTGACCGTCCTGGAAACAGGGCTTCCCTTCGGGGCAGGATCACAGGTGGTGCATGGCTGTCGTCAGCTCGTGTCGTGAGATGTTGGGTTAAGTCCCGCAACGAGCGCAACCCCCGTCGCATGTTGCCAGCATTTAGTTGGGGACTCATGCGAGACTGCCGGTGACAAACCGGA
ASV675	0	0	0	0	0	31	0	40	0	0	0	0	0	0	17	0	0	0	0	0	GTAGTCCACACCGTAAACGTTGGGCGCTAGGTGTGGGGCCTATTCCATGGGTTCCGTGCCGCAGCTAACGCATTAAGCGCCCCGCCTGGGGAGTACGGCCGCAAGGCTAAAACTCAAAGGAATTGACGGGGGCCCGCACAAGCGGCGGAGCATGCGGATTAATTCGATGCAACGCGAAGAACCTTACCTGGGTTTGACATACGCCGGAAAGCGCCAGAGATGGTGCCCCTTTTAGTCGGTGTACAGGTGGTGCATGGCTGTCGTCAGCTCGTGTCGTGAGATGTTGGGTTAAGTCCCGCAACGAGCGCAACCCTCGTCCTATGTTGCCAGCGGGTAATGCCGGGGACTCATAGGAGACTGCCGGGGTCAACTCGGA
ASV676	0	0	0	0	0	0	0	55	0	21	0	0	0	0	0	0	12	0	0	0	GTAGTCCACGCCCTAAACGATGTCAACTAGTTGTCGGGTCTTAATTGACTTGGTAACGCAGCTAACGCGTGAAGTTGACCGCCTGGGGAGTACGGTCGCAAGATTAAAACTCAAAGGAATTGACGGGGACCCGCACAAGCGGTGGATGATGTGGATTAATTCGATGCAACGCGAAAAACCTTACCTACCCTTGACATGGTCGGAATCCCTGAGAGATCAGGGAGTGCTCGAAAGAGAACCGGCGCACAGGTGCTGCATGGCTGTCGTCAGCTCGTGTCGTGAGATGTTGGGTTAAGTCCCGCAACGAGCGCAACCCTTGTCATTAGTTGCTACGAAAGGGCACTCTAATGAGACTGCCGGTGACAAACCGGA
ASV677	0	0	0	0	0	0	0	37	0	0	0	0	0	0	32	0	0	0	0	19	GTAGTCCACGCCGTAAACGATGAATGTTAGCCGTCGGCATGCATGCATGTCGGTGGCGCAGCTAACGCATTAAACATTCCGCCTGGGGAGTACGGTCGCAAGATTAAAACTCAAAGGAATTGACGGGGGCCCGCACAAGCGGTGGAGCATGTGGTTTAATTCGAAGCAACGCGCAGAACCTTACCAGCCCTTGACATGCCGGTCGCGGACAGTGGAGACATTGTCCTTCAGTTAGGCTGGACCGGACACAGGTGCTGCATGGCTGTCGTCAGCTCGTGTCGTGAGATGTTGGGTTAAGTCCCGCAACGAGCGCAACCCTCGCCTCTAGTTGCCATCATTAAGTTGGGCACTCTAGAGGGACTGCCGGTGATAAGCCGAGA
ASV678	58	0	0	0	0	0	0	29	0	0	0	0	0	0	0	0	0	0	0	0	GTAGTCCACGCCGTAAACGGTGGGTACTAGGTGTGGGTTTCCTTCCTTGGGATCCGTGCCGTAGCTAACGCATTAAGTACCCCGCCTGGGGAGTACGGCCGCAAGGCTAAAACTCAAAGGAATTGACGGGGGCCCGCACAAGCGGCGGAGCATGTGGATTAATTCGATGCAACGCGAAGAACCTTACCTGGGTTTGACATGCACAGGACGCCGGCAGAGATGTCGGTTCCCTTGTGGCCTGTGTGCAGGTGGTGCATGGCTGTCGTCAGCTCGTGTCGTGAGATGTTGGGTTAAGTCCCGCAACGAGCGCAACCCTTGTCTCATGTTGCCAGCACGTTATGGTGGGGACTCGTGAGAGACTGCCGGGGTCAACTCGGA
ASV679	11	0	0	0	0	8	14	26	0	22	0	0	0	0	0	0	0	0	6	0	GTAGTCCATGCCGTAAACGTTGGGCGCTAGATGTGGGGACCATTCCACGGTTTCCGTGTCGCAGCTAACGCATTAAGCGCCCCGCCTGGGGAGTACGGCCGCAAGGCTAAAACTCAAAGGAATTGACGGGGGCCCGCACAAGCGGCGGAGCATGCGGATTAATTCGATGCAACGCGAAGAACCTTACCAAGGCTTGACATATACGAGAACGCTGCAGAAATGTAGAACTCTTTGGACACTCGTATACAGGTGGTGCATGGTTGTCGTCAGCTCGTGTCGTGAGATGTTGGGTTAAGTCCCGCAACGAGCGCAACCCTCGTTCTATGTTGCCAGCGGTTCGGCCGGGAACTCATAGGAGACTGCCGGGGTCAACTCGGA
ASV680	0	47	40	0	0	0	0	0	0	0	0	0	0	0	0	0	0	0	0	0	GTAGTCCACACCCTAAACAATGTACGTTGGCTAACCGCCGGATGCGGTGGTTGGCGAAGCTAACGCGATAAACGTACCGCCTGGGAAGTACGGCCGCAAGGTTGAAACTCAAAGAAATTGACGGGGGCCCGCACAAGCGGTGGAGTATGTGGTTTAATTCGAAGCAACGCGAAGAACCTTACCAGGTCTTGACATCCAAGGAACCTTCCGGAAATGGAAGGGTGCCCCTCGGGGAACCTTGAGACAGGTGCTGCATGGCTGTCGTCAGCTCGTGTCGTGAGATGTTGGGTTAAGTCCCGCAACGAGCGCAACCCCTACCTTTAGTTGCTAGCATTGAGTTGAGCACTCTAGAGGGACTGCCTATGAAAGTAGGA
ASV681	0	0	0	0	0	0	20	0	0	0	0	0	0	0	67	0	0	0	0	0	GTAGTCCACGCCGTAAACGATGAATGTTAGCCGTCGGCAAGTTTACTTGTCGGTGGCGCAGCTAACGCATTAAACATTCCGCCTGGGGAGTACGGTCGCAAGATTAAAACTCAAAGGAATTGACGGGGGCCCGCACAAGCGGTGGAGCATGTGGTTTAATTCGAAGCAACGCGCAGAACCTTACCAGCCCTTGACATGTCTATGACCGGTTCCAGAGATGGATCCTTCCCTTCGGGGCATAGAGCACAGGTGCTGCATGGCTGTCGTCAGCTCGTGTCGTGAGATGTTGGGTTAAGTCCCGCAACGAGCGCAACCCTCGCCCTTAGTTGCCAGCATTCAGTTGGGCACTCTAAGGGGACTGCCGGTGATAAGCCGAGA
ASV682	29	0	0	0	0	0	24	0	0	0	0	0	0	19	14	0	0	0	0	0	GTAGTCCACGCTGTAAACGTTGGGCGCTAGGTGTGGGGGGCCTCTCCGGTTCTCTGTGCCGCAGCTAACGCATTAAGCGCCCCGCCTGGGGAGTACGGCCGCAAGGCTAAAACTCAAAGGAATTGACGGGGGCCCGCACAAGCGGCGGAGCATGTGGATTAATTCGATGCAACGCGAAGAACCTTACCTGGGTTTGACATGGCCGTTAAAGCTGCGGAGACGTGGTGTCCTTCGGGGGCGGTCACAGGTGGTGCATGGCTGTCGTCAGCTCGTGTCGTGAGATGTTGGGTTAAGTCCCGCAACGAGCGCAACCCTCGTTCGATGTTGCCAGCGGGTGATGCCGGGGACTCATCGAAGACTGCCGGGGTCAACTCGGA
ASV683	15	7	0	0	6	0	10	0	22	16	0	0	0	6	0	0	0	0	0	4	GTAGTCCACGCCGTAAACGATGATAACTAGCTGTTCGGGCTCTACGAGCCTGAGTGGCGCAGCTAACGCATTAAGTTATCCGCCTGGGGAGTACGGTCGCAAGATTAAAACTCAAAGGAATTGACGGGGGCCTGCACAAGCGGTGGAGCATGTGGTTTAATTCGAAGCAACGCGCAGAACCTTACCAGCGTTTGACATCCTAATCGCGGATTCCAGAGATGGTTTCCTTCAGTTCGGCTGGATTAGTGACAGGTGCTGCATGGCTGTCGTCAGCTCGTGTCGTGAGATGTTGGGTTAAGTCCCGCAACGAGCGCAACCCTCGTCTTTAGTTGCCATCATTCAGTTGGGCACTCTAAAGAAACTGCCGGTGATAAGCCGGA
ASV684	14	0	0	0	0	2	0	46	0	0	0	0	0	17	3	0	4	0	0	0	GTAGTCCACACCGTAAACGTTGGGCGCTAGGTGTGGGGCCTATTCCATGGGTTCCGTGCCGCAGCTAACGCATTAAGCGCCCCGCCTGGGGAGTACGGCCGCAAGGCTAAAACTCAAAGGAATTGACGGGGGCCCGCACAAGCGGCGGAGCATGCGGATTAATTCGATGCAACGCGAAGAACCTTACCTGGGTTTGACATACGCCGGAAAGCGCCAGAGATGGTGCCCCTTTTAGTCGGTGTACAGGTGGTGCATGGCTGTCGTCAGCTCGTGTCGTGAGATGTTGGGTTAAGTCCCGCAACGAGCGCAACCCTCGTCCTATGTTGCCAGCACGCCCTTCGGGGTGGTGGGGACTCATAGGAGACTGCCGGGGTCAACTCGGA
ASV685	12	0	9	0	0	16	0	18	0	28	0	0	0	0	0	0	3	0	0	0	GTAGTCCACGCCCTAAACGATGTTCACTAGGTGTCGGGGGGTAACCTCCGGTGCCGCAGCTAACGCATTAAGTGAACCGCCTGGGGACTACGGCCGCAAGGTTGAAACTCAAAGGAATTGGCGGGGGACCGCACAAGCGGTGGAGCATGTGGCTTAATTCGATGCAACGCGAAGAACCTTACCAGGGCTTGACATGTATCTGCAAGCGATAGAAATATCGTCGCCTTCGAGGGTGATACACAGGTGGTGCATGGCTGTCGTCAGCTCGTGTTGTGAAATGTTGGGTTAAGTCCCGCAACGAGCGCAACCCTCATTGTCTGTTGCCAGCGAGTAATGTCGGGAACTCGGACAAAACTGCCTCTGTAAGGAGGA
ASV686	0	0	26	8	0	30	0	12	0	0	0	10	0	0	0	0	0	0	0	0	GTAGTCTATGCTGTAAACGATGTGCACTTGGTGTTGGGCCGATTAGGTTCAGTGCCGAAGCTAACGCGATAAGTGCACCGCCTGGGGAGTATGCCCGCAAGGGTGAAACTCAAAGGAATTGACGGGGGCCCGCACAAGCGGTGGATTATGTGGTTTAATTCGATGATACGCGAGGAACCTTACCAGGGTTTGACATGCTCAGGAATCATTCAGCGATGGGTGAGCCCGCAAGGGTCTGAGCACAGGTGCTGCATGGCTGTCGTCAGCTCGTGCCGTGAGGTGTTGGGTTAAGTCCCGCAACGAGCGCAACCCCTATTGCCAGTTACCATCATTGAGTTGGGGACTCTGGCGAGACTGCCGGTGACAAACCGGA
ASV687	0	0	0	0	0	21	0	0	0	0	0	11	0	12	0	36	0	0	6	0	GTAGTCCACGCTGTAAACGTTGGGCGCTAGGTGTGGGGACCATTCCACGGTTTCTGTGCCGTAGCTAACGCATTAAGCGCCCCGCCTGGGGAGTACGGCCGCAAGGCTAAAACTCAAAGGAATTGACGGGGGCCCGCACAAGCGGCGGAGCATGTGGATTAATTCGATGCAACGCGAAGAACCTTACCTGGGTTTGACATGCACCAGACGCAGTCAGAGATGGCTGTTCCCTTGTGGTTGGTGTGCAGGTGGTGCATGGCTGTCGTCAGCTCGTGTCGTGAGATGTTGGGTTAAGTCCCGCAACGAGCGCAACCCCTGTTCCATGTTGCCAGCGCGTTATGGCGGGGACTCATGGGAGACTGCCGGGGTCAACTCGGA
ASV688	0	0	0	0	0	0	0	0	0	86	0	0	0	0	0	0	0	0	0	0	GTAGTCCACGCCGTAAACGATGAATGCTAGCCGTTGGCGAGCTTGCTCGTCAGTGGCGCAGCTAACGCTTTAAGCATTCCGCCTGGGGAGTACGGTCGCAAGATTAAAACTCAAAGGAATTGACGGGGGCCCGCACAAGCGGTGGAGCATGTGGTTCAATTCGAAGCAACGCGCAGAACCTTACCAGCCCTTGACATGTCCCGTATGAACTCCAGAGACGGAGTTCTTCAGTTCGGCTGGCGGGAACACAGGTGCTGCATGGCTGTCGTCAGCTCGTGTCGTGAGATGTTGGGTTAAGTCCCGCAACGAGCGCAACCCTCGCCCTTAGTTGCCATCATTCAGTTGGGCACTCTAAGGGGACTGCCGGTGATAAGCCGCGA
ASV689	26	0	0	0	0	0	0	25	0	34	0	0	0	0	0	0	0	0	0	0	GTAGTCCACGCCGTAAACGATGAATGCCAGCCGTTAGTGGGTTTACTCACTAGTGGCGCAGCTAACGCTTTAAGCATTCCGCCTGGGGAGTACGGTCGCAAGATTAAAACTCAAAGGAATTGACGGGGGCCCGCACAAGCGGTGGAGCATGTGGTTTAATTCGACGCAACGCGCAGAACCTTACCAGCCCTTGACATCCCGGTCGCGGATTCCGGAGACGGAATCCTTCAGTTCGGCTGGACCGGAGACAGGTGCTGCATGGCTGTCGTCAGCTCGTGTCGTGAGATGTTGGGTTAAGTCCCGCAACGAGCGCAACCCCCGTCCTTAGTTGCTACCATTTAGTTGAGCACTCTAAGGAGACTGCCGGTGATAAGCCGCGA
ASV690	0	0	9	0	0	55	0	0	0	0	0	0	0	8	0	0	0	0	0	13	GTAGTCCATGCCGTAAACGATGAGTGCTAAGTGTTGGGAGGTTTCCGCCTCTCAGTGCTGCAGCTAACGCATTAAGCACTCCGCCTGGGGAGTACGACCGCAAGGTTGAAACTCAAAGGAATTGACGGGGGCCCGCACAAGCGGTGGAGCATGTGGTTTAATTCGAAGCAACGCGAAGAACCTTACCAGGTCTTGACATCCTTTGACCACCTAAGAGATTAGGTTTTCCCTTCGGGGACAAAGAGACAGGTGGTGCATGGCTGTCGTCAGCTCGTGTCGTGAGATGTTGGGTTAAGTCCCGCAACGAGCGCAACCCTTGTTAATAGTTGCCAGCATTAAGTTGGGCACTCTATTGAGACTGCCGGTGACAAACCGGA
ASV691	46	0	0	0	0	0	0	0	0	0	0	0	0	0	0	0	38	0	0	0	GTAGTCCACGCCGTAAACGTTGGGCGCTAGGTGTGGGCTCCATTCCACGGAGTCTGTGCCGCAGCTAACGCATTAAGCGCCCCGCCTGGGGAGTACGGCCGCAAGGCTAAAACTCAAAGGAATTGACGGGGGCCCGCACAAGCGGCGGAGCATGTGGCTTAATTCGATGCAACGCGAAGAACCTTACCTGGGCTTGACATGCAGGGAAATCTCATAGAGATATGGGGTCCGTAAGGGCCTTGCACAGGTGGTGCATGGCTGTCGTCAGCTCGTGTCGTGAGATGTTGGGTTAAGTCCCGCAACGAGCGCAACCCTCGTCCTATGTTGCCAGCGAGTAATGTCGGGGACTCATAGGAGACTGCCGGGGTCAACTCGGA
ASV692	22	0	0	0	0	0	0	55	0	0	0	0	0	0	0	7	0	0	0	0	GTAGTCCACGCCGTAAACGATGAACGCTAGCCGTTGGCCAGCTTGCTGGTCAGTGGCGCAGCTAACGCATTAAGCGTTCCGCCTGGGGAGTACGGCCGCAAGGTTGAAACTCAAAGGAATTGACGGGGGCCCGCACAAGCGGTGGAGCATGTGGTTTAATTCGACGCAACGCGCAGAACCTTACCAGGGTTTGACATCCTGTGCTCGACTCCGAAAGGGGTTTTCCCCGCAAGGGGCGCAGAGACAGGTGCTGCATGGCTGTCGTCAGCTCGTGTCGTGAGATGTTGGGTTAAGTCCCGCAACGAGCGCAACCCTCGCCTTTAGTTGCCATCATTCAGTTGGGCACTCTAGAGGGACCGCCGGCGACAAGCCGGA
ASV693	15	0	0	4	0	14	6	24	0	0	0	0	0	0	7	0	0	0	14	0	GTAGTCCACGCCGTAAACGGTGGGTACTAGGTGTGGGTTTCCTTCCTTGGGATCCGTGCCGTAGCTAACGCATTAAGTACCCCGCCTGGGGAGTACGGCCGCAAGGCTAAAACTCAAAGAAATTGACGGGGGCCCGCACAAGCGGCGGAGCATGTGGATTAATTCGATGCAACGCGAAGAACCTTACCTGGGTTTGACATGCACAGGACGTGCCTAGAGATAGGTATTCCCTTGTGGCCTGTGTGCAGGTGGTGCATGGCTGTCGTCAGCTCGTGTCGTGAGATGTTGGGTTAAGTCCCGCAACGAGCGCAACCCTTGTCCTATGTTGCCAGCGGGTTATGCCGGGGACTCGTAGGAGACTGCCGGGGTCAACTCGGA
ASV694	0	0	42	0	0	0	0	6	0	0	0	0	0	0	17	0	0	0	0	19	GTAGTCCATGCCGTAAACGTTGGGAACTAGATGTAGGGTCCATTCCACGGATTCTGTGTCGCAGCTAACGCATTAAGTTCCCCGCCTGGGGAGTACGGCCGCAAGGCTAAAACTCAAAGGAATTGACGGGGGCCCGCACAAGCGGCGGAGCATGCGGATTAATTCGATGCAACGCGAAGAACCTTACCAAGGCTTGACATATACCGGAAACGGCTGGAAACAGTCGCCCCGCAAGGTCGGTATACAGGTGGTGCATGGTTGTCGTCAGCTCGTGTCGTGAGATGTTGGGTTAAGTCCCGCAACGAGCGCAACCCTCGTTCTATGTTGCCAGCACGTAATGGTGGGAACTCATAGGAGACTGCCGGGGTCAACTCGGA
ASV695	0	0	22	9	0	0	5	22	0	0	0	0	0	0	0	0	6	0	0	20	GTAGTCCACGCCCTAAACGATGTCAACTAGTTGTTGGGTCTTCATTGACTTAGTAACGTAGCTAACGCGTGAAGTTGACCGCCTGGGGAGTACGGTCGCAAGATTAAAACTCAAAGGAATTGACGGGGACCCGCACAAGCGGTGGATGATGTGGATTAATTCGATGCAACGCGAAAAACCTTACCTACCCTTGACATGGTCGGAACCCTGCTGAAAGGTGGGGGTGCTCGAAAGAGAACCGATACACAGGTGCTGCATGGCTGTCGTCAGCTCGTGTCGTGAGATGTTGGGTTAAGTCCCGCAACGAGCGCAACCCTTGTCCTTAGTTGCTACGCAAGAGCACTCTAAGGAGACTGCCGGTGACAAACCGGA
ASV696	0	0	0	0	0	0	0	0	41	28	0	0	0	0	0	0	0	0	15	0	GTAGTCCACACCGTAAACGTTGGGCGCTAGGTGTGGGACACATTCCACGTGTTCTGTGCCGCAGCTAACGCATTAAGCGCCCCGCCTGGGGAGTACGGCCGCAAGGCTAAAACTCAAAGGAATTGACGGGGGCCCGCACAAGCGGCGGAGCATGCGGATTAATTCGATGCAACGCGAAGAACCTTACCTGGGTTTGACATACACTAGAAAGCTGCAGAGATGTGGCCTCCTTTTGGCTGGTGTACAGGTGGTGCATGGCTGTCGTCAGCTCGTGTCGTGAGATGTTGGGTTAAGTCCCGCAACGAGCGCAACCCTCGTCCTATGTTGCCAGCACGTGATGGTGGGGACTCATAGGAGACTGCCGGGGTCAACTCGGA
ASV697	0	0	0	0	0	0	0	0	0	37	0	0	0	0	12	0	12	0	0	23	GTAGTCCACGCCGTAAACGATGAATGCTAGCCGTTGGCGAGCTTGCTCGTCAGTGGCGCAGCTAACGCTTTAAGCATTCCGCCTGGGGAGTACGGTCGCAAGATTAAAACTCAAAGGAATTGACGGGGGCCCGCACAAGCGGTGGAGCATGTGGTTCAATTCGAAGCAACGCGCAGAACCTTACCAGCTCTTGACATGTCCCGTATGGGTTTCAGAGATGAGACCCTTCAGTTCGGCTGGCGGGAACACAGGTGCTGCATGGCTGTCGTCAGCTCGTGTCGTGAGATGTTGGGTTAAGTCCCGCAACGAGCGCAACCCTCGGCCTTAGTTGCCATCATTTAGTTGGGCACTCTAAGGCGACTGCCGGTGATAAGCCGGA
ASV698	25	17	0	0	0	0	14	21	0	0	0	6	0	0	0	0	0	0	0	0	GTAGTCCACGCCGTAAACGATGAATGCTAGCCGTCGGCCAGCTTGCTGGTCGGTGGCGCAGCTAACGCAATAAGCATTCCGCCTGGGGAGTACGATCGCAAGATTAAAACTCAAAGGAATTGACGGGGGCCCGCACAAGCGGTGGAGCATGTGGTTTAATTCGAAGCAACGCGAAGAACCTTACCAGGCCTTGACATCCCGATCGCGGGTCCCTGAAAGGGGACCTTTCAGTTCGGCTGGATCGGTGACAGGTGCTGCATGGCTGTCGTCAGCTCGTGTCGTGAGATGTTGGGTTAAGTCCCGCAACGAGCGCAACCCTCGCCCTTAGTTGCCATCATTTAGTTGGGCACTCTAAGGGGACTGCCGGTGATAAGCCGCGA
ASV699	13	0	12	21	0	0	0	0	0	0	0	0	0	15	0	0	0	0	0	22	GTAGTCCTAGCCCTAAACGATGATCGCTTGGTGTGACGGGTACCCAATCCCGCCGTGCCGAAGCTAACGCGTTAAGCGATCCGCCTGGGGAGTACGGTCGCAAGGCTGAAACTCAAAGGAATTGACGGGGGCCCGCACAAGCGGTGGAGCATGTGGTTTAATTCGACGCAACGCGAAGAACCTTACCTGGGCTCGAAATGTAGTGGACCGGAGTAGAAATATTCCTTCCTAGCAATAGGCTGCTATATAGGTGCTGCATGGCTGTCGTCAGCTCGTGTCGTGAGATGTTGGGTTAAGTCCCGCAACGAGCGCAACCCTTATTACCAGTTGCCATCATTTAGTTGGGCACTCTGGTGAGACCGCCTCGGATAACGGGGA
ASV700	11	0	0	9	13	13	0	19	0	0	0	0	0	18	0	0	0	0	0	0	GTAGTCCATGCCGTAAACGTTGGGCACTAGGTGTGGGGCTCATTCCACGAGTTCCGTGCCGCAGCTAACGCATTAAGTGCCCCGCCTGGGGAGTACGGCCGCAAGGCTAAAACTCAAAGGAATTGACGGGGGCCCGCACAAGCGGCGGAGCATGCGGATTAATTCGATGCAACGCGAAGAACCTTACCAAGGCTTGACATACACCGGAAACGGCCAGAGATGGTCGCCCCGTAAGGTCGGTGTACAGGTGGTGCATGGTTGTCGTCAGCTCGTGTCGTGAGATGTTGGGTTAAGTCCCGCAACGAGCGCAACCCTCGTCCCATGTTGCCAGCGGGTTATGCCGGGGACTCATGGGAGACTGCCGGGGTCAACTCGGA
ASV701	4	0	0	5	7	5	9	6	3	7	0	3	0	5	6	7	16	0	0	0	GGCCTAGGCCACACACACGCGCGAGGCATTGTTGGGACAGGCCTAAAGTGGTGCACGAGCTTCGGTGACAGGGTATTTGGCAGTTTGGAGCTGTTGCGAGTGGCTTTCCCCCACGCCGCACATTGAGCGCGCGAGGTGGAGAGGTGTGCGCACAATGGACTTCCCACCTCCCGAAGCATAGATGTTGGAAAAAATGACAACTATGGGAACCTCCAAGGATCCCTTGATCATTCCACGGAGGAAGAAAGGTGGCTGCAAGAGCAGAACTAGCGAGTAACACCGGCAAGGTCTTTTACCCAACTTCGGGCCGCTTAGCGCGTGATGACGAGTTGATGGATAAACTTCTCGACCCTCGTTGGTTACCCGAAGT
ASV702	0	0	25	0	0	0	16	25	0	0	0	0	0	10	0	0	0	0	0	7	GTAGTCCACGCCCTAAACGATGTCTACTAGTTGTCGGGTCTTAATTGACTTGGTAACGCAGCTAACGCGTGAAGTAGACCGCCTGGGGAGTACGGTCGCAAGATTAAAACTCAAAGGAATTGACGGGGACCCGCACAAGCGGTGGATGATGTGGATTAATTCGATGCAACGCGAAAAACCTTACCTACCCTTGACATGTCAGGAACCCTCGAGAGATTGAGGGGTGCCCGAAAGGGAGCCTGAACACAGGTGCTGCATGGCTGTCGTCAGCTCGTGTCGTGAGATGTTGGGTTAAGTCCCGCAACGAGCGCAACCCTTGTCATTAGTTGCTACGAAAGGGCACTCTAATGAGACTGCCGGTGACAAACCGGA
ASV703	0	0	15	0	0	0	19	32	0	0	0	0	0	0	0	0	0	0	6	11	GTAGTCCACGCCCTAAACGATGCGAACTGGATGTTGGGTGCAACTTGGCACTCAGTATCGAAGCTAACGCGTTAAGTTCGCCGCCTGGGGAGTACGGTCGCAAGACTGAAACTCAAAGGAATTGACGGGGGCCCGCACAAGCGGTGGAGTATGTGGTTTAATTCGATGCAACGCGAAGAACCTTACCTGGTCTTGACATGTCGCGAACCTTGCAGAGATGCGAGGGTGCCTTCGGGAATGCGAACACAGGTGCTGCATGGCTGTCGTCAGCTCGTGTCGTGAGATGTTGGGTTAAGTCCCGCAACGAGCGCAACCCTTGTCCTTAGTTGCCAGCACGTAAAGGTGGGAACTCTAAGGAGACTGCCGGTGACAAACCGGA
ASV704	0	0	0	27	0	9	0	0	14	0	0	0	0	26	0	0	0	0	7	0	GTAGTCCATGCCGTAAACGGTGGGCGCTAGGTGTGAGGCCCTTCCACGGGTTTCGTGCCGTAGCTAACGCATTAAGCGCCCCGCCTGGGGAGTACGGCCGCAAGGCTAAAACTCAAAGGAATTGACGGGGGCCCGCACAAGCGGCGGAGCATGTGGATTAATTCGATGCAACGCGAAGAACCTTACCTGGGCTTGACATACACCGAATCGCTGCAGAGATGTGGTTTCCCTTGTGGTTGGTGTACAGGTGGTGCATGGTTGTCGTCAGCTCGTGTCGTGAGATGTTGGGTTAAGTCCCGCAACGAGCGCAACCCTTGTCTTATGTTGCCAGCATGTTGTGGTGGGCACTTATGAGAGACTGCCGGGGTTAACTCGGA
ASV705	0	0	0	0	0	8	0	15	0	21	0	0	0	0	19	9	0	0	11	0	GTAGTCCACGCCGTAAACGTTGGGAACTAGATGTGGGGGCCATTCCACGGCTTCCGTGTCGCAGCTAACGCATTAAGTTCCCCGCCTGGGGAGTACGGCCGCAAGGCTAAAACTCAAAGGAATTGACGGGGGCCCGCACAAGCGGCGGAGCATGCGGATTAATTCGATGCAACGCGAAGAACCTTACCAAGGCTTGACATATACCGGAAACGGCTGGAAACAGTCGCCCCGCAAGGTCGGTATACAGGTGGTGCATGGTTGTCGTCAGCTCGTGTCGTGAGATGTTGGGTTAAGTCCCGCAACGAGCGCAACCCTCGTTCTATGTTGCCAGCACGTAATGGTGGGAACTCATAGGAGACTGCCGGGGTCAACTCGGA
ASV706	30	0	0	0	0	0	0	25	0	0	0	17	0	0	10	0	0	0	0	0	GTAGTCCACGCCGTAAACGTTGGGCGCTAGGTGTGGGCCACATTCCACGTGGTCTGTGCCGCAGCTAACGCATTAAGCGCCCCGCCTGGGGAGTACGGCCGCAAGGCTAAAACTCAAAGGAATTGACGGGGGCCCGCACAAGCGGCGGAGCATGTGGCTTAATTCGATGCAACGCGAAGAACCTTACCTGGGCTTGACATGCAGGGAAATCTCATAGAGATATGGGGTCCGCAAGGGCCTTGCACAGGTGGTGCATGGCTGTCGTCAGCTCGTGTCGTGAGATGTTGGGTTAAGTCCCGCAACGAGCGCAACCCTCGTCCTATGTTGCCAGCGAGTAATGTCGGGGACTCATAGGAGACTGCCGGGGTCAACTCGGA
ASV707	10	0	0	0	20	9	0	28	0	0	0	15	0	0	0	0	0	0	0	0	GTAGTCCATGCCGTAAACGTTGGGAACTAGATGTAGGGGCCATTCCACGGTTTCTGTGTCGCAGCTAACGCATTAAGTTCCCCGCCTGGGGAGTACGGCCGCAAGGCTAAAACTCAAAGGAATTGACGGGGGCCCGCACAAGCGGCGGAGCATGCGGATTAATTCGATGCAACGCGAAGAACCTTACCAAGGCTTGACATATACCGGAAACGTCCAGAGATGGTCGCCCCGCAAGGTCGGTATACAGGTGGTGCATGGTTGTCGTCAGCTCGTGTCGTGAGATGTTGGGTTAAGTCCCGCAACGAGCGCAACCCTCGTTCTATGTTGCCAGCACGTTATGGTGGGAACTCATAGGAGACTGCCGGGGTCAACTCGGA
ASV708	6	0	0	0	0	0	0	32	0	0	0	0	0	0	14	0	0	0	7	23	GTAGTCCACACTGTAAACGATGATCACTCGATGTTGGCGATACACAGCCAGCGTCTTAGCAAAAGCGATAAGTGATCCACCTGGGGAGTACGCCGGCAACGGTGAAACTCAAAGGAATTGACGGGGGTCCGCACAAGCGGTGGAGCATGTGGTTTAATTCGATGATACGCGAGGAACCTTACCTGGGCTAGAATGCCCTTGACAGACTCAGAGACGAGTTTTTTCGCAAGAACAAGGAGCAAGGTGCTGCATGGCTGTCGTCAGCTCGTGCCGTGAGGTGTTGGGTTAAGTCCCGCAACGAGCGCAACCCTTATCTTTAGTTGCCAGCATGTTATGGTGGGGACTCTAGAGAGACTGCCCGCGCAAGCGGAGA
ASV709	0	13	15	0	0	0	5	23	0	0	0	0	0	6	6	0	0	0	0	14	GTAGTCCACGCCGTAAACGATGGATACTTGCCGTTGGAGGTATTGACCCCTTCAGTGGCGTAGCTAACGCGTTAAGTATCCCGCCTGGGGAGTACGGTCGCAAGATTAAAACTCAAAGAAATTGACGGGGGCCCGCACAAGCGGTGGAGCATGTGGTTTAATTCGATGCAACGCGAAGAACCTTACCTGGGTTTGACATGTACTGGAAGACTGGCAGAAATGTCGTCGCCCGCAAGGGCCGGTACACAGGTGCTGCATGGCTGTCGTCAGCTCGTGTCGTGAGATGTTGGGTTAAGTCCCGCAACGAGCGCAACCCCTGCTTTTAGTTGCCAGCATTTAGTTGGGCACTCTAGAAGGACTGCCTGCGTTAAGCAGGA
ASV710	0	0	0	0	20	15	21	0	21	5	0	0	0	0	0	0	0	0	0	0	ATGTGATAATGGGAAAGGATCGCATAGAAGAAGTCGGAGAACGGTCGGACCAACCTGGCGTAAATGATGTGGAGGAAGAAGGGGTAGGCAGACCTCACCTAGCTGTTGGGTGCCACTGAGCCTGGATAGACGACAGTTGCTCCCCACTCCTACGCGCCTCCAGCCACGAATGGGAGCACCAGATCAGGTCCTCCGCCTTCGAGATGTGTGAAGGCATGAGACCAGGCCCGGCAACAGCGGCGCTCACGGAAGTCGCCACGACTTTCCCTTCTTGGCGGCGGATGCCATGTGCCCTCGGGAGCCGCTAAGTGGGGCGAGAAGGCGGTCTTCTTGGAGATTGGATCTGGCGTGTCCTTGTGCAGAGGAAGAAGATGCA
ASV711	0	0	0	0	0	33	0	32	0	17	0	0	0	0	0	0	0	0	0	0	GTAGTCCACGCCGTAAACGATGAATGCCAGCCGTTGGGGAGTTTACTCTTCAGTGGCGCAGTTAACGCTTTAAGCATTCCGCCTGGGGAGTACGGTCGCAAGATTAAAACTCAAAGGAATTGACGGGGGCCCGCACAAGCGGTGGAGCATGTGGTTTAATTCGACGCAACGCGCAGAACCTTACCAGCCCTTGACATGTCTAGGACCGGTCGCAGAGATGTGACCTTCTCTTCGGAGCCTAGAGCACAGGTGCTGCATGGCTGTCGTCAGCTCGTGTCGTGAGATGTTGGGTTAAGTCCCGCAACGAGCGCAACCCCCGTCCTTAGTTGCTACCATTTAGTTGAGCACTCTAAGGAGACTGCCGGTGATAAGCCGCGA
ASV712	0	0	0	0	0	14	0	0	16	0	0	25	0	0	27	0	0	0	0	0	GTAGTCCACGCCGTAAACGTTGGGAACTAGGTGTGGGCGACATTCCACGTTGTCCGTGCCGCAGCTAACGCATTAAGTTCCCCGCCTGGGGAGTACGGCCGCAAGGCTAAAACTCAAAGGAATTGACGGGGGCCCGCACAAGCGGCGGAGCATGTGGCTTAATTCGACGCAACGCGAAGAACCTTACCAAGGCTTGACATACACCAGAAACACCTGGAGACAGGTGCCCCCTTGTGGCTGGTGTACAGGTGGTGCATGGCTGTCGTCAGCTCGTGTCGTGAGATGTTGGGTTAAGTCCCGCAACGAGCGCAACCCCTGTCCTGTGTTGCCAGCAGGCCCTTGTGGTGCTGGGGACTCACGGGAGACCGCCGGGGTCAACTCGGA
ASV713	0	21	0	0	0	11	0	0	44	0	0	0	0	0	5	0	0	0	0	0	GTAGTCCACGCCCTAAACGATGTCTACTAGTTGTCGGGTTTTAATTAACTTGGTAACGCAGCTAACGCGTGAAGTAGACCGCCTGGGGAGTACGGTCGCAAGATTAAAACTCAAAGGAATTGACGGGGACCCGCACAAGCGGTGGATGATGTGGATTAATTCGATGCAACGCGAAAAACCTTACCTACCCTTGACATGTCAGGAAGACCGGAGAGATCTGGTTGTGCCCGAAAGGGAACCTGAACACAGGTGCTGCATGGCTGTCGTCAGCTCGTGTCGTGAGATGTTGGGTTAAGTCCCGCAACGAGCGCAACCCTTGTCATTAGTTGCTACGCAAGAGCACTCTAATGAGACTGCCGGTGACAAACCGGA
ASV714	0	0	41	0	0	0	15	9	0	0	0	0	0	0	0	0	16	0	0	0	GTAGTCCACGCCGTAAACGGTGGGTACTAGGTGTGGGTTCCATTTCACGGAATCCGTGCCGTAGCTAACGCATTAAGTACCCCGCCTGGGGAGTACGGCCGCAAGGCTAAAACTCAAAGGAATTGACGGGGGCCCGCACAAGCGGCGGAGCATGTGGATTAATTCGATGCAACGCGAAGAACCTTACCTGGGTTTGACATATACCGGAAAGCTGTAGAGATATGGCCCCCCTTGTGGTCGGTATACAGGTGGTGCATGGCTGTCGTCAGCTCGTGTCGTGAGATGTTGGGTTAAGTCCCGCAACGAGCGCAACCCTTGTCCTGTATTGCCAGCGGGTTATGCCGGGGACTTGCAGGAGACTGCCGGGGTCAACTCGGA
ASV715	0	0	18	0	0	13	0	29	0	0	0	0	0	21	0	0	0	0	0	0	GTAGTCCACGCCGTAAACGATGAATGCTAGCCGTCGGCCAGCTTGCTGGTCGGTGGCGCAGCTAACGCAATAAGCATTCCGCCTGGGGAGTACGATCGCAAGATTAAAACTCAAAGGAATTGACGGGGGCCCGCACAAGCGGTGGAGCATGTGGTTTAATTCGAAGCAACGCGAAGAACCTTACCAGGCCTTGACATCCCGATCGCGGGTCCTTGAAAGAGGACCTTTCAGTTCGGCTGGATCGGTGACAGGTGCTGCATGGCTGTCGTCAGCTCGTGTCGTGAGATGTTGGGTTAAGTCCCGCAACGAGCGCAACCCTCGCCCTTAGTTGCCATCATTTAGTTGGGCACTCTAAGGGGACTGCCGGTGATAAGCCGCGA
ASV716	0	0	0	22	0	0	0	0	35	0	0	0	0	0	0	24	0	0	0	0	GTAGTCCACGCCGTAAACGATGTCGACTTGGAGGTTGTGCCCTTGAGGCGTGGCTTCCGGAGCTAACGCGTTAAGTCGACCGCCTGGGGAGTACGGCCGCAAGGTTAAAACTCAAATGAATTGACGGGGGCCCGCACAAGCGGTGGAGCATGTGGTTTAATTCGATGCAACGCGAAGAACCTTACCTACTCTTGACATCCAGAGAACTTTCCAGAGATGGATTGGTGCCTTCGGGAACTCTGAGACAGGTGCTGCATGGCTGTCGTCAGCTCGTGTTGTGAAATGTTGGGTTAAGTCCCGCAACGAGCGCAACCCTTATCCTTTGTTGCCAGCGGTCCGGCCGGGAACTCAAAGGAGACTGCCAGTGATAAACTGGA
ASV717	0	0	0	0	0	0	23	58	0	0	0	0	0	0	0	0	0	0	0	0	GTAGTCCATGCCGTAAACGTTGGGCACTAGGTGTGGGGGACATTCCACGTTTTCCGCGCCGTAGCTAACGCATTAAGTGCCCCGCCTGGGGAGTACGGCCGCAAGGCTAAAACTCAAAGGAATTGACGGGGGCCCGCACAAGCGGCGGAGCATGCGGATTAATTCGATGCAACGCGAAGAACCTTACCAAGGCTTGACATGAACCGGAATGATGCAGAGATGTGTCAGCCACTTGTGGCCGGTTTACAGGTGGTGCATGGTTGTCGTCAGCTCGTGTCGTGAGATGTTGGGTTAAGTCCCGCAACGAGCGCAACCCTCGTTCCATGTTGCCAGCGGGTTATGCCGGGGACTCATGGGAGACTGCCGGGGTCAACTCGGA
ASV718	0	0	0	0	0	0	20	0	0	61	0	0	0	0	0	0	0	0	0	0	GTAGTCCACGCCGTAAACGATGAATGTTAGCCGTCGGCATGCATGCATGTCGGTGGCGCAGCTAACGCATTAAACATTCCGCCTGGGGAGTACGGTCGCAAGATTAAAACTCAAAGGAATTGACGGGGGCCCGCACAAGCGGTGGAGCATGTGGTTTAATTCGAAGCAACGCGCAGAACCTTACCAGCCCTTGACATGCCGGTCGCGGACAGTGGAGACATTGTCCTTCAGTTAGGCTGGACCGGACACAGGTGCTGCATGGCTGTCGTCAGCTCGTGTCGTGAGATGTTGGGTTAAGTCCCGCAACGAGCGCAACCCTCGCCTCTAGTTGCCATCATTCAGTTGGGCACTCTAGAGGGACTGCCGGTGATAAGCCGAGA
ASV719	0	0	0	0	0	0	0	81	0	0	0	0	0	0	0	0	0	0	0	0	GTAGTCCATGCCGTAAACGTTGGGCACTAGGTGTGGGGAACATTCCACGTTTTCCGCGCCGTAGCTAACGCATTAAGTGCCCCGCCTGGGGAGTACGGCCGCAAGGCTAAAACTCAAAGGAATTGACGGGGGCCCGCACAAGCGGCGGAGCATGCGGATTAATTCGATGCAACGCGAAGAACCTTACCAAGGCTTGACATGTGCCAGACCGCTTCAGAGATGGAGTTTCCCTTCGGGGCTGGTTCACAGGTGGTGCATGGTTGTCGTCAGCTCGTGTCGTGAGATGTTGGGTTAAGTCCCGCAACGAGCGCAACCCTCGTTCCATGTTGCCAGCACGTAATGGTGGGGACTCATGGGAGACTGCCGGGGTCAACTCGGA
ASV720	0	0	0	0	0	0	0	0	0	81	0	0	0	0	0	0	0	0	0	0	GTAGTCTTGGCTGTAAACGGTGCGCATTTGCTGTAAACGGAATCGACCCCGTTTGTGGCGAAGCTAACGCGATAAATGCGCCGCCTGGGAAGTACGGTCGCAAGATTAAAACTCAAAGAAATTGACGGGGGCCTGCACAAGCGGTGGAGTATGTGGCTTAATTCGATGCAACGCGAAGAACCTTACCTGGCCTTGACATGCATGTGGTAGAACCATGAAAGTGGGACGATCCCGCAAGGGAAGCATGCACAGGTGCTGCATGGCTGTCGTCAGCTCGTGTCGTGAGATGTTGGGTTAAGTCCCGCAACGAGCGCAACCCTTGTGTCCTGTTGCCACTCCTTCGAGAGAAGGAAGCACTCTGGACAGACTGCCTCGCTTAAACGAGGA
ASV721	0	0	0	0	0	0	0	0	0	0	0	0	52	0	0	0	29	0	0	0	GTAGTCCACGCCGTAAACGATGAGTGCTAGGTGTTAGACCCTTTCCGGGGTTTAGTGCCGTAGCTAACGCATTAAGCACTCCGCCTGGGGAGTACGACCGCAAGGTTGAAACTCAAAGGAATTGACGGGGGCCCGCACAAGCGGTGGAGCATGTGGTTTAATTCGAAGCAACGCGAAGAACCTTACCAGGTCTTGACATCCCTCTGACCGCTCTAGAGATAGAGTTTTCCTTCGGGACAGAGGTGACAGGTGGTGCATGGTTGTCGTCAGCTCGTGTCGTGAGATGTTGGGTTAAGTCCCGCAACGAGCGCAACCCCTATTGTTAGTTGCCATCATTTAGTTGGGCACTCTAGCGAGACTGCCGGTAATAAACCGGA
ASV722	80	0	0	0	0	0	0	0	0	0	0	0	0	0	0	0	0	0	0	0	GTAGTCCACGCCGTAAACGATGAATGCCAGCCGTTAGTGGGTTTACTCACTAGTGGCGCAGCTAACGCTTTAAGCATTCCGCCTGGGGAGTACGGTCGCAAGATTAAAACTCAAAGGAATTGACGGGGGCCCGCACAAGCGGTGGAGCATGTGGTTTAATTCGACGCAACGCGCAGAACCTTACCAGCCCTTGACATGTCCATGACCGGTCGCAGAGATGTGACCTTCTCTTCGGAGCATGGAGCACAGGTGCTGCATGGCTGTCGTCAGCTCGTGTCGTGAGATGTTGGGTTAAGTCCCGCAACGAGCGCAACCCCCGTCCTTAGTTGCTACCATTTAGTTGAGCACTCTAAGGAGACTGCCGGTGATAAGCCGCGA
ASV723	19	0	0	0	0	0	0	0	0	0	0	0	0	0	0	0	33	28	0	0	GTAGTCCACGCCGTAAACGATGAGTGCTAAGTGTTAGGGGGGGTTCCGCCCCTTAGTGCTGCAGCTAACGCATTAAGCACTCCGCCTGGGGAGTACGGCCGCAAGGCTTAAACTCAAAGGAATTGACGGGGACCCGCACAAGCGGTGGAGCATGTGGTTTAATTCGAAGCAACGCGAAGAACCTTACCAAATCTTGACATCCTTTGACCGCTCTAGAGATAGAGTCTTCCCCTTCGGGGGACAAAGTGACAGGTGGTGCATGGTTGTCGTCAGCTCGTGTCGTGAGATGTTGGGTTAAGTCCCGCAACGAGCGCAACCCTTAAGCTTAGTTGCCATCATTCAGTTGGGCACTCTAAGTTGACTGCCGGTGACAAACCGGA
ASV724	10	0	0	0	0	0	10	0	0	60	0	0	0	0	0	0	0	0	0	0	GTAGTCCACGCCGTAAACGATGATAACTAGCTGTCCGGGCTCATGGAGCTTGGGTGGCGCAGCTAACGCATTAAGTTATCCGCCTGGGGAGTACGGTCGCAAGATTAAAACTCAAAGGAATTGACGGGGGCCTGCACAAGCGGTGGAGCATGTGGTTTAATTCGAAGCAACGCGCAGAACCTTACCAGCTTTTGACATCCCGGTCGCGGTTTCCAGAGATGGATTCCTTCAGTTCGGCTGGACCGGTGACAGGTGCTGCATGGCTGTCGTCAGCTCGTGTCGTGAGATGTTGGGTTAAGTCCCGCAACGAGCGCAACCCTCGTCCTTAGTTGCCATCATTTAGTTGGGCACTCTAAGGAAACCGCCGGTGATAAGCCGGA
ASV725	0	0	0	0	0	0	0	80	0	0	0	0	0	0	0	0	0	0	0	0	GTAGTCCACGCTGTAAACGATGAGTGCTAGTTGTCGGCATGCATGCATGTCGGTGACGCAGCTAACGCATTAAGCACTCCGCCTGGGGAGTACGGTCGCAAGATTAAAACTCAAAGGAATTGACGGGGGCCCGCACAAGCGGTGGAGCATGTGGTTTAATTCGAAGCAACGCGCAGAACCTTACCACCTTTTGACATGCCTTGATCGCTGGAGAGATCCAGTTTTCCCTTCGGGGACAGGGACACAGGTGCTGCATGGCTGTCGTCAGCTCGTGTCGTGAGATGTTGGGTTAAGTCCCGCAACGAGCGCAACCCACGCCATTAGTTGCCATCATTTAGTTGGGCACTCTAATGGGACCGCCGGTGGTAAGCCGGA
ASV726	0	0	0	0	0	0	0	64	0	16	0	0	0	0	0	0	0	0	0	0	GTAGTCCACGCCGTAAACGATGATTACTCGACATTAGCGATATACGGTTAGTGTCATTAGCGAAAGCATTAAGTAATCCACCTGGGGAGTACGTTCGCAAGAATGAAACTCAAAGGAATTGACGGGGGCCCGCACAAGCGGTGGAGCATGTGGTTTAATTCGATGATACGCGAGGAACCTTACCAGGGCTTGAAAGTTAGTGACGAAGGCGGAAACGTCTTTTTTCTTCGGAACACGAAACTAGGTGCTGCATGGCTGTCGTCAGCTCGTGCCGTGAGGTGTTGGGTTAAGTCCCGCAACGAGCGCAACCCCTATCTTTAGTTGCCAGCGAGTAATGTCGGGGACTCTAAAGAAACTGCCCGCGCAAGCGGTGA
ASV727	0	0	0	0	0	0	0	33	11	0	0	0	14	12	10	0	0	0	0	0	GTAGTCCACGCCGTAAACGATGAATGCCAGTCGTCGGGCAGCATGCTGTTCGGTGACACACCTAACGGATTAAGCATTCCGCCTGGGGAGTACGGTCGCAAGATTAAAACTCAAAGGAATTGACGGGGGCCCGCACAAGCGGTGGAGCATGTGGTTTAATTCGAAGCAACGCGCAGAACCTTACCAACCCTTGACATCGCAGGACAGCCGGAGAGATTCGGTCTTCTCGTAAGAGACCTGTGGACAGGTGCTGCATGGCTGTCGTCAGCTCGTGTCGTGAGATGTTCGGTTAAGTCCGGCAACGAGCGCAACCCACGTCTTTAGTTGCCAGCATTCAGTTGGGCACTCTAAAGAAACTGCCGATGATAAGTCGGA
ASV728	20	0	0	14	0	18	0	27	0	0	0	0	0	0	0	0	0	0	0	0	GTAGTCCACACCGTAAACGTTGGGCGCTAGGTGTGGGACTCATTCCACGAGTTCCGTGCCGCAGCTAACGCATTAAGCGCCCCGCCTGGGGAGTACGGCCGCAAGGCTAAAACTCAAAGGAATTGACGGGGGCCCGCACAAGCGGCGGAGCATGCGGATTAATTCGATGCAACGCGAAGAACCTTACCTAGGTTTGACATATGCGAGAACCATGTGGAGACATGTGGCTCTTTGGACACTCGTATACAGGTGGTGCATGGCTGTCGTCAGCTCGTGTCGTGAGATGTTGGGTTAAGTCCCGCAACGAGCGCAACCCTCGTCTTATGTTGCCAGCACGTCATGGTGGGGACTCATAAGAGACTGCCGGGGTCAACTCGGA
ASV729	0	0	25	0	0	0	9	28	0	0	0	0	0	0	0	0	0	0	0	17	GTAGTCCGAGCCGTAAACGATGGACACTGGGTGTAGAGGGTATCGACCCCCTCTGTGCCGTAGCTAACGCGTTAAGTGTCCCGCCTGGGGAGTACGGTCGCAAGACTGAAACTCAAAGGAATTGACGGGGGCCCGCACAAGCGGTGGAGCATGTGGTTTAATTCGATGCAACGCGAAGAACCTTACCAAGGCTTGACATGTAGGGAATCCTGATGAAAGTCGGGAGTGCCGCAAGGAACCCTAACACAGGTGGTGCATGGCTGTCGTCAGCTCGTGTCGTGAGATGTTGGGTTAAGTCCCGCAACGAGCGCAACCCTCGATGCTAGTTGCCAACGGGTAAAGCCGGGCACTCTAGCGTGACTGCCGGTGACAAACCGGA
ASV730	0	0	0	0	0	48	0	14	0	0	0	0	0	0	17	0	0	0	0	0	GTAGTCCACGCCGTAAACGATGAATGCTAGCCGTTGGGCAGCTTGCTGTTCAGTGGCGCAGCTAACGCATTAAGCATTCCGCCTGGGGAGTACGGCCGCAAGGTTGAAACTCAAAGGAATTGACGGGGGCCCGCACAAGCGGTGGAGCATGTGGTTTAATTCGACGCAACGCGCAGAACCTTACCAGGGTTTGACATCCTGCGACCGCCTCCTAACAGGGGTTTTCCCGCAAGGGACGCAGAGACAGGTGCTGCATGGCTGTCGTCAGCTCGTGTCGTGAGATGTTGGGTTAAGTCCCGCAACGAGCGCAACCCTCGCCTTTAGTTGCCATCATTCAGTTGGGCACTCTAGAGGGACCGCCGGCGACAAGCCGGA
ASV731	0	0	0	0	0	0	0	20	36	23	0	0	0	0	0	0	0	0	0	0	GTAGTCCACGCCGTAAACGATGAGTGTTAGGTGTCTGGAGTAAATCTGGGTGCCGCAGCTAACGCATTAAACACTCCGCCTGGGGAGTACGCACGCAAGTGTGAAACTCAAAGGAATTGACGGGGACCCGCACAAGCAGCGGAGCATGTGGTTTAATTCGAAGCAACGCGAAGAACCTTACCAAGTCTTGACATATTTTGGAAGCACTTAGAGATAAGAGCCTATATCTTCGGATAACTGAAATACAGGTGGTGCATGGTTGTCGTCAGCTCGTGTCGTGAGATGTTGGGTTAAGTCCCATAACGAGCGCAACCCCTTTTGCTAGTTACCATCATTAAGTTGGGGACTCTAGCAATACTGCCGGTGACAAACCGGA
ASV732	0	0	0	0	0	0	0	0	79	0	0	0	0	0	0	0	0	0	0	0	GTAGTCCACGCCGTAAACGATGATGACTAGCTGTCGGGGCTCATGGAGTTTCGGTGGCGCAGCTAACGCGTTAAGTCATCCGCCTGGGGAGTACGGCCGCAAGGTTAAAACTCAAAGAAATTGACGGGGGCCTGCACAAGCGGTGGAGCATGTGGTTTAATTCGAAGCAACGCGCAGAACCTTACCAGCGTTTGACATGGTAGGACGGTTTCCAGAGATGGATTCCTTCCCTTACGGGACCTACACACAGGTGCTGCATGGCTGTCGTCAGCTCGTGTCGTGAGATGTTGGGTTAAGTCCCGCAACGAGCGCAACCCTCGTCTTTAGTTGCCAGCATTCAGTTGGGCACTCTAAAGAAACTGCCGGTGATAAGCCGGA
ASV733	0	0	0	0	0	0	0	0	50	0	0	0	0	0	0	29	0	0	0	0	GTAGTCCATGCCGTAAACGTTGGGCACTAGGTGTGGGGACCATTCCACGGTTTCCGCGCCGCAGCTAACGCATTAAGTGCCCCGCCTGGGGAGTACGGCCGCAAGGCTAAAACTCAAAGGAATTGACGGGGGCCCGCACAAGCGGCGGAGCATGCGGATTAATTCGATGCAACGCGAAGAACCTTACCAAGGCTTGACATGTTCTCGATCGCCGTAGAGATACGGTTTCCCCTTTGGGGCGGGATCACAGGTGGTGCATGGTTGTCGTCAGCTCGTGTCGTGAGATGTTGGGTTAAGTCCCGCAACGAGCGCAACCCTCGTTCCATGTTGCCAGCACGTAATGGTGGGGACTCATGGGAGACTGCCGGGGTCAACTCGGA
ASV734	0	0	0	0	0	0	0	0	0	79	0	0	0	0	0	0	0	0	0	0	GTAGTCCACGCCGTAAACGATGAATGCCAGCCGTTAGTGGGTTTACTCACTAGTGGCGCAGCTAACGCTTTAAGCATTCCGCCTGGGGAGTACGGTCGCAAGATTAAAACTCAAAGGAATTGACGGGGGCCCGCACAAGCGGTGGAGCATGTGGTTTAATTCGACGCAACGCGCAGAACCTTACCAGCCCTTGACATCCCGGTCGCGGACTCCGGAGACGGAGTCCTTCAGTTCGGCTGGACCGGAGACAGGTGCTGCATGGCTGTCGTCAGCTCGTGTCGTGAGATGTTGGGTTAAGTCCCGCAACGAGCGCAACCCCCGTCCTTAGTTGCTACCATTTAGTTGAGCACTCTAAGGAGACTGCCGGTGATAAGCCGCGA
ASV735	33	0	0	0	0	27	0	18	0	0	0	0	0	0	0	0	0	0	0	0	GTAGTCCACGCCGTAAACGTTGGGCGCTAGATGTGGGGACCATTCCACGGTTTCCGTGTCGTAGCTAACGCATTAAGCGCCCCGCCTGGGGAGTACGGCCGCAAGGCTAAAACTCAAAGGAATTGACGGGGGCCCGCACAAGCGGCGGAGCATGCGGATTAATTCGATGCAACGCGAAGAACCTTACCAAGGCTTGACATATACCGGAAACGGCCAGAGATGGTCGCCCCCTTGTGGTCGGTATACAGGTGGTGCATGGTTGTCGTCAGCTCGTGTCGTGAGATGTTGGGTTAAGTCCCGCAACGAGCGCAACCCTCGTTCTATGTTGCCAGCACGTTATGGTGGGAACTCATAGGAGACTGCCGGGGTCAACTCGGA
ASV736	14	0	7	0	0	0	40	0	17	0	0	0	0	0	0	0	0	0	0	0	GTAGTCCACGCTGTAAACGATGATAACTCGATGTTGGCGATACACAGTCAGCGTCTTAGCGAAAGCGTTAAGTTATCCACCTGGGGAGTACGCCCGCAAGGGTGAAACTCAAAGGAATTGACGGGGGCCCGCACAAGCGGTGGAGCATGTGGTTTAATTCGATGATACGCGAGGAACCTTACCTAGGCTAGAATGCGCGTGACCGCCTCAGAGATGAGGCTTCCCTTCGGGGCACAAAGCAAGGTGCTGCATGGCTGTCGTCAGCTCGTGCCGTGAGGTGTTGGGTTAAGTCCCGCAACGAGCGCAACCCCTATCTTTAGTTGCCAGCACGTCATGGTGGGGACTCTAGAGAGACTGCCTGCGCAAGCAGTGA
ASV737	8	0	0	9	0	0	0	0	0	61	0	0	0	0	0	0	0	0	0	0	GTAGTCCACGCCGTAAACGATGGGCACTGGATGCCGGGCGGATCGACCCGTTCGGTGTCGTAGCTAACGCGTTAAGTGCCCCGCCTGGGGAGTACGGCCGCAAGGCTGAAACTCAAAGGAATTGACGGGGGCCCGCACAAGCGGTGGAGCATGTGGTTTAATTCGAAGCAACGCGAAGAACCTTACCTGGACTTGACATGCATGGGAAAGCCCGGTGAAAGCCGGGCCCCCCTTCGGGGCCGATGCACAGGTGCTGCATGGCTGTCGTCAGCTCGTGTCGTGAGATGTTGGGTTAAGTCCCGCAACGAGCGCAACCCTTGCCTGCTGTTGCTACCGGGTAAAGCCGAGGACTCTGCAGGGACTGCCGGTGATAAACCGGA
ASV738	5	0	0	0	0	30	6	23	0	0	0	0	0	0	14	0	0	0	0	0	GTAGTCCACGCCGTAAACGATGAGTGCTAGACGTTGGAGGGCTTGCTCTTCAGTGTCGTAGCTAACGCGATAAGCACTCCGCCTGGGGAGTACGGCCGCAAGGTTAAAACTCAAAGGAATTGACGGGGGCCCGCACAAGCGGTGGAGCATGTGGTTTAATTCGATGCAACGCGCAGAACCTTACCAGCCCTTGACATGCTAGGTTCCGGACCCGAGAGATTGGGTCCTTCAGTTCGGCTGGGCCTAGTACAGGTGCTGCATGGCTGTCGTCAGCTCGTGTCGTGAGATGTTGGGTTAAGTCCCGCAACGAGCGCAACCCTCATCTTCAGTTGCCATCAGGTTATGCTGGGCACTCTGAAGAAACTGCCGGTGACAAGCCGGA
ASV739	0	0	4	0	0	0	6	42	0	0	0	0	0	17	0	0	0	0	0	9	GTAGTCCTAGCCCTAAACGGTGCATGTTTGCTGTAGGAGGAATCGACCCCTTCTGTGGCGAAGCTAACGCGATAAACATGCCGCCTGGGGAGTACGGTCGCAAGATTAAAACTCAAAGAAATTGACGGGGGCCTGCACAAGCGGTGGAGTATGTGGCTTAATTCGATGCAACGCGAAGAACCTTACCTGGCCTTGACATGCATTTGGTAGAACCATGAAAGTGGGACGACCCCGCAAGGGGAGGATGCACAGGTGCTGCATGGCTGTCGTCAGCTCGTGTCGTGAGATGTTGGGTTAAGTCCCGCAACGAGCGCAACCCTTATGTCCTGTTGCCACTCAAACGAGAGTTTGGAGCACTCTGGACAGACTGCCTCGCTTAAACGGGGA
ASV740	0	0	0	0	0	58	0	0	0	0	0	20	0	0	0	0	0	0	0	0	GTAGTCCACGCCGTAAACGATGGGTGCTAGGTGTAGGGGGTGTCGACTCCCTCTGTGCCGAAGCTAACGCATTAAGCACCCCGCCTGGGGAGTACGGCCGCAAGGCTAAAACTCAAAGGAATTGACGGGGGCCCGCACAAGCAGCGGAGCATGTGGTTTAATTCGACGCGACGCGAAGAACCTTACCTGGGCTTGACATGCACGGGAATGTCGTAGAAATACGGCAGCCCTTCGGGGCTCGTGCACAGGTGTTGCATGGCTGTCGTCAGCTCGTGTCGTGAGATGTTGGGTTAAGTCCCGCAACGAGCGCAACCCCTGTCCCATGTTGCCAGCGTGAAAGACGGGGACTCATGGGAGACTGCCGGTGACAAATCGGA
ASV741	0	0	0	0	0	29	0	31	0	0	0	0	0	0	18	0	0	0	0	0	GTAGTCCACGCCGTAAACGATGGTCACTAGATGTGGGGGGTGTCGACTCCCCCCGTGTCGTAGCTAACGCGTTAAGTGACCCGCCTGGGGAGTACGGCCGCAAGGCTAAAACTCAAAGGAATTGACGGGGACCCGCACAAGCAGCGGAGCATGTGGATTAATTCGACGCAACGCGAAGAACCTTACCTGGGCTTGACATACTGCTGACCGACATGGAAACATGTCTTCCCTTCGGGGCAGCAATACAGGTGGTGCATGGCTGTCGTCAGCTCGTGTCGTGAGATGTTGGGTTGAGTCCCGCAACGAGCGCAACCCCCGTCCTATGTTGCCAGCATTCAGTTGGGGACTCATAGGAGACTGCCGGTGACAAACCGGA
ASV742	0	0	0	0	0	0	0	0	0	78	0	0	0	0	0	0	0	0	0	0	GTAGTCCACGCCGTAAACGATGAATGCTAGCCGTTGGGTAGCTTGCTATTCAGTGGCGCAGCTAACGCATTAAGCATTCCGCCTGGGGAGTACGGCCGCAAGGTTGAAACTCAAAGGAATTGACGGGGGCCCGCACAAGCGGTGGAGCATGTGGTTTAATTCGACGCAACGCGCAGAACCTTACCAGGGTTTGACATCCTACGACCGCTCCGTAATGGGAGTTTTCCCGCAAGGGACGTAGAGACAGGTGCTGCATGGCTGTCGTCAGCTCGTGTCGTGAGATGTTGGGTTAAGTCCCGCAACGAGCGCAACCCTCGCCTTTAGTTGCCATCATTCAGTTGGGCACTCTAGAGGGACCGCCGGCGACAAGCCGGA
ASV743	17	0	10	0	0	17	9	24	0	0	0	0	0	0	0	0	0	0	0	0	GTAGTCCACGCCGTAAACGTTGGGCGCTAGGTGTGGGGACCATTCCACGGTTTCCGTGCCGTAGCTAACGCATTAAGCGCCCCGCCTGGGGAGTACGGCCGCAAGGCTAAAACTCAAAGGAATTGACGGGGGCCCGCACAAGCGGCGGAGCATGTGGATTAATTCGATGCAACGCGAAGAACCTTACCTGGGTTTGACATGCACTGGATCCCAGCAGAGATGTTGGTTCCGTAAGGCTGGTGCACAGGTGGTGCATGGCTGTCGTCAGCTCGTGTCGTGAGATGTTGGGTTAAGTCCCGCAACGAGCGCAACCCTCGTTCCATGTTGCCAGCGCGTAATGGCGGGGACTCATGGGAGACTGCCGGGGTCAACTCGGA
ASV744	15	0	0	6	0	0	0	30	0	0	0	4	0	8	0	0	14	0	0	0	GTAGTCCACGCCGTAAACGTTGGGCGCTAGGTGTGGGGGCCATTCCACGGTCTCTGTGCCGCAGCTAACGCATTAAGCGCCCCGCCTGGGGAGTACGGCCGCAAGGCTAAAACTCAAAGGAATTGACGGGGGCCCGCACAAGCGGCGGAGCATGTGGATTAATTCGATGCAACGCGAAGAACCTTACCTGGGTTTGACATGCACCAGACATCCCTAGAGATAGGGCTTCCCTTGTGGTTGGTGTGCAGGTGGTGCATGGCTGTCGTCAGCTCGTGTCGTGAGATGTTGGGTTAAGTCCCGCAACGAGCGCAACCCTCGTTCCATGTTGCCAGCGGGTTATGCCGGGGACTCATGGGAGACTGCCGGGGTCAACTCGGA
ASV745	0	8	0	33	0	0	10	16	0	0	0	0	0	0	0	0	0	10	0	0	GTAGTCCACGCCGTAAACGTTGGGAACTAGGTGTTGGCGACATTCCACGTCGTCGGTGCCGCAGCTAACGCATTAAGTTCCCCGCCTGGGGAGTACGGCCGCAAGGCTAAAACTCAAAGGAATTGACGGGGGCCCGCACAAGCAGCGGAGCATGTGGCTTAATTCGACGCAACGCGAAGAACCTTACCAAGGCTTGACATACACCGGAAAGCCGTAGAGATACGGCCCCCCTTGTGGTCGGTGTACAGGTGGTGCATGGCTGTCGTCAGCTCGTGTCGTGAGATGTTGGGTTAAGTCCCGCAACGAGCGCAACCCCTGTTCTGTGTTGCCAGCATGCCCTTTCGGGGGTGATGGGGACTCACAGGAGACCGCCGGGGTCAACTCGGA
ASV746	0	0	17	0	0	0	0	47	0	0	0	0	0	13	0	0	0	0	0	0	GTAGTCCACGCCGTAAACGATGAATGCCAGCCGTTAGTGGGTTTACTCACTAGTGGCGCAGCTAACGCTTTAAGCATTCCGCCTGGGGAGTACGGTCGCAAGATTAAAACTCAAAGGAATTGACGGGGGCCCGCACAAGCGGTGGAGCATGTGGTTTAATTCGACGCAACGCGCAGAACCTTACCAGCCCTTGACATGTCCGGGACCGGTCGCAGAGATGTGACCCTCTCTTCGGAGTCCGGAACACAGGTGCTGCATGGCTGTCGTCAGCTCGTGTCGTGAGATGTTGGGTTAAGTCCCGCAACGAGCGCAACCCCCGTCCTTAGTTGCTACCATTTAGTTGAGCACTCTAAGGAGACTGCCGGTGATAAGCCGCGA
ASV747	0	0	0	42	0	14	0	0	21	0	0	0	0	0	0	0	0	0	0	0	GTAGTCCACGCCGTAAACGATGAATGCTAGCCGTTGGCGAGCTTGCTCGTCAGTGGCGCAGCTAACGCTTTAAGCATTCCGCCTGGGGAGTACGGTCGCAAGATTAAAACTCAAAGGAATTGACGGGGGCCCGCACAAGCGGTGGAGCATGTGGTTTAATTCGAAGCAACGCGCAGAACCTTACCAGCTCTTGACATGTCCCGTATGGGTTTCAGAGATGAGACCCTTCAGTTCGGCTGGCGGGAACACAGGTGCTGCATGGCTGTCGTCAGCTCGTGTCGTGAGATGTTGGGTTAAGTCCCGCAACGAGCGCAACCCTCGGCCTTAGTTGCCATCATTTAGTTGGGCACTCTAAGGCGACTGCCGGTGATAAGCCGGA
ASV748	0	0	0	0	0	0	29	13	0	16	0	0	0	0	0	0	0	0	19	0	GTAGTCCACGCCGTAAACTATGAGAGCTAGCCGTTGGAGGGTTTACCCTTCAGTGGCGCAGCTAACGCATTAAGCTCTCCGCCTGGGGAGTACGGTCGCAAGATTAAAACTCAAAGGAATTGACGGGGGCCCGCACAAGCGGTGGAGCATGTGGTTTAATTCGAAGCAACGCGAAGAACCTTACCAGCCCTTGACATCCCGGTCGCGACTTTCAGAGATGATCGTCTTCAGTTCGGCTGGACCGGTGACAGGTGCTGCATGGCTGTCGTCAGCTCGTGTCGTGAGATGTTGGGTTAAGTCCCGCAACGAGCGCAACCCTCGCCTTTAGTTGCCATCATTTAGTTGGGCACTCTAGAGGGACTGCCGGTGATAAGCCGGA
ASV749	0	5	0	0	23	13	0	0	18	0	0	0	0	0	0	17	0	0	0	0	GTAGTCCATGCCGTAAACGATGTATACTTGATGTAGCTGGGCTCAACCCCGGCTGTGTCGGAGCTAACGCGATAAGTATACCGCCTGAGGAGTACGCTCGCAAGGGTGAAACTCAAAAGAATTGACGGGGGCCCGCACAAGCAGTGGAGCATGTGGTTTAATTCGATGCAACGCGAAGAACCTTACCCAGATTTGAAATACAGAGGACAGTCTAAGAAATTAGATCTCCCGCAAGGGTCTTTGTACAGGTGCTGCATGGCTGTCGTCAGCTCGTGCCGTGAGGTGTTGGGTTAAGTCCCGCAACGAGCGCAACCCTTATCATTAGTTGCCAACATTTAAGGTGGGAACTCTAGTGAGACTGCCTGGGTTAACCAGGA
ASV750	0	0	0	0	37	0	0	22	0	17	0	0	0	0	0	0	0	0	0	0	GTAGTCCACGCCGTAAACGATGAGTGCTAAGTGTTAGAGGGTTTCCGCCCTTTAGTGCTGCAGCAAACGCATTAAGCACTCCGCCTGGGGAGTACGGCCGCAAGGCTGAAACTCAAAGGAATTGACGGGGGCCCGCACAAGCGGTGGAGCATGTGGTTTAATTCGAAGCAACGCGAAGAACCTTACCAGGTCTTGACATCTCCTGACAATCCTAGAGATAGGACGTTCCCCTTCGGGGGACAGGATGACAGGTGGTGCATGGTTGTCGTCAGCTCGTGTCGTGAGATGTTGGGTTAAGTCCCGCAACGAGCGCAACCCTTGATCTTAGTTGCCAGCATTTAGTTGGGCACTCTAAGGTGACTGCCGGTGACAAACCGGA
ASV751	0	0	0	0	0	0	0	0	0	76	0	0	0	0	0	0	0	0	0	0	GTAGTCCACGCCGTAAACGATGGGTACTAGATGCTTCGGGGAGCGACCCCTGGAGTGTCGGCGCTAACGCAGGAAGTACCCCGCCTGGGGAGTACGGCCGCAAGGCTGAAACTCAAAGGAATTGACGGGGGCCCGCACAAGCGGTGGAGCATGTGGTTTAATTCGACGCAACGCGAAGAACCTTACCCAGGCTTGACATGCACAGGAAGTACGTCAGAAATGATGTACGCTCTTCGGAGTCTGTGCACAGGTGCTGCATGGCTGTCGTCAGCTCGTGTCGTGAGATGTTGGGTTAAGTCCCGCAACGAGCGCAACCCCCGTTCCTAGTTGCCAGCGAGTAATGTCGGGAACTCTAGGAAGACTGCCGGTGCGAAACCGGA
ASV752	41	0	0	0	0	0	0	0	0	25	0	0	0	0	0	0	0	0	0	9	GTAGTCCACGCCGTAAACGATGAATGCTAGCCGTTGGGCAGCTTGCTGTTCAGTGGCGCAGCTAACGCATTAAGCATTCCGCCTGGGGAGTACGGCCGCAAGGTTGAAACTCAAAGGAATTGACGGGGGCCCGCACAAGCGGTGGAGCATGTGGTTTAATTCGACGCAACGCGCAGAACCTTACCAGGGTTTGACATCCTGCGACCGCCTCCTAATAGGGGTTTTCCCGCAAGGGACGCAGAGACAGGTGCTGCATGGCTGTCGTCAGCTCGTGTCGTGAGATGTTGGGTTAAGTCCCGCAACGAGCGCAACCCTCGCCTTTAGTTGCCATCATTCAGTTGGGCACTCTAGAGGGACCGCCGGCGACAAGCCGGA
ASV753	25	0	0	0	0	0	0	28	22	0	0	0	0	0	0	0	0	0	0	0	GTAGTCCACGCCGTAAACGATGGGCACTAGATGTGGGCGGTGTCGACTCCGTCCGTGTCGAAGCTAACGCATTAAGTGCCCCGCCTGGGGAGTACGGCCGCAAGGCTAAAACTCAAAGGAATTGACGGGGGCCCGCACAAGCAGCGGAGCATGTGGTTTAATTCGACGCAACGCGAAGAACCTTACCTGGGCTTGACATGTCCGTGCAAACCCTGGAAACAGGGTCCCTCTTCGGAGCGCGGTCACAGGTGGTGCATGGCTGTCGTCAGCTCGTGTCGTGAGATGTTGGGTTAAGTCCCGCAACGAGCGCAACCCCTATCCTATGTTGCCAGCGGTTCGGCCGGGGACTCGTGGGATACTGCCGGTGACAAACCGGA
ASV754	13	0	0	20	0	0	0	0	0	12	0	30	0	0	0	0	0	0	0	0	GTAGTCCACGCCGTAAACGATGGATGCTAGCCGTTGGCGAGCTTGCTCGTCAGTGGCGCAGCTAACGCTTTAAGCATCCCGCCTGGGGAGTACGGTCGCAAGATTAAAACTCAAAGGAATTGACGGGGGCCCGCACAAGCGGTGGAGCATGTGGTTCAATTCGAAGCAACGCGCAGAACCTTACCAGCCCTTGACATCCCGGTCGCGGATACCAGAGACGGTGTCCTTCAGTTCGGCTGGACCGGAGACAGGTGCTGCATGGCTGTCGTCAGCTCGTGTCGTGAGATGTTGGGTTAAGTCCCGCAACGAGCGCAACCCTCGCCCTTAGTTGCCATCATTCAGTTGGGCACTCTAAGGGGACTGCCGGTGATAAGCCGGA
ASV755	11	0	28	0	0	0	15	8	0	0	0	1	0	0	0	12	0	0	0	0	GTAGTCCACGCCCTAAACGATGTCTACTAGTTGTCGGGTTTTAATTAACTTGGTAACGCAGCTAACGCGTGAAGTAGACCGCCTGGGGAGTACGGTCGCAAGATTAAAACTCAAAGGAATTGACGGGGACCCGCACAAGCGGTGGATGATGTGGATTAATTCGATGCAACGCGAAAAACCTTACCTACCCTTGACATGTCAGGAAGGCCGGAGAGATTTGGCTGTGCCCGAAAGGGAACCTGAACACAGGTGCTGCATGGCTGTCGTCAGCTCGTGTCGTGAGATGTTGGGTTAAGTCCCGCAACGAGCGCAACCCTTGTCATTAGTTGCTACGCAAGAGCACTCTAATGAGACTGCCGGTGACAAACCGGA
ASV756	0	18	0	10	0	0	0	0	0	0	0	0	0	0	0	22	25	0	0	0	GTAGTCCATGCCGTAAACGATGATTACTGGCTGTTTGCCTTTTGGGGTGAGTGGCTGAGCGAAAGCGTTAAGTAATCCACCTGGGGAGTACGCCGGCAACGGTGAAACTCAAAGGAATTGACGGGGGTCCGCACAAGCGGTGGAGCATGTGGTTTAATTCGATGATACGCGAGGAACCTTACCTGGGCTAGAATGCGCGTGAAGGTATCAGAAATGGTACCGTGTAGTGATACACACAAAGCAAGGTGCTGCATGGCTGTCGTCAGCTCGTGCCGTGAGGTGTTGGGTTAAGTCCCGCAACGAGCGCAACCCCTATGATTTGTTGCCAGCGGGTAATGCCGGGGACTCAAGTCAGACTGCCTGCGCAAGCAGAGA
ASV757	0	13	0	43	0	0	19	0	0	0	0	0	0	0	0	0	0	0	0	0	GTAGTCCACGCCGTAAACGATGGATACTAGCTGTTGGAAGCAATTTCAGTGGCTAAGCGAAAGTGATAAGTATCCCACCTGGGGAGTACGTTCGCAAGAATGAAACTCAAAGGAATTGACGGGGGCCCGCACAAGCGGTGGAGCATGTGGTTTAATTCGATGATACGCGAGGAACCTTACCAAGGCTTAAATGTAGATTGACCGGTTTGGAAACAGATCTTTCGCAAGACAATTTACAAGGTGCTGCATGGTTGTCGTCAGCTCGTGCCGTGAGGTGTCAGGTTAAGTCCTATAACGAGCGCAACCCCTGTTGTTAGTTGCCAGCGAGTCAAGTCGGGAACTCTAACAAGACTGCCAGTGCAAACTGTGA
ASV758	0	0	35	0	0	0	0	24	0	0	0	0	0	16	0	0	0	0	0	0	GTAGTCCACGCCGTAAACGATGAATGCTAGCCGTTGGCGAGCTTGCTCGTCAGTGGCGCAGCTAACGCTTTAAGCATTCCGCCTGGGGAGTACGGTCGCAAGATTAAAACTCAAAGGAATTGACGGGGGCCCGCACAAGCGGTGGAGCATGTGGTTCAATTCGAAGCAACGCGCAGAACCTTACCAGCTCTTGACATGTCCCGTTTGGGTTTCAGAGATGAGACCCTTCAGTTCGGCTGGCGGGAACACAGGTGCTGCATGGCTGTCGTCAGCTCGTGTCGTGAGATGTTGGGTTAAGTCCCGCAACGAGCGCAACCCTCGGCCTTAGTTGCCATCATTTAGTTGGGCACTCTAAGGCGACTGCCGGTGATAAGCCGGA
ASV759	0	0	10	0	0	0	0	0	20	0	0	0	0	0	22	0	0	0	0	23	GTAGTCCACGCTGTAAACGATGAATACTAGATATTGCAGGATTTGACCCCAGCAGTGTCGTAGCTAACGCGTTAAGTATTCCGCCTGGGAAGTACGGTCGCAAGACTAAAACTCAAAGGAATTGACGGGGGCCCGCACAAGCGGTGGATTATGTGGTTTAATTCGAAGCAACGCGCAGAACCTTACCTAGGCTTGAAATCCCACGAATCCCTTTTAAACGAGGGAGTGCTCTTCGGAGAATGTGGTGACAGGCGCTGCATGGCTGTCGTCAGCTCGTGTCGTGAGATGTTGGGTTAAGTCTCGCAACGAGCGCAACCCCTATCCTTAGTTGCCAGCATTAAGTTGGGCACTCTAGGGAGACTGCCTGGGCTAACCAGGA
ASV760	0	0	0	0	0	0	0	36	0	0	0	23	0	0	0	0	0	0	0	16	GTAGTCCACGCCGTAAACGATGAATGCTAGCCGTTGGCGAGCTTGCTCGTCAGTGGCGCAGCTAACGCTTTAAGCATTCCGCCTGGGGAGTACGGTCGCAAGATTAAAACTCAAAGGAATTGACGGGGGCCCGCACAAGCGGTGGAGCATGTGGTTCAATTCGAAGCAACGCGAAGAACCTTACCAACTTTTGACATGTCCCGTATGAGCAACAGAGATGTAGCTCTTCAGTTCGGCTGGCGGGAACACAGGTGCTGCATGGCTGTCGTCAGCTCGTGTCGTGAGATGTTGGGTTAAGTCCCGCAACGAGCGCAACCCTCGCCCTTAGTTGCCATCATTTAGTTGGGCACTCTAAGGGGACTGCCGGTGATAAGCCGGA
ASV761	0	0	0	0	0	0	0	0	75	0	0	0	0	0	0	0	0	0	0	0	GTAGTCCACGCCCTAAACGATGTCTACTAGTTGTCGGGTTTTAATTAACTTGGTAACGCAGCTAACGCGTGAAGTAGACCGCCTGGGGAGTACGGTCGCAAGATTAAAACTCAAAGGAATTGACGGGGACCCGCACAAGCGGTGGATGATGTGGATTAATTCGATGCAACGCGAAAAACCTTACCTACCCTTGACATGTCAGGAAGTCCGGAGAGATCTGGATGTGCCCGAAAGGGAACCTGAACACAGGTGCTGCATGGCTGTCGTCAGCTCGTGTCGTGAGATGTTGGGTTAAGTCCCGCAACGAGCGCAACCCTTGTCATTAGTTGCTACGCAAGAGCACTCTAATGAGACTGCCGGTGACAAACCGGA
ASV762	0	0	0	0	0	0	0	0	75	0	0	0	0	0	0	0	0	0	0	0	GTAGTCCACGCCGTAAACGATGAATGCCAGCCGTCGGGGGGCTTGCCCTTCGGTGGCACACCTAACGGATTAAGCATTCCGCCTGGGGAGTACGGCCGCAAGGTTAAAACTCAAAGGAATTGACGGGGGCCCGCACAAGCGGTGGAGCATGTGGTTTAATTCGAAGCAACGCGCAGAACCTTACCAACCCTTGACATCCCCTGACCGCCGGCGAGAGTCGGTTTCCCCGCAAGGGGCAGGGAGACAGGTGCTGCATGGCTGTCGTCAGCTCGTGTCGTGAGATGTTCGGTTAAGTCCGGCAACGAGCGCAACCCACACTCCCAGTTGCCAGCACTTCGGGTGGGCACTTTGGGGGAACTGCCCGTGATAAGCGGGA
ASV763	14	0	0	0	0	12	0	15	0	0	0	0	0	0	19	14	0	0	0	0	GTAGTCCACGCCGTAAACGTTGGGCACTAGGTGTGGGGTCCTTCCAACGGATTCCGCGCCGCAGCTAACGCATTAAGTGCCCCGCCTGGGGAGTACGGCCGCAAGGCTAAAACTCAAAGGAATTGACGGGGGCCCGCACAAGCGGCGGAGCATGTTGCTTAATTCGAGGCAACGCGAAGAACCTTACCTGGGTTTGACATGTAGGGAAAAGCCATAGAGATATGGTGTCCTTCGGGGCCCTACACAGGTGGTGCATGGCTGTCGTCAGCTCGTGTCGTGAGATGTTGGGTTAAGTCCCGCAACGAGCGCAACCCTTATCCTATGTTGCCAGCGGGTAATGCCGGGGACTCATGGGAGACTGCCGGGGTCAACTCGGA
ASV764	5	0	0	0	0	16	0	14	0	9	0	0	0	7	0	0	16	0	7	0	GTAGTCCACGCTGTAAACGATAATCACTAGACGTTGGTCTTGTTTAACAGGATCAGTGTCGAAGCTAACGCGTTAAGTGATTCGCCTGGGAAGTACGGTCGCAAGATTAAAACTCAAAGGAATTGACGGGGGTCCGCACAAGCGGTGGAACATGTGGTTTAATTCGACACTACGCGAGGAACCTTACCTAGGCTTGACATGTTTTTGACAGTCGTAGAAATGCGATCTTCGTGGCTTCGGTCACGACAATTACACAGGTGCTGCATGGCTGTCGTCAGCTCGTGTCGTGAGATGTTTGGTTAAGTCCTCTAACGAGCGCAACTCTTGCCGTCAGTTGCTACTTTTAAGTAAAGCACTCTGATGGGACTGCCTGGGAAACCAGGA
ASV765	0	20	0	0	0	0	0	0	0	0	0	4	0	2	7	23	0	0	0	18	GTAGTCCATGCCGTAAACGGTGGGCGCTAGGTGTAGGGGGCTTCCACGTCTTCTGTGCCGTAGCTAACGCATTAAGCGCCCCGCCTGGGGAGTACGGCCGCAAGGCTAAAACTCAAAGGAATTGACGGGGGCCCGCACAAGCGGCGGAGCATGTGGATTAATTCGATGCAACGCGAAGAACCTTACCTGGGCTTGACATACACCAGATCGCTGCAGAGATGTAGTTTCCCTTGTGGTTGGTGTACAGGTGGTGCATGGTTGTCGTCAGCTCGTGTCGTGAGATGTTGGGTTAAGTCCCGCAACGAGCGCAACCCTTGTCTTATGTTGCCAGCACGTTATGGTGGGGACTCGTGAGAGACTGCCGGGGTTAACTCGGA
ASV766	0	0	14	0	0	0	0	0	0	0	0	0	0	0	0	0	0	0	19	41	GTAGTCCACGCCGTAAACGATGTCAACTAGCCGTTGGAATCCTTGAGATTTTAGTGGCGCAGCTAACGCATTAAGTTGACCGCCTGGGGAGTACGGCCGCAAGGTTAAAACTCAAATGAATTGACGGGGGCCCGCACAAGCGGTGGAGCATGTGGTTTAATTCGAAGCAACGCGAAGAACCTTACCAGGCCTTGACATGCAGAGAACTTTCCAGAGATGGATTGGTGCCTTCGGGAACTCTGACACAGGTGCTGCATGGCTGTCGTCAGCTCGTGTCGTGAGATGTTGGGTTAAGTCCCGTAACGAGCGCAACCCTTGTCCTTAGTTACCAGCACGTTATGGTGGGCACTCTAAGGAGACTGCCGGTGACAAACCGGA
ASV767	0	0	0	26	0	34	0	0	0	0	0	0	0	14	0	0	0	0	0	0	GTAGTCCACGCCGTAAACGTTGGGCGCTAGGTGTGGGGAACTTTCCACGTTCTCCGTGCCGCAGCTAACGCATTAAGCGCCCCGCCTGGGGAGTACGGCCGCAAGGCTAAAACTCAAAGGAATTGACGGGGGCCCGCACAAGCGGCGGAGCATGTGGCTTAATTCGACGCAACGCGAAGAACCTTACCAAGGCTTGACATATACCGAAAACTGGCAGAGATGTCAGGTCCGCAAGGGCGGTATACAGGTGGTGCATGGTTGTCGTCAGCTCGTGTCGTGAGATGTTGGGTTAAGTCCCGCAACGAGCGCAACCCTCGTTCTATGTTGCCAGCGAGTAATGTCGGGGACTCATAGGAGACTGCCGGGGTCAACTCGGA
ASV768	0	0	0	0	0	0	28	46	0	0	0	0	0	0	0	0	0	0	0	0	GTAGTCCACACCGTAAACGTTGGGCGCTAGGTGTGGGACCTATTCCATGGGTTCCGTGCCGTAGCTAACGCATTAAGCGCCCCGCCTGGGGAGTACGGCCGCAAGGCTAAAACTCAAAGGAATTGACGGGGGCCCGCACAAGCGGCGGAGCATGCGGATTAATTCGATGCAACGCGAAGAACCTTACCTGGGTTTGACATGCACTGGAAGCATCCAGAGATGGGTGTGCCCTTGTGGCCGGTGCACAGGTGGTGCATGGCTGTCGTCAGCTCGTGTCGTGAGATGTTGGGTTAAGTCCCGCAACGAGCGCAACCCTCGTTCCATGTTGCCAGCACGCCCTTCGGGGTGGTGGGGACTCATGGGAGACTGCCGGGGTCAACTCGGA
ASV769	0	0	0	0	0	0	0	74	0	0	0	0	0	0	0	0	0	0	0	0	GTAGTCCACGCCGTAAACGATGATAACTAGCTGCCGGGGCACATGGTGTTTCGGTGGCGCAGCTAACGCATTAAGTTATCCGCCTGGGGAGTACGGTCGCAAGATTAAAACTCAAAGGAATTGACGGGGGCCTGCACAAGCGGTGGAGCATGTGGTTTAATTCGAAGCAACGCGCAGAACCTTACCAGCGTTTGACATCCTCATCGCGGATTTCAGAGATGATTTCCTTCAGTTCGGCTGGATGAGTGACAGGTGCTGCATGGCTGTCGTCAGCTCGTGTCGTGAGATGTTGGGTTAAGTCCCGCAACGAGCGCAACCCTCGCCTTTAGTTGCCAGCATTTGGTTGGGTACTCTAAAGGAACCGCCGGTGATAAGCCGGA
ASV770	0	24	0	0	0	0	6	12	19	0	0	0	0	0	0	0	0	0	0	12	GTAGTCCACCCCGTAAACGTTGGGAACTAGTTGTGGGGTCCATTCCACGGATTCCGTGACGCAGCTAACGCATTAAGTTCCCCGCCTGGGGAGTACGGCCGCAAGGCTAAAACTCAAAGGAATTGACGGGGACCCGCACAAGCGGCGGAGCATGCGGATTAATTCGATGCAACGCGAAGAACCTTACCAAGGCTTGACATATACGAGAACGCTGCAGAAATGTAGAACTCTTTGGACACTCGTAAACAGGTGGTGCATGGTTGTCGTCAGCTCGTGTCGTGAGATGTTGGGTTAAGTCCCGCAACGAGCGCAACCCTCGTTCTATGTTGCCAGCACGTAATGGTGGGAACTCATGGGATACTGCCGGGGTCAACTCGGA
ASV771	0	0	12	0	0	0	0	47	5	0	0	0	0	0	0	0	0	0	9	0	GTAGTCCACGCCGTAAACGATGAATGCCAGCCGTTGGGGAGCTTGCTCTTCAGTGGCGCAGCTAACGCTTTAAGCATTCCGCCTGGGGAGTACGGTCGCAAGATTAAAACTCAAAGGAATTGACGGGGGCCCGCACAAGCGGTGGAGCATGTGGTTTAATTCGAAGCAACGCGCAGAACCTTACCAGCTTTTGACATGTCCGGTTTGATCGGCAGAGATGCCTTTCTTCAGTTCGGCTGGCCGGAACACAGGTGCTGCATGGCTGTCGTCAGCTCGTGTCGTGAGATGTTGGGTTAAGTCCCGCAACGAGCGCAACCCTCGCCCCTAGTTGCCATCATTCAGTTGGGAACTCTAGGGGGACTGCCGGTGATAAGCCGCGA
ASV772	0	0	0	0	0	21	0	0	0	0	0	8	0	0	8	0	0	0	13	23	GTAGTCCACGCCGTAAACGATGAGTGCTAGACGCTGGTAGGTTTACCTATCGGTGTCGCAGCTAACGCATTAAGCACTCCGCCTGGGGAGTACGGTCGCAAGATTAAAACTCAAAGGAATTGACGGGGGCCCGCACAAGCGGTGGAGCATGTGGTTTAATTCGAAGCAACGCGCAGAACCTTACCAACCCTTGACATGGGACGTATGGGCTTCAGAGATGAGGTCCTTCAGTTCGGCTGGCGTCCACACAGGTGCTGCATGGCTGTCGTCAGCTCGTGTCGTGAGATGTTGGGTTAAGTCCCGCAACGAGCGCAACCCCCATCTTCAGTTGCCATCATTTAGTTGGGCACTCTGGAGAAACTGCCGGTGACAAGCCGGA
ASV773	0	0	0	0	0	0	16	27	0	20	0	0	0	10	0	0	0	0	0	0	GTAGTCCTAGCTGTAAACGGTGCATATTTGCTGTAAAAGGAATCGACCCCTTTTGTGGCGTAGCAAACGCGTTAAATATGCCGCCTGGGAAGTACGGTCGCAAGATTAAAACTCAAAGAAATTGACGGGGGCCTGCACAAGCGGTGGAGTATGTGGCTTAATTCGATGCAACGCGAAGAACCTTACCTGGCCTTGACATGCACATAGTAGAAGCCTGAAAGGGTGACGAGGTAGCAATACCAGTGTGCACAGGTGCTGCATGGCTGTCGTCAGCTCGTGTCGTGAGATGTTGGGTTAAGTCCCGCAACGAGCGCAACCCCTGTGTCCTGTTGCCACCCCTTAATTGGGAGCACTCTGGACAGACTGCCTCGCTTAAACGAGGA
ASV774	16	0	0	0	0	0	0	38	0	0	0	0	0	10	0	0	8	0	0	0	GTAGTCCACGCCGTAAACGATGGGTGCTAGGTGTAGGGGGTGTCGACTCCCTCTGTGCCGAAGCTAACGCATTAAGCACCCCGCCTGGGGAGTACGGCCGCAAGGCTAAAACTCAAAGGAATTGACGGGGGCCCGCACAAGCAGCGGAGCATGTGGTTTAATTCGACGCGACGCGAAGAACCTTACCCAGGCTTGACATGCACGGGAATGTCGTGGAAACACGGCAGCCCTTCGGGGCTCGTGCACAGGTGTTGCATGGCTGTCGTCAGCTCGTGTCGTGAGATGTTGGGTTAAGTCCCGCAACGAGCGCAACCCCTGTCCCATGTTGCCAGCGTGAAAGACGGGGACTCATGGGAGACTGCCGGTGACAAATCGGA
ASV775	0	0	0	0	0	31	0	0	0	0	0	0	0	41	0	0	0	0	0	0	GTAGTCCACGCCGTAAACGATGAATGCTAGGTGTTGGGGGTCAAACCTCGGTGCCGAAGTTAACACATTAAGCATTCCGCCTGGGGAGTACGCACGCAAGTGTGAAACTCAAAGGAATTGACGGGGACCCGCACAAGCAGCGGAGCATGTGGTTTAATTCGATGCAACGCGAAGAACCTTACCAGGGCTTGACATGTGGGTGAAAGGTATAGAGATATACCCATCTCTTTATGAGACATCCATACAGGTGGTGCATGGTTGTCGTCAGCTCGTGTCGTGAGATGTTGGGTTAAGTCCCGCAACGAGCGCAACCCCTATACTTAGTTACCAGCGAATAATGTCGGGGACTCTAAGTAGACTGCCGATGACAAATCGGA
ASV776	0	0	0	0	0	0	0	0	0	63	0	0	0	0	9	0	0	0	0	0	GTAGTCCACGCCGTAAACGATGGATACTTGTTGTTGGAGGTATTGACCCCTTCAGTGACGAAGCTAACGCGTTAAGTATCCCGCCTGGGGAGTACGGCCGCAAGGTTAAAACTCAAAGAAATTGACGGGGGCCCGCACAAGCGGTGGAGCATGTGGTTTAATTCGATGCAACGCGCAGAACCTTACCTAGGTTTGACATGTACTGGAAGACTGGCAGAAATGTCGTCGCCCGCAAGGGCCGGTACACAGGTGCTGCATGGCTGTCGTCAGCTCGTGTCGTGAGATGTTGGGTTAAGTCCCGCAACGAGCGCAACCCCTATGTTTAGTTGCCAGCATTTAGTTGGGCACTCTAAACAGACTGCCGACGTTAAGTCGGA
ASV777	20	0	9	0	0	15	0	13	0	0	0	0	0	0	0	0	0	0	14	0	GTAGTCCTGGCCGTAAACGATGACCACTAGATGTGTGGGGTATCGACCCCCTACGTGTCGTAAGCCAACGCGATAAGTGGTCCGCCTGGGGAGTACGGTCGCAAGATTAAAACTCAAAGGAATTGACGGGGACCCGCACAAGCAGCGGAGCGTGTGGTTTAATTCGATGCAACGCGAAGAACCTTACCAGGATTTGACATGCTTTCGCACCGCCCGTAACGGGGCGTACCCGCAAGGGACGGAAGCACAGGTGCTGCATGGCTGTCGTCAGCTCGTGTCGTGAGATGTTGGGTTAAGTCCCGCAACGAGCGCAACCCCTGTCGTTAGTTGAATATGTCTAGCGAAACTGCCACTCTCAAAGTGGA
ASV778	11	0	0	0	20	9	0	0	0	24	0	0	0	0	0	0	0	0	0	7	GTAGTCCACGCCGTAAACGATGATAACTAGCTGTCCGGGCACTTAGTGCTTGGGTGGCGCAGCTAACGCATTAAGTTATCCGCCTGGGGAGTACGGCCGCAAGGTTAAAACTCAAATGAATTGACGGGGGCCTGCACAAGCGGTGGAGCATGTGGTTTAATTCGAAGCAACGCGCAGAACCTTACCAGCGTTTGACATGTCCGGACGATTTCCAGAGATGGATCTCTTCCCTTCGGGGACTGGAACACAGGTGCTGCATGGCTGTCGTCAGCTCGTGTCGTGAGATGTTGGGTTAAGTCCCGCAACGAGCGCAACCCTCGCCTTTAGTTACCATCATTTAGTTGGGTACTCTAAAGGAACCGCCGGTGATAAGCCGGA
ASV779	0	19	0	0	0	0	0	35	0	0	0	0	0	12	5	0	0	0	0	0	GTAGTCCACGCCGTAAACGATGGATACTAGCTGTCGGGCCTTCGGGCTCGGTGGCTAAGCGAAAGTGATAAGTATCCCACCTGGGGAGTACGAACGCAAGTTTGAAACTCAAAGGAATTGACGGGGGCCCGCACAAGCGGTGGAGCATGTGGTTTAATTCGATGATACGCGAGGAACCTTACCAAGGCTTAAATGGGAAACGACAGGCGTGGAAACATGCCCTTCTTCGGACGTTTTTCAAGGTGCTGCATGGTTGTCGTCAGCTCGTGCCGTGAGGTGTCAGGTTAAGTCCTATAACGAGCGCAACCCCTGTTGTTAGTTGCCAGCGAGTCATGTCGGGAACTCTAACAAGACTGCCGGTGCAAACCGTGA
ASV780	0	7	0	0	0	0	0	0	0	0	0	11	0	0	0	48	0	0	5	0	GTAGTCCACGCCCTAAACGATGTCTACTAGTTGTCGGGTTTTAATTAACTTGGTAACGCAGCTAACGCGTGAAGTAGACCGCCTGGGGAGTACGGTCGCAAGATTAAAACTCAAAGGAATTGACGGGGACCCGCACAAGCGGTGGATGATGTGGATTAATTCGATGCAACGCGAAAAACCTTACCTACCCTTGACATGTACGGAAGCTCGGAGAGATCTGAGTGTGCTCGAAAGAGAGCCGTAACACAGGTGCTGCATGGCTGTCGTCAGCTCGTGTCGTGAGATGTTGGGTTAAGTCCCGCAACGAGCGCAACCCTTGTCATTAGTTGCTACGCAAGAGCACTCTAATGAGACTGCCGGTGACAAACCGGA
ASV781	0	0	0	0	0	0	0	5	0	0	0	0	0	0	0	0	26	40	0	0	GTAGTCCACGCCGTAAACGATGAGTGTTAGGTGTCTGGAATAATCTGGGTGCCGCAGCTAACGCAATAAACACTCCGCCTGGGGAGTACGCACGCAAGTGTGAAACTCAAAGGAATTGACGGGGACCCGCACAAGCAGCGGAGCATGTGGTTTAATTCGACGCAACGCGAAGAACCTTACCAAGTCTTGACATATTACGGAGGTATGTAGAGATACGTACTTACTTCTTCGGAAGACTGTAATACAGGTGGTGCATGGTTGTCGTCAGCTCGTGTCGTGAGATGTTGGGTTAAGTCCCATAACGAGCGCAACCCCTATTGTTAGTTACCATCATTAAGTTGGGGACTCTAGCAATACTGCCGGTGACAAACCGGA
ASV782	0	0	0	0	0	0	0	3	0	0	0	16	0	24	8	14	0	0	0	6	GTAGTCCATGCCGTAAACGATGATTACTGGCTGTGTGTGTTCAAGCATGCGTGGCTGAGCGAAAGCGTTAAGTAATCCACCTGGGGAGTACGCTGGCAACAGTGAAACTCAAAGGAATTGACGGGGGTCCGCACAAGCGGTGGAGCATGTGGTTTAATTCGATGATACGCGAGGAACCTTACCTGGGCTAGAATGTGCGTGAAGGTATCAGAAATGGTGCCGTGTAGCAATACACACAAAACAAGGTGCTGCATGGCTGTCGTCAGCTCGTGCCGTGAGGTGTTGGGTTAAGTCCCGCAACGAGCGCAACCCCTATTGTATGTTGCCAGCACGTAATGGTGGGGACTCATGCGAGACTGCCTGCGCAAGCAGAGA
ASV783	0	0	0	0	0	0	0	0	0	71	0	0	0	0	0	0	0	0	0	0	GTAGTCCACGCCGTAAACGATGAATGCTAGCCGTTGGGCAGCTTGCTGTTCAGTGGCGCAGCTAACGCATTAAGCATTCCGCCTGGGGAGTACGGCCGCAAGGTTGAAACTCAAAGGAATTGACGGGGGCCCGCACAAGCGGTGGAGCATGTGGTTTAATTCGACGCAACGCGCAGAACCTTACCAGGGTTTGACATCCTGCGACCGCCTCTTAACAGGGGTTTTCCCGCAAGGGACGCAGAGACAGGTGCTGCATGGCTGTCGTCAGCTCGTGTCGTGAGATGTTGGGTTAAGTCCCGCAACGAGCGCAACCCTCGCCTTTAGTTGCCATCATTCAGTTGGGCACTCTAGAGGGACCGCCGGCGACAAGCCGGA
ASV784	15	0	0	0	0	0	12	13	0	0	0	0	0	0	0	0	0	0	0	30	GTAGTCCACGCCGTAAACGTTGGGCGCTAGGTGTGGGGAACCTTCCACGTTCTCCGTGCCGTAGCTAACGCATTAAGCGCCCCGCCTGGGGAGTACGGCCGCAAGGCTAAAACTCAAAGGAATTGACGGGGGCCCGCACAAGCGGCGGAGCATGCGGCTTAATTCGATGCAACGCGAAGAACCTTACCTAGGCTTGACATATACCGAAAACTCATAGAGATATGGGGTCCGCAAGGGCGGTATACAGGTGGTGCATGGTTGTCGTCAGCTCGTGTCGTGAGATGTTGGGTTAAGTCCCGCAACGAGCGCAACCCTCGTCCTATGTTGCCAGCGAGTAATGTCGGGGACTCATAGGAGACTGCCGGGGTCAACTCGGA
ASV785	13	0	0	9	0	6	9	0	0	13	0	0	0	6	8	0	0	0	0	6	GTAGTCCACGCCGTAAACTATGGATGCTAGCCGTTGGGTAGCTTGCTACTCAGTGGCGCAGCTAACGCATTAAGCATCCCGCCTGGGGAGTACGGCCGCAAGGTTGAAACTCAAAGGAATTGACGGGGGCCCGCACAAGCGGTGGAGCATGTGGTTTAATTCGACGCAACGCGCAGAACCTTACCAGGGTTTGACATCCTGAGACCGCTAGAGAGATCTAGTTTTCCCGCAAGGGACTCAGAGACAGGTGCTGCATGGCTGTCGTCAGCTCGTGTCGTGAGATGTTGGGTTAAGTCCCGCAACGAGCGCAACCCTCGCCTTTAGTTGCCATCATTAAGTTGGGCACTCTAGAGGGACCGCCGGCGACAAGCCGGA
ASV786	6	0	0	0	5	1	3	2	4	0	0	6	3	11	7	12	10	0	0	0	GTAGTCCATGCCGTAAACGATGAGTGTTCGCCCTTGGTCTACGCGGATCAGGGGCCCAGCTAACGCGTGAAACACTCCGCCTGGGGAGTACGGTCGCAAGACCGAAACTCAAAGGAATTGACGGGGGCCTGCACAAGCGGTAGAGCATGTGGTTTAATTCGATACAACGCGCAAAACCTTACCAGCCCTTGACATATGAACAACAAAACCTGTCCTTAACGGGATGGTACTGACTTTCATACAGGTGCTGCATGGCTGTCGTCAGCTCGTGTCGTGAGATGTTGGGTTAAGTCCCGCAACGAGCGCAACCCTTGTCTCTAGTTGCTACGAAAGGGCACTCTAGAGAGACTGCCGGTGACAAACCGGA
ASV787	0	22	0	0	0	0	0	8	0	31	0	0	0	0	0	0	0	0	9	0	GTAGTCCACGCCGTAAACGATGGGTGCTAGATGTCGGGCAGCATGCTGTTCGGTGTCGTAGCTAACGCGTTAAGCACCCCGCCTGGGGAGTACGGCCGCAAGGTTAAAACTCAAAGGAATTGACGGGGGCCCGCACAAGCGGTGGAGCATGTGGTTTAATTCGATGCAACGCGCAGAACCTTACCAGGCCTTGACATGGGTAGTATGGGCTCCGGAGACGGGGTCCTTCAGTTCGGCTGGCTACCACACAGGTGCTGCATGGCTGTCGTCAGCTCGTGTCGTGAGATGTTGGGTTAAGTCCCGCAACGAGCGCAACCCTCGCTTTCAGTTGCCATCATTCAGTTGGGCACTCTGAAGGAACTGCCGGTGACAAGCCGGA
ASV788	0	0	27	0	0	0	13	21	0	0	0	0	0	0	0	0	0	0	0	9	GTAGTCCATGCCGTAAACGTTGGGAACTAGGTGTGGGTCTCATTCCACGAGATCCGTGCCGCAGCTAACGCATTAAGTTCCCCGCCTGGGGAGTACGGCCGCAAGGCTAAAACTCAAAGGAATTGACGGGGGCCCGCACAAGCGGCGGAGCATGTGGATTAATTCGATGCAACGCGAAGAACCTTACCAAGGCTTGACATATACCGGAAACATTCAGAGATGGGTGCCCCGCAAGGTCGGTATACAGGTGGTGCATGGTTGTCGTCAGCTCGTGTCGTGAGATGTTGGGTTAAGTCCCGCAACGAGCGCAACCCTCGTTCTATGTTGCCAGCGCGTAAAGGCGGGGACTCATAGGAGACTGCCGGGGTCAACTCGGA
ASV789	0	0	14	0	0	0	12	13	31	0	0	0	0	0	0	0	0	0	0	0	GTAGTCCACGCCGTAAACGATGGATGCTAGCCGTCGGATAGCTTGCTATTCGGTGGCGCAGCTAACGCATTAAGCATCCCGCCTGGGGAGTACGGCCGCAAGGTTAAAACTCAAAGGAATTGACGGGGGCCCGCACAAGCGGTGGAGCATGTGGTTTAATTCGACGCAACGCGAAGAACCTTACCAGCTCTTGACATTCACTGATTGCCGGTAGAGATGCCGGAGTTCCAGCAATGGACAGTGGGACAGGTGCTGCATGGCTGTCGTCAGCTCGTGTCGTGAGATGTTGGGTTAAGTCCCGCAACGAGCGCAACCCTCGCCATTAGTTGCCATCATTCAGTTGGGCACTCTAGTGGGACTGCCGGTGATAAGCCGGA
ASV790	0	0	0	0	0	0	0	0	0	70	0	0	0	0	0	0	0	0	0	0	GTAGTCCACGCCGTAAACGATGTCGACTAGCCGTTGGGATCCTTGAGATCTTAGTGGCGCAGCTAACGCGATAAGTCGACCGCCTGGGGAGTACGGCCGCAAGGTTAAAACTCAAATGAATTGACGGGGGCCCGCACAAGCGGTGGAGCATGTGGTTTAATTCGAAGCAACGCGAAGAACCTTACCTGGCCTTGACATGTCCGGAATCCTGCAGAGATGCGGGAGTGCCTTCGGGAATCGGAACACAGGTGCTGCATGGCTGTCGTCAGCTCGTGTCGTGAGATGTTGGGTTAAGTCCCGTAACGAGCGCAACCCTTGTCCTTAGTTACCAGCACGTTATGGTGGGCACTCTAGGGAGACTGCCGGTGACAAACCGGA
ASV791	0	0	0	0	0	0	0	0	0	0	0	0	0	0	0	70	0	0	0	0	GTAGTCCACGCCGTAAACGTTGGGAACTAGATGTGGGGTCCATTCCACGGATTCCGTGTCGCAGCTAACGCATTAAGTTCCCCGCCTGGGGAGTACGGCCGCAAGGCTAAAACTCAAAGGAATTGACGGGGGCCCGCACAAGCGGCGGAGCATGCGGATTAATTCGATGCAACGCGAAGAACCTTACCAAGGCTTGACATATACCGGAAACTTCCAGAGATGGTTGCCCCGCAAGGTCGGTATACAGGTGGTGCATGGTTGTCGTCAGCTCGTGTCGTGAGATGTTGGGTTAAGTCCCGCAACGAGCGCAACCCTCGTTCTATGTTGCCAGCACGTAATGGTGGGAACTCATGGGAGACTGCCGGGGTCAACTCGGA
ASV792	0	0	0	0	0	0	0	0	0	0	0	0	0	0	0	0	70	0	0	0	GTAGTCCACGCCGTAAACGATGTCAACTAGCCGTTGGGAGTCTTGAACTCTTAGTGGCGCAGCTAACGCATTAAGTTGACCGCCTGGGGAGTACGGCCGCAAGGTTAAAACTCAAATGAATTGACGGGGGCCCGCACAAGCGGTGGAGCATGTGGTTTAATTCGAAGCAACGCGAAGAACCTTACCAGGCCTTGACATCCAATGAACTTTCTAGAGATAGATTGGTGCCTTCGGGAACATTGAGACAGGTGCTGCATGGCTGTCGTCAGCTCGTGTCGTGAGATGTTGGGTTAAGTCCCGTAACGAGCGCAACCCTTGTCCTTAGTTACCAGCACGTAATGGTGGGCACTCTAAGGAGACTGCCGGTGACAAACCGGA
ASV793	23	0	0	0	0	16	0	30	0	0	0	0	0	0	0	0	0	0	0	0	GTAGTCCACGCCGTAAACGATGGACACTAGGCGTCGGGGGGAGCGACCCTCCCGGTGCCGTCGCTAACGCAGTAAGTGTCCCGCCTGGGGAGTACGGCCGCAAGGCTGAAACTCAAAGGAATTGACGGGGGCCCGCACAAGCGGTGGAGCATGTGGTTTAATTCGAAGCAACGCGAAGAACCTTACCTGGGCTTGACATGCACGGGAAAGCCGGTGGAAACATCGGCCCCTCTTCGGAGTCCGTGCACAGGTGCTGCATGGCTGTCGTCAGCTCGTGTCGTGAGATGTTGGGTTAAGTCCCGCAACGAGCGCAACCCTTGTCCTTAGTTACCAGCGGGTAAAGCCGGGCACTCTAGGGAGACTGCCGGTGTCAAACCGGA
ASV794	0	16	0	0	8	22	0	0	0	8	0	0	0	0	9	6	0	0	0	0	GTAGTCCACGCCGTAAACGATGAGTGTTAGGTGTCTGGAATAATCTGGGTGCCGCAGCTAACGCATTAAACACTCCGCCTGGGGAGTACGCACGCAAGTGTGAAACTCAAAGGAATTGACGGGGACCCGCACAAGCAGCGGAGCATGTGGTTTAATTCGACGCAACGCGAAGAACCTTACCAAGTCTTGACATAATACGGAAGCTTTTAGAGATAAGAGCCTACATCTTCGGATGACTGTATTACAGGTGGTGCATGGTTGTCGTCAGCTCGTGTCGTGAGATGTTGGGTTAAGTCCCATAACGAGCGCAACCCCTATTGTTAGTTACCATCATTAAGTTGGGGACTCTAGCAATACTGCCGGTGATAAACCGGA
ASV795	0	0	45	0	0	0	16	0	0	0	0	0	0	0	0	0	0	8	0	0	GTAGTCCACACCGTAAACGTTGGGCGCTAGGTGTGGGGCCTATTCCATGGGTTCCGTGCCGCAGCTAACGCATTAAGCGCCCCGCCTGGGGAGTACGGCCGCAAGGCTAAAACTCAAAGGAATTGACGGGGGCCCGCACAAGCGGCGGAGCATGCGGATTAATTCGATGCAACGCGAAGAACCTTACCTGGGTTTGACATATACCCTGCCGCTTCAGAGATGAGGCTTCTTTTGGGGGTATACAGGTGGTGCATGGCTGTCGTCAGCTCGTGTCGTGAGATGTTGGGTTAAGTCCCGCAACGAGCGCAACCCTCGTCCTATGTTGCCAGCACGTAGTGGTGGGGACTCATAGGAGACTGCCGGGGTCAACTCGGA
ASV796	0	0	0	0	0	0	0	16	0	48	0	0	0	0	0	0	5	0	0	0	GTAGTCCACGCCGTAAACGATGAATGCTAGACGCTGGGGAGCATGCTCTTCGGTGTCGCAGCTAACGCATTAAGCATTCCGCCTGGGGAGTACGGTCGCAAGATTAAAACTCAAAGGAATTGACGGGGGCCCGCACAAGCGGTGGAGCATGTGGTTTAATTCGAAGCAACGCGAAGAACCTTACCAACCCTTGACATGGGACGTATGGGCACGAGAGATCGGGTCCTTCAGTTCGGCTGGCGTCCACACAGGTGCTGCATGGCTGTCGTCAGCTCGTGTCGTGAGATGTTGGGTTAAGTCCCGCAACGAGCGCAACCCTCATCTTCAGTTGCCATCATTTGGTTGGGCACTCTGAAGAAACTGCCGGTGACAAGCCGGA
ASV797	0	0	0	0	0	0	0	0	69	0	0	0	0	0	0	0	0	0	0	0	GTAGTCCACGCCGTAAACGGTGGGAACTAGGTGTTGGCGACATTCCACGTCGTCGGTGCCGCAGCTAACGCATTAAGTTCCCCGCCTGGGGAGTACGGCCGCAAGGCTAAAACTCAAAGGAATTGACGGGGGCCCGCACAAGCAGCGGAGCATGTGGCTTAATTCGACGCAACGCGAAGAACCTTACCAAGGCTTGACATACACCGGAAAGCATTAGAGATAGTGCCCCCCTTGTGGTCGGTGTACAGGTGGTGCATGGCTGTCGTCAGCTCGTGTCGTGAGATGTTGGGTTAAGTCCCGCAACGAGCGCAACCCTTGTCCTGTGTTGCCAGCGTGCCCTTCGGGGTGACGGGGACTCACAGGAGACCGCCGGGGTCAACTCGGA
ASV798	0	0	0	0	0	0	0	0	0	69	0	0	0	0	0	0	0	0	0	0	GTAGTCCACGCCCTAAACGATGATAACTCGATGTTGGCGATATACAGTCAGCGTCCAAGCGAAAGCGTTAAGTTATCCACCTGGGGAGTACGCCCGCAAGGGTGAAACTCAAAGGAATTGACGGGGGCCCGCACAAGCGGAGGAGCATGTGGTTTAATTCGATGATACGCGAGGAACCTTACCCGGGCTTGAAAGTTACTGAAGGGCCTAGAGATAGGTCCGTCCCTCGGGACAGGAAACTAGGTGCTGCATGGCTGTCGTCAGCTCGTGCCGTGAGGTGTTGGGTTAAGTCCCGCAACGAGCGCAACCCCTATGTTTAGTTGCCAGCACGTTATGGTGGGGACTCTAAACAGACTGCCTACGTAAGTAGAGA
ASV799	0	0	0	0	0	0	0	0	0	0	0	0	0	0	0	0	0	69	0	0	GTAGTCCACGCCGTAAACGATGATTACTCGAAGTATGCGATATGACAGTATGCTTCCAAGCGAAAGTGATAAGTAATCCACCTGGGGAGTACGCCGGCAACGGTGAAACTCAAAGGAATTGACGGGGGCCCGCACAAGCGGAGGAACATGTGGTTTAATTCGATGATACGCGAGGAACCTTACCCGGGATTGAAATGTATGTGAGCCTCTTGGGAAACCGAGAGGGTTCTCTTCGGAGACACATATGTAGGTGCTGCATGGTTGTCGTCAGCTCGTGCCGTGAGGTGTCGGCTTAAGTGCCATAACGAGCGCAACCCTTATCGTCAGTTACTAACAGGTAGCGCTGAGGACTCTGGCGAGACTGCCGTCGTAAGGCGAGA
ASV800	21	0	0	18	17	0	12	0	0	0	0	0	0	0	0	0	0	0	0	0	GTAGTCCACGCCGTAAACGTTGGGCGCTAGGTGTGGGGGCCATTCCACGGTCTCCGTGCCGCAGCTAACGCATTAAGCGCCCCGCCTGGGGAGTACGGCCGCAAGGCTAAAACTCAAAGGAATTGACGGGGGCCCGCACAAGCGGCGGAGCATGTTGCTTAATTCGATGCAACGCGAAGAACCTTACCTAGGCTTGACATGCACGGAAATCTCGCAGAGATGCGGGGTCCGTAAGGGCCGTGCACAGGTGGTGCATGGTTGTCGTCAGCTCGTGTCGTGAGATGTTGGGTTAAGTCCCGCAACGAGCGCAACCCTCGTTCCATGTTGCCAGCAGCGCTTTCGGGTGGCTGGGGACTCATGGGAGACTGCCGGGGTCAACTCGGA
ASV801	6	0	0	0	0	0	0	31	0	0	0	0	0	0	5	19	0	0	0	7	GTAGTCCACGCCGTAAACGATGATAACTAGCTGTCCGGACTCATAGAGTTTGGGTGGCGCAGCTAACGCATTAAGTTATCCGCCTGGGGAGTACGGTCGCAAGATTAAAACTCAAAGGAATTGACGGGGGCCTGCACAAGCGGTGGAGCATGTGGTTTAATTCGAAGCAACGCGCAGAACCTTACCAGCGTTTGACATCCTGATCGCGGATTAGAGAGATCTTTTCCTTCAGTTCGGCTGGATCAGTGACAGGTGCTGCATGGCTGTCGTCAGCTCGTGTCGTGAGATGTTGGGTTAAGTCCCGCAACGAGCGCAACCCTCATCCCTAGTTGCCATCATTCAGTTGGGCACTCTAAGGAAACTGCCGGTGATAAGCCGGA
ASV802	0	0	0	13	0	0	0	0	8	47	0	0	0	0	0	0	0	0	0	0	GTAGTCCACGCCCTAAACGATGATAACTCGATGTTGGCGATATACAGTCAGCGTCCAAGCGAAAGCGTTAAGTTATCCACCTGGGGAGTACGCCCGCAAGGGTGAAACTCAAAGGAATTGACGGGGGCCCGCACAAGCGGAGGAGCATGTGGTTTAATTCGATGATACGCGAGGAACCTTACCCGGGCTTGAAAGTTACTGAAGAATTTAGAGATAGGTTCGTCCTTCGGGACAGGAAACTAGGTGCTGCATGGCTGTCGTCAGCTCGTGCCGTGAGGTGTTGGGTTAAGTCCCGCAACGAGCGCAACCCCTATGTTTAGTTGCCAGCATGTTAAGATGGGGACTCTAAACAGACTGCCTACGTAAGTAGAGA
ASV803	0	0	0	0	0	35	21	12	0	0	0	0	0	0	0	0	0	0	0	0	GTAGTCCACGCCGTAAACTATGAGAGCTAGCCGTCGGCAAGTTTACTTGTCGGTGGCGCAGCTAACGCATTAAGCTCTCCGCCTGGGGAGTACGGTCGCAAGATTAAAACTCAAAGGAATTGACGGGGGCCCGCACAAGCGGTGGAGCATGTGGTTTAATTCGAAGCAACGCGCAGAACCTTACCAGCCCTTGACATCCCGGTCGCGGTTTCCAGAGATGGATTCCTTCAGTTCGGCTGGACCGGTGACAGGTGCTGCATGGCTGTCGTCAGCTCGTGTCGTGAGATGTTGGGTTAAGTCCCGCAACGAGCGCAACCCTCGCCCTTAGTTGCCAGCATTCAGTTGGGCACTCTAAGGGGACTGCCGGTGATAAGCCGAGA
ASV804	0	0	0	0	0	20	0	0	6	0	0	0	0	0	0	0	23	0	14	5	GTAGTCCACGCCGTAAACGATGAGTGCTAGGTGTTGGGTCCTTTCCGGGACTCAGTGCCGTAGCTAACGCATTAAGCACTCCGCCTGGGGAGTACGACCGCAAGGTTGAAACTCAAAGGAATTGACGGGGGCCCGCACAAGCGGTGGAGCATGTGGTTTAATTCGAAGCAACGCGAAGAACCTTACCAGGTCTTGACATCCCTCTGACCGCTCTAGAGATAGAGTTTTCCTTCGGGACAGAGGTGACAGGTGGTGCATGGTTGTCGTCAGCTCGTGTCGTGAGATGTTGGGTTAAGTCCCGCAACGAGCGCAACCCCTATTGTTAGTTGCCATCATTCAGTTGGGCACTCTAGCGAGACTGCCGGTAATAAACCGGA
ASV805	0	0	0	0	0	0	19	49	0	0	0	0	0	0	0	0	0	0	0	0	GTAGTCCACGCCGTAAACGATGAGAACTTGACGTTGGTTTGCTTAGCAAATCGGTGTCGTAGCTAACGCGATAAGTTCTCCGCCTGGGGAGTACGGCCGCAAGGTTGAAACTCAAAGGAATTGACGGGGGCCCGCACAAGCGGTGGAGTATGTGGTTTAATTCGATGCAACGCGAAGAACCTTACCTGGTCTTGACATGTCAAGGAGTCTGCAGAGATGCGGATGTGCCTTCGGGAACTTGAACACAGGTGCTGCATGGCTGTCGTCAGCTCGTGTCGTGAGATGTTGGGTTAAGTCCCGCAACGAGCGCAACCCTTGCCCTTAGTTGCCATCATTCAGTTGGGCACTCTAAGGGGACCGCCGGTGACAAACCGGA
ASV806	0	0	0	0	0	0	0	0	0	68	0	0	0	0	0	0	0	0	0	0	GTAGTCCACGCCGTAAACGATGGATGCTAGCCGTCGGATAGCTTGCTATTCGGTGGCGCAGCTAACGCATTAAGCATCCCGCCTGGGGAGTACGGCCGCAAGGTTAAAACTCAAAGGAATTGACGGGGGCCCGCACAAGCGGTGGAGCATGTGGTTTAATTCGACGCAACGCGAAGAACCTTACCAGCTCTTGACATTCACTGATCGCTTGGAGAGATCCAGGAATTCCAGCAATGGACAGTGGGACAGGTGCTGCATGGCTGTCGTCAGCTCGTGTCGTGAGATGTTGGGTTAAGTCCCGCAACGAGCGCAACCCTCGCCATTAGTTGCCATCATTCAGTTGGGCACTCTAGTGGGACTGCCGGTGATAAGCCGGA
ASV807	0	0	0	0	0	0	0	0	0	0	0	0	0	15	53	0	0	0	0	0	GTAGTCCACGCCGTAAACGATGAGTGCTAAGTGTCGGGGGTGACCAACCCTCGGTGCTGTCGCTAACGCAATAAGCACTCCGCCTGGGGAGTACGGCCGCAAGGCTGAAACTCAAAGGAATTGACGGGGACCCGCACAAGCGGTGGAGCATGTGGTTTAATTCGAAGCAACGCGAAGAACCTTACCAAGGCTTGACATCCCCCTGACCGATTTAGAGATAGATCTTTCCCTTCGGGGACAGGGGTGACAGGTGGTGCATGGTTGTCGTCAGCTCGTGTCGTGAGATGTTGGGTTAAGTCCCGCAACGAGCGCAACCCTTATCTTTAGTTGCCAGCATTCAGTTGGGCACTCTAGAGAGACTGCCGGTGACAAACCGGA
ASV808	24	0	0	0	0	0	43	0	0	0	0	0	0	0	0	0	0	0	0	0	GTAGTCCACGCCGTAAACGATGAATGCTAGCCGTTGGCGAGCTTGCTCGTCAGTGGCGCAGCTAACGCTTTAAGCATTCCGCCTGGGGAGTACGGTCGCAAGATTAAAACTCAAAGGAATTGACGGGGGCCCGCACAAGCGGTGGAGCATGTGGTTCAATTCGAAGCAACGCGCAGAACCTTACCAGCCCTTGACATCCCGGTCGCGGACACCAGAGACGGTGTTCTTCAGTTCGGCTGGACCGGAGACAGGTGCTGCATGGCTGTCGTCAGCTCGTGTCGTGAGATGTTGGGTTAAGTCCCGCAACGAGCGCAACCCTCGCCCTTAGTTGCCATCATTTAGTTGGGCACTCTAAGGGGACTGCCGGTGATAAGCCGGA
ASV809	23	0	15	0	0	0	29	0	0	0	0	0	0	0	0	0	0	0	0	0	GTAGTCCACGCCCTAAACGATGCGAACTGGACGTTGGGTGGACTTAGCCACTCAGTGTCGAAGCTAACGCGTTAAGTTCGCCGCCTGGGGAGTACGGTCGCAAGACTGAAACTCAAAGGAATTGACGGGGGCCCGCACAAGCGGTGGAGTATGTGGTTTAATTCGATGCAACGCGAAGAACCTTACCTGGTCTTGACATGTCCGGAATCCTGCAGAGATGCGGGAGTGCCTTCGGGAATCGGAACACAGGTGCTGCATGGCTGTCGTCAGCTCGTGTCGTGAGATGTTGGGTTAAGTCCCGCAACGAGCGCAACCCTTGTCCCTAGTTGCCAGCACGTAATGGTGGGAACTCTAGGGAGACTGCCGGTGACAAACCGGA
ASV810	20	0	0	0	0	0	0	38	0	0	0	0	0	9	0	0	0	0	0	0	GTAGTCCACGCCGTAAACGATGAATGCTAGCCGTTGGCGGGCTTGCCCGTCAGTGGCGCAGCTAACGCTTTAAGCATTCCGCCTGGGGAGTACGGTCGCAAGATTAAAACTCAAAGGAATTGACGGGGGCCCGCACAAGCGGTGGAGCATGTGGTTCAATTCGAAGCAACGCGCAGAACCTTACCAGCCCTTGACATCCCGGTCGCGGAGAGCGGAGACGCACTCCTTCAGTTCGGCTGGACCGGAGACAGGTGCTGCATGGCTGTCGTCAGCTCGTGTCGTGAGATGTTGGGTTAAGTCCCGCAACGAGCGCAACCCTCGCCCTTAGTTGCCATCATTTAGTTGGGCACTCTAAGGGGACTGCCGGTGATAAGCCGGA
ASV811	8	0	0	0	0	0	0	22	0	0	0	0	0	14	0	0	9	0	0	14	GTAGTCCACGCCGTAAACGTTGGGAACTAGATGTGGGGGCCTTTCCACGGTCTCCGTGTCGCAGCTAACGCATTAAGTTCCCCGCCTGGGGAGTACGGCCGCAAGGCTAAAACTCAAAGGAATTGACGGGGGCCCGCACAAGCGGCGGAGCATGCGGATTAATTCGATGCAACGCGAAGAACCTTACCAAGGCTTGACATATACGAGAACGCTGCAGAAATGTGGAACTCTTTGGACACTCGTATACAGGTGGTGCATGGTTGTCGTCAGCTCGTGTCGTGAGATGTTGGGTTAAGTCCCGCAACGAGCGCAACCCTCGTCCTCTGTTGCCAGCACGTCATGGTGGGAACTCAGGGGATACTGCCGGGGTCAACTCGGA
ASV812	3	0	0	0	3	2	3	1	1	1	0	12	3	14	5	4	9	2	3	1	GTAGTCCATGCTGTAACATGAGTGTTCGCCCTTGGTCTACGCGGATCAGGGGCCCAACTAACGCGTGAAACACTCCGCCTGGGGAGTCCGGTCACAAGACCGAAACTCAAAGGAATTGACGGGGGCCTGCACAAGCGATGGAGCATGTGGTTTAATTTGATACAATGCGCAAAACCTTACCAGCCCTTGACATATGAACAACAAAACCTGTCCTTAGCAGGATGGTACTGACTTTCATACAGGTGCTGCATGGCTGTCGTCAGCTCGTGTCGTGAGATGTTGGGTTAAGTCCCGCAACGAGCGCAACCCTTGTCTCTAGTTGCTACGAAAGGGCACTCTAGAGAGACTGCCGGTGACAAACCGGA
ASV813	0	0	0	0	6	28	15	0	0	0	0	0	0	0	0	0	18	0	0	0	GTAGTCCACGCCGTAAACGATGAATGCCAGCCGTTGGGGTGCATGCACCTCAGTGGCGCAGCTAACGCTTTAAGCATTCCGCCTGGGGAGTACGGTCGCAAGATTAAAACTCAAAGGAATTGACGGGGGCCCGCACAAGCGGTGGAGCATGTGGTTTAATTCGAAGCAACGCGCAGAACCTTACCAGCTTTTGACATGTCCGGTTTGATCGGCAGAGATGCCTTTCTTCAGTTCGGCTGGCCGGAACACAGGTGCTGCATGGCTGTCGTCAGCTCGTGTCGTGAGATGTTGGGTTAAGTCCCGCAACGAGCGCAACCCTCGCCCCTAGTTGCCATCATTCAGTTGGGAACTCTAGGGGGACTGCCGGTGATAAGCCGCGA
ASV814	0	0	0	0	0	7	12	9	8	19	0	0	0	0	12	0	0	0	0	0	GTAGTCCACGCCGTAAACGATGATAACTAGCTGTCCGGGTGCATGGCACTTGGGTGGCGCAGCTAACGCATTAAGTTATCCGCCTGGGGAGTACGGTCGCAAGATTAAAACTCAAAGGAATTGACGGGGGCCTGCACAAGCGGTGGAGCATGTGGTTTAATTCGAAGCAACGCGCAGAACCTTACCAGCGTTTGACATCCTTGTCGCGGTTTCCAGAGATGGATTCCTTCAGTTCGGCTGGACAAGTGACAGGTGCTGCATGGCTGTCGTCAGCTCGTGTCGTGAGATGTTGGGTTAAGTCCCGCAACGAGCGCAACCCTCATCCCTAGTTGCCATCATTCAGTTGGGCACTCTAAGGAAACTGCCGGTGATAAGCCGGA
ASV815	0	0	0	0	0	0	14	0	0	0	0	16	0	0	13	0	24	0	0	0	GTAGTCCACACCGTAAACGTTGGGCGCTAGGTGTGGGATCCATTCCACGGGTTCCGTGCCGCAGCTAACGCATTAAGCGCCCCGCCTGGGGAGTACGGCCGCAAGGCTAAAACTCAAAGGAATTGACGGGGGCCCGCACAAGCGGCGGAGCATGCGGATTAATTCGATGCAACGCGAAGAACCTTACCTGGGTTTGACATACACCGGAAGCCTGCAGAGATGTGGGTCTCTTTGATACTGGTGTACAGGTGGTGCATGGCTGTCGTCAGCTCGTGTCGTGAGATGTTGGGTTAAGTCCCGCAACGAGCGCAACCCTCGTCCTATGTTGCCAGCACGCCCTTCGGGGTGGTGGGGACTCATAGGAGACTGCCGGGGTCAACTCGGA
ASV816	16	0	5	8	0	0	0	0	30	0	0	0	0	0	0	0	7	0	0	0	GTAGTCCATGCCGTAAACGTTGGGCACTAGGTGTGGGGGACATTCCACGTTTTCCGCGCCGTAGCTAACGCATTAAGTGCCCCGCCTGGGGAGTACGGCCGCAAGGCTAAAACTCAAAGGAATTGACGGGGGCCCGCACAAGCGGCGGAGCATGCGGATTAATTCGATGCAACGCGAAGAACCTTACCAAGGCTTGACATATACCGGATCGTTCCAGAGATGGTTCTTCCCCTTTGGGGTCGGTATACAGGTGGTGCATGGTTGTCGTCAGCTCGTGTCGTGAGATGTTGGGTTAAGTCCCGCAACGAGCGCAACCCTCGTTCCATGTTGCCAGCAGCGCTTTCGGGTGGCTGGGGACTCATGGGAGACTGCCGGGGTCAACTCGGA
ASV817	11	0	0	0	0	0	23	0	23	0	0	0	0	0	0	9	0	0	0	0	GTAGTCCACGCCGTAAACGATGATAACTAGCTGTCCGGGCTCTTAGAGCCTGGGTGGCGCAGCTAACGCATTAAGTTATCCGCCTGGGGAGTACGGTCGCAAGATTAAAACTCAAAGGAATTGACGGGGGCCTGCACAAGCGGTGGAGCATGTGGTTTAATTCGAAGCAACGCGCAGAACCTTACCAGCCTTTGACATCCTAGGACGACTTCTGGAGACAGATTTCTTCCCTTCGGGGACCTAGTGACAGGTGCTGCATGGCTGTCGTCAGCTCGTGTCGTGAGATGTTGGGTTAAGTCCCGCAACGAGCGCAACCCTCGTCCTTAGTTGCCATCATTCAGTTGGGCACTTTAAGGAAACTGCCGGTGATAAGCCGGA
ASV818	0	14	0	11	0	0	22	0	0	8	0	0	0	0	0	0	11	0	0	0	GTAGTCCACGCCGTAAACGATGAAGACTAGCTGTCAGGGCGCTTAGCGCTTTGGTGGCGCAGCTAACGCATTAAGTCTTCCGCCTGGGGAGTACGGCCGCAAGGTTAAAACTCAAAGGAATTGACGGGGGCCTGCACAAGCGGTGGAGCATGTGGTTTAATTCGAAGCAACGCGCAGAACCTTACCAGCGTTTGACATCCCGATCGCGGAGAGTGGAGACACACTCCTTCAGTTAGGCTGGATCGGTGACAGGTGCTGCATGGCTGTCGTCAGCTCGTGTCGTGAGATGTTGGGTTAAGTCCCGCAACGAGCGCAACCCTCGCCTTTAGTTGCCATCATTTAGTTGGGCACTCTAAAGGAACTGCCGGTGATAAGCCGGA
ASV819	0	11	0	0	12	0	0	0	0	0	0	0	0	0	12	13	12	0	0	6	GTAGTCCACGCCCTAAACGATGCACACTTGGTGTGAGCCATTCATTTGGTTCGTGCCGGAGCTAACGCGTTAAGTGTGCCGCCTGGGGAGTACGGTCGCAAGGCTGAAACTCAAAGGAATTGACGGGGGCCCGCACAAGCGGTGGAGCATGTGGTTTAATTCGACGCAACGCGAAGAACCTTACCTGGGCTCGAACGGCTTCTCAACGACTTTGGAAACAGGGTTATCCCGCAAGGGAGTGGAGTCGAGGTGCTGCATGGCTGTCGTCAGCTCGTGTCGTGAGATGTTGGGTTAAGTCCCGCAACGAGCGCAACCCTTGTCCTGTGTTGCTAACCGAAAGGTGCACTCTCAGGAGACCGCCAGCGATAAGTTGGA
ASV820	0	0	49	0	7	0	0	0	0	0	0	0	0	0	0	0	0	0	0	10	GTAGTCCACGCCGTAAACGGTGGGTACTAGGTGTGGGTTTCCTTCCTTGGGATCCGTGCCGTAGCTAACGCATTAAGTACCCCGCCTGGGGAGTACGGCCGCAAGGCTAAAACTCAAAGAAATTGACGGGGGCCCGCACAAGCGGCGGAGCATGTGGATTAATTCGATGCAACGCGAAGAACCTTACCTGGGTTTGACATGCACAGGACGTGCCTAGAGATAGGTATTCCCTTGTGGCCTGTGTGCAGGTGGTGCATGGCTGTCGTCAGCTCGTGTCGTGAGATGTTGGGTTAAGTCCCGCAACGAGCGCAACCCTCGTCCTATGTTGCCAGCGGGTTATGCCGGGGACTCGTAGGAGACTGCCGGGGTCAACTCGGA
ASV821	0	0	49	0	0	0	0	0	17	0	0	0	0	0	0	0	0	0	0	0	GTAGTCCACGCCGTAAACGTTGGGAACTAGGTGTTGGCGACATTCCACGTCGTCGGTGCCGCAGCTAACGCATTAAGTTCCCCGCCTGGGGAGTACGGCCGCAAGGCTAAAACTCAAAGGAATTGACGGGGGCCCGCACAAGCAGCGGAGCATGTGGCTTAATTCGACGCAACGCGAAGAACCTTACCAAGGCTTGACATATACCGGAAAGCATCAGAGATGGTGCCCCCCTTGTGGTCGGTATACAGGTGGTGCATGGCTGTCGTCAGCTCGTGTCGTGAGATGTTGGGTTAAGTCCCGCAACGAGCGCAACCCTTGTTCTGTGTTGCCAGCATGCCCTTCGGGGTGATGGGGACTCACAGGAGACTGCCGGGGTCAACTCGGA
ASV822	0	0	0	15	7	0	24	0	8	12	0	0	0	0	0	0	0	0	0	0	GTAGTCCACGCCCTAAACGATGCGAACTGGATGTTGGGTGCAATTTGGCACGCAGTATCGAAGCTAACGCGTTAAGTTCGCCGCCTGGGGAGTACGGTCGCAAGACTGAAACTCAAAGGAATTGACGGGGGCCCGCACAAGCGGTGGAGTATGTGGTTTAATTCGATGCAACGCGAAGAACCTTACCTGGTCTTGACATCCACGGAACTTTCCAGAGATGGATTGGTGCCTTCGGGAACCGTGAGACAGGTGCTGCATGGCTGTCGTCAGCTCGTGTCGTGAGATGTTGGGTTAAGTCCCGCAACGAGCGCAACCCTTGTCCTTAGTTGCCAGCACGTAATGGTGGGAACTCTAAGGAGACCGCCGGTGACAAACCGGA
ASV823	0	0	0	0	0	0	0	66	0	0	0	0	0	0	0	0	0	0	0	0	GTAGTCCATGCCGTAAACGTTGGGAACTAGGTGTGGGTCTCATTCCACGAGATCCGTGCCGCAGCTAACGCATTAAGTTCCCCGCCTGGGGAGTACGGCCGCAAGGCTAAAACTCAAAGGAATTGACGGGGGCCCGCACAAGCGGCGGAGCATGTGGATTAATTCGATGCAACGCGAAGAACCTTACCAAGGCTTGACATATGCCGGAAACATTCAGAGATGGGTGCCCCGCAAGGTCGGTATACAGGTGGTGCATGGTTGTCGTCAGCTCGTGTCGTGAGATGTTGGGTTAAGTCCCGCAACGAGCGCAACCCTCGTTCTATGTTGCCAGCACGTAATGGTGGGGACTCATAGGAGACTGCCGGGGTCAACTCGGA
ASV824	0	0	0	0	0	0	0	0	0	0	0	0	0	66	0	0	0	0	0	0	GTAGTCCACGCCGTAAACGATGAGTGCTAAGTGTTAGAGGGTTTCCGCCCTTTAGTGCTGCAGCTAACGCATTAAGCACTCCGCCTGGGGAGTACGGCCGCAAGGCTGAAACTCAAAGGAATTGACGGGGGCCCGCACAAGCGGTGGAGCATGTGGTTTAATTCGAAGCAACGCGAAGAACCTTACCAGGTCTTGACATCCTCTGACACTCCTAGAGATAGGACGTTCCCCTTCGGGGGACAGAGTGACAGGTGGTGCATGGTTGTCGTCAGCTCGTGTCGTGAGATGTTGGGTTAAGTCCCGCAACGAGCGCAACCCTTGATCTTAGTTGCCAGCATTCAGTTGGGCACTCTAAGGTGACTGCCGGTGACAAACCGGA
ASV825	19	0	0	0	0	16	0	16	0	0	0	0	0	11	0	0	3	0	0	0	GTAGTCCACGCCGTAAACGATGGGTGCTAGGTGTGGGGGGTGTCGACTCCCTCCGTGCCGAAGCTAACGCATTAAGCACCCCGCCTGGGGAGTACGGCCGCAAGGCTAAAACTCAAAGGAATTGACGGGGGCCCGCACAAGCAGCGGAGCATGTGGTTTAATTCGACGCGACGCGAAGAACCTTACCTGGGCTTGACATGCACGGGAATGTCGTAGAAATACGGCAGCCCTTCGGGGCTCGTGCACAGGTGTTGCATGGCTGTCGTCAGCTCGTGTCGTGAGATGTTGGGTTAAGTCCCGCAACGAGCGCAACCCCTGTCCCATGTTGCCAGCGTGAAAGACGGGGACTCATGGGAGACTGCCGGTGACAAATCGGA
ASV826	7	0	0	12	11	0	0	0	0	25	0	0	0	1	0	4	4	0	0	1	GTAGTCCACACCGTAAACGTTGGGCGCTAGGTGTGGGATCCATTCCACGGGTTCCGTGCCGCAGCTAACGCATTAAGCGCCCCGCCTGGGGAGTACGGCCGCAAGGCTAAAACTCAAAGGAATTGACGGGGGCCCGCACAAGCGGCGGAGCATGCGGATTAATTCGATGCAACGCGAAGAACCTTACCTGGGTTTGACATACGCCGGAAAGCATCAGAGATGGTGCCCCTTTTAGTCGGTGTACAGGTGGTGCATGGCTGTCGTCAGCTCGTGTCGTGAGATGTTGGGTTAAGTCCCGCAACGAGCGCAACCCTCGTCCTATGTTGCCAGCAATTCGGTTGGGGACTCATAGGAGACTGCCGGGGTCAACTCGGA
ASV827	2	0	0	0	8	0	9	6	0	0	0	16	0	0	11	0	13	0	0	0	GTAGTCCATGCCGTAAACGATGAGTGTTCGCCCTTGGTCTACGCGGATCAGGGGCCCAGCTAACGCGTGAAACACTCCGCCTGGGGAGTACGGTCGCAAGACCGAAACTCAAAGGAATTGACGGGGGCCCGCACAAGCGGCGGAGCATGTGGCTTAATTCGACGCAACGCGAAGAACCTTACCAAGGCTTGACATACACCGGAAAGCATTAGAGATAGTGCCCCCCTTGTGGTCGGTGTACAGGTGGTGCATGGCTGTCGTCAGCTCGTGTCGTGAGATGTTGGGTTAAGTCCCGCAACGAGCGCAACCCCTGTCCTGTGTTGCCAGCAGGCCCTTGTGGTGCTGGGGACTCACGGGAGACCGCCGGGGTCAACTCGGA
ASV828	0	0	19	0	0	0	0	46	0	0	0	0	0	0	0	0	0	0	0	0	GTAGTCCACGCCCTAAACGATGTCTACTAGTTGTCGGGTCTTAATTGACTTGGTAACGCAGCTAACGCGTGAAGTAGACCGCCTGGGGAGTACGGTCGCAAGATTAAAACTCAAAGGAATTGACGGGGACCCGCACAAGCGGTGGATGATGTGGATTAATTCGATGCAACGCGAAAAACCTTACCTACCCTTGACATGTCTGGAATCCCGCTGAGAGGTGGGAGTGCTCGAAAGAGAGCCAGAACACAGGTGCTGCATGGCTGTCGTCAGCTCGTGTCGTGAGATGTTGGGTTAAGTCCCGCAACGAGCGCAACCCTTGTCATTAGTTGCTACGAAAGGGCACTCTAATGAGACTGCCGGTGACAAACCGGA
ASV829	0	0	0	0	0	12	0	0	0	0	0	0	0	46	7	0	0	0	0	0	GTAGTCCACGCCCTAAACGATGTCAACTGGTTGTTGGACGGCTTGCTGTTCAGTAACGAAGCTAACGCGTGAAGTTGACCGCCTGGGGAGTACGGCCGCAAGGTTGAAACTCAAAGGAATTGACGGGGACCCGCACAAGCGGTGGATGATGTGGTTTAATTCGATGCAACGCGAAAAACCTTACCTACCCTTGACATGTCAGGAATCCTGTAGAGATATGGGAGTGCTCGAAAGAGAATCTGAACACAGGTGCTGCATGGCCGTCGTCAGCTCGTGTCGTGAGATGTTGGGTTAAGTCCCGCAACGAGCGCAACCCTTATCATTAGTTGCTACGCAAGGGCACTCTAATGAGACTGCCGGTGACAAACCGGA
ASV830	0	0	0	0	0	0	10	0	14	0	0	0	0	0	10	12	0	0	11	8	GTAGTCCACGCCCTAAACGATGTCTACTAGTTGTCGGGACTTAATTGTCTTGGTAACGCAGCTAACGCGTGAAGTAGACCGCCTGGGGAGTACGGTCGCAAGATTAAAACTCAAAGGAATTGACGGGGACCCGCACAAGCGGTGGATGATGTGGATTAATTCGATGCAACGCGAAAAACCTTACCTACCCTTGACATGGCAGGAATCCTGAAGAGATTTAGGAGTGCTCGCAAGAGAACCTGCACACAGGTGCTGCATGGCTGTCGTCAGCTCGTGTCGTGAGATGTTGGGTTAAGTCCCGCAACGAGCGCAACCCTTGTCATTAGTTGCTACGAAAGGGCACTCTAATGAGACTGCCGGTGACAAACCGGA
ASV831	0	0	0	0	0	0	0	65	0	0	0	0	0	0	0	0	0	0	0	0	GTAGTCCACGCCCTAAACGATGTCAACTGGTTGTTGGGTGGGTTTCTACTCAGTAACGTAGCTAACGCGTGAAGTTGACCGCCTGGGGAGTACGGCCGCAAGGTTGAAACTCAAAGGAATTGACGGGGACCCGCACAAGCGGTGGATGATGTGGTTTAATTCGATGCAACGCGAAAAACCTTACCTACCCTTGACATGCCAGGAATGCCTTAGAGATGAGGCAGTGCCCGAAAGGGAGCCTGGACACAGGTGCTGCATGGCCGTCGTCAGCTCGTGTCGTGAGATGTTGGGTTAAGTCCCGCAACGAGCGCAACCCTTGCCATTAGTTGCTACGAAAGGGCACTCTAATGGGACTGCCGGTGACAAACCGGA
ASV832	0	0	0	0	0	0	0	65	0	0	0	0	0	0	0	0	0	0	0	0	GTAGTCCACGCTGTAAACGATGATTACTCGATGTCGGCGATAAACTGTCGGCGTCTTAGCGAAAGCGTTAAGTAATCCACCTGGGGAGTACGCCCGCAAGGGTGAAACTCAAAGGAATTGACGGGGGCCCGCACAAGCGGTGGAGCATGTGGTTTAATTCGATGATACGCGAGGAACCTTACCTAGGCTAGAATGCGCGTGACCGCCCCAGAGATGGGGCTTTCCTTCGGGACACAAAGCAAGGTGCTGCATGGCCGTCGTCAGCTCGTGCCGTGAGGTGTTGGGTTAAGTCCCGCAACGAGCGCAACCCCTATCTTTAGTTGCCAGCACATTATGGTGGGGACTCTAAAGAGACTGCCTGCGCAAGCAGTGA
ASV833	0	0	0	0	0	0	0	47	18	0	0	0	0	0	0	0	0	0	0	0	GTAGTCCACGCCGTAAACGATGAATGCTAGCCGTTGGCGAGCTTGCTCGTCAGTGGCGCAGCTAACGCTTTAAGCATTCCGCCTGGGGAGTACGGTCGCAAGATTAAAACTCAAAGGAATTGACGGGGGCCCGCACAAGCGGTGGAGCATGTGGTTCAATTCGAAGCAACGCGCAGAACCTTACCAGCCCTTGACATCCCGGTCGCGGACACCAGAGACGGTGTCCTTCAGTTCGGCTGGACCGGAGACAGGTGCTGCATGGCTGTCGTCAGCTCGTGTCGTGAGATGTTGGGTTAAGTCCCGCAACGAGCGCAACCCTCGCCCTTAGTTGCCATCATTTAGTTGGGCACTCTAAGGGGACTGCCGGTGATAAGCCGGA
ASV834	0	0	0	0	0	0	0	0	31	0	0	19	0	0	0	15	0	0	0	0	GTAGTCCACGCCCTAAACGATGTCTACTAGTTGTCGGGTCTTAATTGACTTGGTAACGCAGCTAACGCGTGAAGTAGACCGCCTGGGGAGTACGGTCGCAAGATTAAAACTCAAAGGAATTGACGGGGACCCGCACAAGCGGTGGATGATGTGGATTAATTCGATGCAACGCGAAAAACCTTACCTACCCTTGACATGTCAGGAATCCTCGAGAGATCGGGGAGTGCCCGAAAGGGAGCCTGAACACAGGTGCTGCATGGCTGTCGTCAGCTCGTGTCGTGAGATGTTGGGTTAAGTCCCGCAACGAGCGCAACCCTTGTCATTAGTTGCTACGCAAGAGCACTCTAATGAGACTGCCGGTGACAAACCGGA
ASV835	26	0	7	0	19	1	0	0	0	0	0	0	0	11	0	0	0	0	0	0	GTAGTCTATGCTGTAAACGATGTGCACTTGGTGTTGGGCCGATTAGGTTCAGTGCCGAAGCTAACGCGATAAGTGCACCGCCTGGGGAGTATGCCCGCAAGGGTGAAACTCAAAGGAATTGACGGGGGCCCGCACAAGCGGTGGATTATGTGGTTTAATTCGATGATACGCGAGGAACCTTACCAGGGTTTGACATGCTCAGGAATCATTCAGCGATGGGTGAGCCCGCAAGGGTCTGAGCACAGGTGCTGCATGGCTGTCGTCAGCTCGTGCCGTGAGGTGTTGGGTTAAGTCCCGCAACGAGCGCAACCCCTATTGCCAGTTACCATCATTAAGTTGGGGACTCTGGCGAGACTGCCGGTGACAAACCGGA
ASV836	20	0	10	0	0	10	0	0	0	0	0	0	0	0	22	0	2	0	0	0	GTAGTCCACGCCGTAAACTATGAGAGCTAGCCGTTGGGGGGTTTACTCCTCAGTGGCGCAGCTAACGCATTAAGCTCTCCGCCTGGGGAGTACGGTCGCAAGATTAAAACTCAAAGGAATTGACGGGGGCCCGCACAAGCGGTGGAGCATGTGGTTTAATTCGAAGCAACGCGAAGAACCTTACCAGCCCTTGACATCCCGGTCGCGACTTTCAGAGATGATCGTCTTCAGTTCGGCTGGACCGGTGACAGGTGCTGCATGGCTGTCGTCAGCTCGTGTCGTGAGATGTTGGGTTAAGTCCCGCAACGAGCGCAACCCTCGCCTTTAGTTGCCATCATTTAGTTGGGCACTCTAGAGGGACTGCCGGTGATAAGCCGGA
ASV837	12	0	0	0	0	0	18	27	0	0	0	0	0	0	0	7	0	0	0	0	GTAGTCCACGCCGTAAACGGTGGGCGCTAGGTGTGGGTTCCTTCCACGGGATCTGTGCCGTAGCTAACGCATTAAGCGCCCCGCCTGGGGAGTACGGCCGCAAGGCTAAAACTCAAAGGAATTGACGGGGGCCCGCACAAGCGGCGGAGCATGTGGATTAATTCGATGCAACGCGAAGAACCTTACCTGGGTTTGACATACACCGGAAAACCGTAGAGATACGGTCCCCCTTGTGGTCGGTGTACAGGTGGTGCATGGCTGTCGTCAGCTCGTGTCGTGAGATGTTGGGTTAAGTCCCGCAACGAGCGCAACCCTTGTCTTATGTTGCCAGCGCGTTATGGCGGGGACTCGTAAGAGACTGCCGGGGTCAACTCGGA
ASV838	0	28	0	0	0	0	0	36	0	0	0	0	0	0	0	0	0	0	0	0	GTAGTCCACACCGTAAACGTTGGGCGCTAGGTGTGGGGTCCATTCCACGGATTCCGTGCCGCAGCTAACGCATTAAGCGCCCCGCCTGGGGAGTACGGCCGCAAGGCTAAAACTCAAAGGAATTGACGGGGGCCCGCACAAGCGGCGGAGCATGCGGATTAATTCGATGCAACGCGAAGAACCTTACCTGGGTTTGACATACACCCTGCCGCCTCAGAGATGGGGCTTCTTTTGGGGGTGTACAGGTGGTGCATGGCTGTCGTCAGCTCGTGTCGTGAGATGTTGGGTTAAGTCCCGCAACGAGCGCAACCCTCGTTCTATGTTGCCAGCACGTAATGGTGGGGACTCATAGGAGACTGCCGGGGTCAACTCGGA
ASV839	0	0	0	0	0	0	0	64	0	0	0	0	0	0	0	0	0	0	0	0	GTAGTCCACGCCCTAAACGATGTCAACTAGTTGTCGGGGATTAATTTCCTTGGTAACGCAGCTAACGCGTGAAGTTGACCGCCTGGGGAGTACGGTCGCAAGATTAAAACTCAAAGGAATTGACGGGGACCCGCACAAGCGGTGGATGATGTGGATTAATTCGATGCAACGCGAAAAACCTTACCTACCCTTGACATGGCCGGAAGCTCCCAGAGATGGGAGTGTGCTCGAAAGAGAACCGGCGCACAGGTGCTGCATGGCTGTCGTCAGCTCGTGTCGTGAGATGTTGGGTTAAGTCCCGCAACGAGCGCAACCCTTGTCATTAGTTGCTACGAAAGGGCACTCTAATGAGACTGCCGGTGACAAACCGGA
ASV840	0	0	0	0	0	0	0	0	0	0	0	0	0	0	13	51	0	0	0	0	GTAGTCCACGCCGTAAACGATGTCAACTAGCCGTTGGGATCCTTGAGATCTTAGTGGCGCAGCTAACGCATTAAGTTGACCGCCTGGGGAGTACGGCCGCAAGGTTAAAACTCAAATGAATTGACGGGGGCCCGCACAAGCGGTGGAGCATGTGGTTTAATTCGAAGCAACGCGAAGAACCTTACCTGGCCTTGACATGCTGAGAACTTTCCAGAGATGGATTGGTGCCTTCGGGAACTCAGACACAGGTGCTGCATGGCTGTCGTCAGCTCGTGTCGTGAGATGTTGGGTTAAGTCCCGTAACGAGCGCAACCCTTGTCCTTAGTTACCAGCACATTATGGTGGGCACTCTAAGGAGACTGCCGGTGACAAACCGGA
ASV841	0	0	0	12	0	0	0	0	0	0	0	0	0	51	0	0	0	0	0	0	GTAGTCCACCCCGTAAACGTTGGGAACTAGTTGTGGGATCCATTCCACGGATTCCGTGACGCAGCTAACGCATTAAGTTCCCCGCCTGGGGAGTACGGCCGCAAGGCTAAAACTCAAAGGAATTGACGGGGACCCGCACAAGCGGCGGAGCATGCGGATTAATTCGATGCAACGCGAAGAACCTTACCAAGGCTTGACATATACGAGAACGGGCTAGAAATAGTCAACTCTTTGGACACTCGTAAACAGGTGGTGCATGGTTGTCGTCAGCTCGTGTCGTGAGATGTTGGGTTAAGTCCCGCAACGAGCGCAACCCTCGTTCTATGTTGCCAGCACGTAATGGTGGGAACTCATGGGATACTGCCGGGGTCAACTCGGA
ASV842	0	0	0	0	20	12	8	0	0	0	0	0	0	0	0	13	0	0	10	0	GTAGTCCACGCCGTAAACTATGCACACAAGCTGTAGTGGGATTTTACTCCTGCTGTGGCGAAGCTAACGCAATTAGTGTGCCGCCTGGGGAGTACGGTCGCAAGACTAAAACTCAAAGGAATTGACGGGGGCCCGCACAAGCGGTGGATTATGTGGTTTAATTCGAAGCAACGCGCAGAACCTTACCTAGGCTTGACATCCCACGACATCCGTAGAAATACGGCTTTGTAGCAATACACGTGGAGACAGGTGCTGCATGGCTGTCGTCAGCTCGTGTTGTGAAATGTTGGGTTAAGTCCCGCAACGAGCGCAACCCCTGGATTTAGTTGCCAGCATTAAGTTGGGCACTCTAAATTAACTGCCAGCGTTAAGCTGGA
ASV843	0	0	0	0	0	18	0	15	0	0	0	0	0	0	0	30	0	0	0	0	GTAGTCCACGCCGTAAACGATGGGTGCTAGGTGTGGGAGGTGTCGACTCCTCCCGTGCCGAAGCTAACGCATTAAGCACCCCGCCTGGGGAGTACGGCCGCAAGGCTAAAACTCAAAGGAATTGACGGGGGCCCGCACAAGCAGCGGAGCATGTGGTTTAATTCGACGCGACGCGAAGAACCTTACCAAGGCTTGACATGTATTTGAATGTCGGGGAAACTCGGCAGCCCTTCGGGGCAAATACACAGGTGGTGCATGGCTGTCGTCAGCTCGTGTCGTGAGATGTTGGGTTAAGTCCCGCAACGAGCGCAACCCCTGTCCCATGTTGCCAGCGTGAAAGACGGGGACTCATGGGAGACTGCCGGTGACAAATCGGA
ASV844	0	0	0	0	0	0	28	35	0	0	0	0	0	0	0	0	0	0	0	0	GTAGTCCACGCCCTAAACGATGTCAACTGGTTGTTGGGAAGGTTCCTTCTCAGTAACGTAGCTAACGCGTGAAGTTGACCGCCTGGGGAGTACGGCCGCAAGGTTGAAACTCAAAGGAATTGACGGGGACCCGCACAAGCGGTGGATGATGTGGTTTAATTCGATGCAACGCGAAAAACCTTACCTACCCTTGACATGCCAGGAATCCTGCAGAGATGTGGGAGTGCTCGAAAGAGAACCTGGACACAGGTGCTGCATGGCCGTCGTCAGCTCGTGTCGTGAGATGTTGGGTTAAGTCCCGCAACGAGCGCAACCCTTGTCATTAGTTGCTACGAAAGGGCACTCTAATGAGACTGCCGGTGACAAACCGGA
ASV845	0	0	0	0	0	0	0	0	0	0	0	0	0	0	0	63	0	0	0	0	GTAGTCCACGCCGTAAACGATGAATGCCAGCCGTTGGCCTGCTTGCAGGTCAGTGGCGCCGCTAACGCATTAAGCATTCCGCCTGGGGAGTACGGTCGCAAGATTAAAACTCAAAGGAATTGACGGGGGCCCGCACAAGCGGTGGAGCATGTGGTTTAATTCGAAGCAACGCGCAGAACCTTACCATCCCTTGACATGGCAGGATGGTCCGAGAGATCGGTCGTTCCCTTCGGGGACCTGCACACAGGTGCTGCATGGCTGTCGTCAGCTCGTGTCGTGAGATGTTGGGTTAAGTCCCGCAACGAGCGCAACCCACGTCCTTAGTTGCCATCATTCAGTTGGGCACTCTAGGGAGACTGCCGGTGATAAGCCGCGA
ASV846	29	0	0	0	0	9	7	17	0	0	0	0	0	0	0	0	0	0	0	0	GTAGTCCACGCCGTAAACGATGAATGCTAGCCGTTGGCGAGCTTGCTCGTCAGTGGCGCAGCTAACGCTTTAAGCATTCCGCCTGGGGAGTACGGTCGCAAGATTAAAACTCAAAGGAATTGACGGGGGCCCGCACAAGCGGTGGAGCATGTGGTTCAATTCGAAGCAACGCGCAGAACCTTACCAGCCCTTGACATGTCCCGTATGGATTTCAGAGATGAGATCCTTCAGTTCGGCTGGCGGGAACACAGGTGCTGCATGGCTGTCGTCAGCTCGTGTCGTGAGATGTTGGGTTAAGTCCCGCAACGAGCGCAACCCTCGGCCTTAGTTGCCATCATTTAGTTGGGCACTCTAAGGCGACTGCCGGTGATAAGCCGGA
ASV847	8	0	0	0	0	33	0	0	0	0	0	9	0	0	0	9	0	0	3	0	GTAGTCCTTGCCGTAAACGATGCATACTTGGTGTAGTCGGTCTCAACCCCGATTGTGCCGTAGCTAACGCGTTAAGTATGCCACCTGGGGAGTACGCCCGCAAGGGTGAAACTCAAAAGAATTGACGGGGGCCCGCACAAGCAGTGGAGCATGTGGTTTAATTCGATGCAACGCGAAGAACCTTACCCAGGCTTGACATGGACAGGACCGCACCAGAGATGGTGCTTCCCGCAAGGGCCTGTTCACAGGTGCTGCATGGCTGTCGTCAGCTCGTGCCGTGAGGTGTTGGGTTAAGTCCCGCAACGAGCGCAACCCTTGTCGCTAGTTACCAGCACGTAATGGTGGGGACTCTAGCGAGACTGCCTAGGTTAACTAGGA
ASV848	0	0	27	0	35	0	0	0	0	0	0	0	0	0	0	0	0	0	0	0	GTAGTCCATGCCGTAAACGGTGGGCGCTAGGTGTGAGTCCCTTCCACGGGGTTCGTGCCGTAGCTAACGCATTAAGCGCCCCGCCTGGGGAGTACGGCCGCAAGGCTAAAACTCAAAGGAATTGACGGGGGCCCGCACAAGCGGCGGAGCATGTGGATTAATTCGATGCAACGCGAAGAACCTTACCTGGGCTTGACATACACCAGATCGCCGTAGAGATACGGTTTCCCTTTGTGGTTGGTGTACAGGTGGTGCATGGTTGTCGTCAGCTCGTGTCGTGAGATGTTGGGTTAAGTCCCGCAACGAGCGCAACCCTTGTCTTATGTTGCCAGCAATTCGGTTGGGGACTCGTGAGAGACTGCCGGGGTTAACTCGGA
ASV849	0	0	0	0	20	19	0	0	23	0	0	0	0	0	0	0	0	0	0	0	GTAGTCCACGCCGTAAACGATGATTGCTAGTTGTCGGGGGATTTATCTCTCGGTGACGCAGCTAACGCATTAAGCAATCCGCCTGGGGAGTACGGTCGCAAGATTAAAACTCAAAGGAATTGACGGGGGCCCGCACAAGCGGTGGAGCATGTGGTTTAATTCGAAGCAACGCGCAGAACCTTACCACCTTTTGACATGCCTGGACCGCCAGAGAGATCTGGCTTTCCCTTCGGGGACTAGGACACAGGTGCTGCATGGCTGTCGTCAGCTCGTGTCGTGAGATGTTGGGTTAAGTCCCGCAACGAGCGCAACCCTCGCCATTAGTTGCCATCATTTAGTTGGGAACTCTAATGGGACTGCCGGTGCTAAGCCGGA
ASV850	0	0	0	0	0	8	0	0	0	54	0	0	0	0	0	0	0	0	0	0	GTAGTCCACGCCGTAAACTATGAGAGCTAGCCGTTGGGGGATTTATCCCTCAGTGGCGCAGCTAACGCATTAAGCTCTCCGCCTGGGGAGTACGGTCGCAAGATTAAAACTCAAAGGAATTGACGGGGGCCCGCACAAGCGGTGGAGCATGTGGTTTAATTCGAAGCAACGCGAAGAACCTTACCAGCCCTTGACATGGCAGGACGATTTCCGGAGACGGATTTCTTCACTTCGGTGACCTGCACACAGGTGCTGCATGGCTGTCGTCAGCTCGTGTCGTGAGATGTTGGGTTAAGTCCCGCAACGAGCGCAACCCTCGCCTTTAGTTGCCATCATTTAGTTGGGCACTCTAGAGGGACTGCCGGTGATAAGCCGGA
ASV851	0	0	0	0	0	0	0	39	23	0	0	0	0	0	0	0	0	0	0	0	GTAGTCCACGCCCTAAACGATGTCTACTAGTTGTCGGGTCTTAATTGACTTGGTAACGCAGCTAACGCGTGAAGTAGACCGCCTGGGGAGTACGGTCGCAAGATTAAAACTCAAAGGAATTGACGGGGACCCGCACAAGCGGTGGATGATGTGGATTAATTCGATGCAACGCGAAAAACCTTACCTACCCTTGACATGTCAGGAACCTCCGAGAGATTGGAGGGTGCTCGAAAGAGAGCCTGAACACAGGTGCTGCATGGCTGTCGTCAGCTCGTGTCGTGAGATGTTGGGTTAAGTCCCGCAACGAGCGCAACCCTTGTCATTAGTTGCTACGAAAGGGCACTCTAATGAGACTGCCGGTGACAAACCGGA
ASV852	0	0	0	0	0	0	0	11	0	0	0	0	0	28	0	0	0	0	0	23	GTAGTCCACGCCGTAAACGATGAATGCTAGACGCTGGGGAGCATGCTCTTCGGTGTCGCAGCTAACGCATTAAGCATTCCGCCTGGGGAGTACGGTCGCAAGATTAAAACTCAAAGGAATTGACGGGGGCCCGCACAAGCGGTGGAGCATGTGGTTTAATTCGAAGCAACGCGAAGAACCTTACCAACCCTTGACATGGGACGTATGGGCTCGAGAGATCGGGTCCTTCAGTTCGGCTGGCGTCCACACAGGTGCTGCATGGCTGTCGTCAGCTCGTGTCGTGAGATGTTGGGTTAAGTCCCGCAACGAGCGCAACCCTCATCTTCAGTTGCCATCATTTAGTTGGGCACTCTGAAGAAACTGCCGGTGACAAGCCGGA
ASV853	0	0	0	0	0	0	0	0	62	0	0	0	0	0	0	0	0	0	0	0	GTAGTCCACGCCGTAAACGATGTGTACCCGGCGCTGGGCGGTGATTGCGCCGCTCGGTGCCCCAGCTTACGCGATGAGTACACCGCCTGGGGACTACGGCCGCAAGGCTAAAACTCAAAGGAATTGACGGGGGCCCGCACAAGCAGCGGAGCGTGTGGTTTAATTCGACGCAACACGCAGAACCTTACCCAGATTGGACATGCACCTGCAGGTTAGGGAAACCTGACCGCCTTCGAGGGTGGTGCACCGGTGCTGCATGGCTGTCGTCAGCTCGTGTCGTGAGATGTTGGGTTAAGTCCCGCAACGAGCGCAACCCTTGCCCGATGTTACACGTGTCATCGGGGACTGCCGTGGTCTGACCACGGA
ASV854	0	0	0	0	0	0	0	0	0	62	0	0	0	0	0	0	0	0	0	0	GTAGTCCATGCCGTAAACGTTGGGCGCTAGGTGTGGGGCTCGTCCACGAGTTCTGTGCCGCAGCTAACGCATTAAGCGCCCCGCCTGGGGAGTACGGCCGCAAGGCTAAAACTCAAAGGAATTGACGGGGGCCCGCACAAGCGGCGGAGCATGCGGATTAATTCGATGCAACGCGAAGAACCTTACCAAGGCTTGACATACGCCGGTAACTGCCAGAGATGGTGGCCCCGTAAGGTCGGTGTACAGGTGGTGCATGGTTGTCGTCAGCTCGTGTCGTGAGATGTTGGGTTAAGTCCCGCAACGAGCGCAACCCTCGTTCTATGTTGCCAGCACGTGATGGTGGGGACTCATAGGAGACTGCCGGGGTCAACTCGGA
ASV855	0	0	0	0	0	0	0	0	0	0	0	0	26	0	36	0	0	0	0	0	GTAGTCCACGCCCTAAACGATGCGAACTGGATGTTGGGTGCAACTTGGCACCCAGTATCGAAGCTAACGCGTTAAGTTCGCCGCCTGGGGAGTACGGTCGCAAGACTGAAACTCAAAGGAATTGACGGGGGCCCGCACAAGCGGTGGAGTATGTGGTTTAATTCGATGCAACGCGAAGAACCTTACCTGGTCTTGACATCCACGGAACTTTCCAGAGATGGATTGGTGCCTTCGGGAACCGTGAGACAGGTGCTGCATGGCTGTCGTCAGCTCGTGTCGTGAGATGTTGGGTTAAGTCCCGCAACGAGCGCAACCCTTGTCCTTAGTTGCCAGCACGTAATGGTGGGAACTCTAAGGAGACCGCCGGTGACAAACCGGA
ASV856	38	0	0	0	0	0	0	23	0	0	0	0	0	0	0	0	0	0	0	0	GTAGTCCATGCCGTAAACGTTGGGCACTAGGTGTGGGGTCCATTCCACGGATTCCGTGCCGCAGCAAACGCATTAAGTGCCCCGCCTGGGGAGTACGGCCGCAAGGCTAAAACTCAAAGAAATTGACGGGGGCCCGCACAAGCGGCGGAGCATGCGGATTAATTCGATGCAACGCGAAGAACCTTACCAAGGCTTGACATGCACCTGTAACGTCCAGAGATGGGCGCCCCGTAAGGCTGGTGCACAGGTGGTGCATGGTTGTCGTCAGCTCGTGTCGTGAGATGTTGGGTTAAGTCCCGCAACGAGCGCAACCCTCGTCCCATGTTGCCAGCGGGTTATGCCGGGGACTCATGGGAGACTGCCGGGGTCAACTCGGA
ASV857	0	26	0	17	0	4	0	0	0	0	0	0	0	0	0	0	0	0	14	0	GTAGTCCACGCCGTAAACGATGAGTGCTAAGTGTTAGGGGGTTTCCGCCCCTTAGTGCTGCAGCTAACGCATTAAGCACTCCGCCTGGGGAGTACGGCCGCAAGGCTTAAACTCAAAGGAATTGACGGGGACCCGCACAAGCGGTGGAGCATGTGGTTTAATTCGAAGCAACGCGAAGAACCTTACCAAATCTTGACATCCTTTGACCGCTCTAGAGATAGAGTCTTCCCCTTCGGGGGACAAAGTGACAGGTGGTGCATGGTTGTCGTCAGCTCGTGTCGTGAGATGTTGGGTTAAGTCCCGCAACGAGCGCAACCCTTAAGCTTAGTTGCCATCATTAAGTTGGGCACTCTAAGTTGACTGCCGGTGACAAACCGGA
ASV858	0	0	43	0	0	0	0	4	0	0	0	0	0	0	0	0	0	0	14	0	GTAGTCCACGCCGTAAACGATGAGCACTAGTTATTGGGGGTATTGACTCCCTCAGTGACGCAGCTAACGCATTAAGTGCTCCGCCTGGGGAGTACGGTCGCAAGACTAAAACTCAAACAAATTGACGGGGGCCCGCACAAGCGGTGGATTATGTGGTTTAATTCGAAGCAACGCGCAGAACCTTACCTAGGCTTGAACTCCTACGAACCTGTTGTAATGGACGGGGTGCCCGCAAGGGAATGTAGTGAGAGGTGCTGCATGGCTGTCGTCAGCTCGTGTTGTGAAATGTTGGGTTAAGTCTCGCAACGAGCGCAACCCCTATCGTCTGTTGCCAGCATTAAGTTGGGCACTCTGACGAGACTGCCTGGGTTAACCAGGA
ASV859	0	0	14	0	0	28	0	0	0	19	0	0	0	0	0	0	0	0	0	0	GTAGTCCACGCCGTAAACTATGAGAGCTAGCCGTTGGGGGGTTTACCTTTCAGTGGCGCAGCTAACGCATTAAGCTCTCCGCCTGGGGAGTACGGTCGCAAGATTAAAACTCAAAGGAATTGACGGGGGCCCGCACAAGCGGTGGAGCATGTGGTTTAATTCGAAGCAACGCGAAGAACCTTACCAGCTCTTGACATCCCGGTCGCGACTTTCAGAGATGATCGTCTTCAGTTCGGCTGGACCGGTGACAGGTGCTGCATGGCTGTCGTCAGCTCGTGTCGTGAGATGTTGGGTTAAGTCCCGCAACGAGCGCAACCCTCGCCTTTAGTTGCCATCATTTAGTTGGGCACTCTAGAGGGACTGCCGGTGATAAGCCGGA
ASV860	0	0	10	0	0	0	0	0	0	51	0	0	0	0	0	0	0	0	0	0	GTAGTCCACGCTGTAAACGATGAGAACTAGATGTTGGGAAGCGAAGCTTCTTAGTATCGTAGCTAACGCGCTAAGTTCTCCGCCTGGGGAGTACGGCCGCAAGGTTAAAACTCAAAGAAATTGACGGGGGCCCGCACAAGCGGTGGAGCATGTGGTTTAATTCGATGCAACGCGAAGAACCTTACCTCCCCTTGACATCCTAGGAACCTGGCTGAAAGGCTGGGGTGCCGAAAGGAACCTGGAGACAGGTGCTGCATGGCTGTCGTCAGCTCGTGTCGTGAGATGTTGGGTTAAGTCCCGTAACGAGCGCAACCCTTGTTCTTAGTTACCAGCACGTAATGGTGGGCACTCTAAGAAGACTGCCGGTGACAAACCGGA
ASV861	0	0	6	0	10	0	0	9	16	0	0	0	0	0	0	0	20	0	0	0	GTAGTCCACGCCGTAAACGATGATAACTAGCTGTCCGGGGACATGGTCTTTGGGTGGCGCAGCTAACGCATTAAGTTATCCGCCTGGGGAGTACGGTCGCAAGATTAAAACTCAAAGGAATTGACGGGGGCCTGCACAAGCGGTGGAGCATGTGGTTTAATTCGAAGCAACGCGCAGAACCTTACCAGCGTTTGACATGTCCGGACGACTTCTGGAGACAGATTTCTTCCCTTCGGGGACTGGAACACAGGTGCTGCATGGCTGTCGTCAGCTCGTGTCGTGAGATGTTGGGTTAAGTCCCGCAACGAGCGCAACCCTCGCCTTTAGTTACCATCATTTAGTTGGGTACTCTAAAGGAACCGCCGGTGATAAGCCGGA
ASV862	0	0	0	12	0	0	0	9	0	0	0	0	0	0	0	0	12	0	21	7	GTAGTCCACGCCGTAAACATTGGGCGCTAGGTGTGGGGACTGTTTCCACGGTTTCCGTGCCGTAGCTAACGCATTAAGCGCCCCGCCTGGGGAGTACGGCCGCAAGGCTAAAACTCAAAGGAATTGACGGGGGCCCGCACAAGCGGCGGAGCATGTGGATTAATTCGATGCAACGCGAAGAACCTTACCTGGGTTTGACATGCACCGGATCGCCTCAGAGATGGGGTTTTCTTCGGACTGGTGTACAGGTGGTGCATGGCTGTCGTCAGCTCGTGTCGTGAGATGTTGGGTTAAGTCCCGCAACGAGCGCAACCCTTGTCCTGTGTTGCCAGCATGCCCTTCGGGGTGATGGGGACTCACAGGAGACCGCCGGGGTCAACTCGGA
ASV863	0	0	0	0	13	18	8	13	0	0	0	0	0	0	9	0	0	0	0	0	GTAGTCCACGCCGTAAACGTTGAGTGCTAGGTGTTAGGGGTTTCGATGCCCTTAGTGCCGAAGCAAACGCATTAAGCACTCCGCCTGGGGAGTACGACCGCAAGGTTGAAACTCAAAGGAATTGACGGGGGCCCGCACAAGCGGTGGAGCATGTGGTTTAATTCGACGCAACGCGAAGAACCTTACCAGGTCTTGACATCTTTTGCTACTTCCAGAGATGGAAGGTTCCCCTTCGGGGGACAAAATGACAGGTGGTGCATGGTTGTCGTCAGCTCGTGTCGTGAGATGTTGGGTTAAGTCCCGCAACGAGCGCAACCCTTAACCTTAGTTGCCAGCATTCAGTTGGGCACTCTAGGGTGACTGCCGGTGACAAACCGGA
ASV864	0	0	0	0	0	0	51	0	0	0	0	0	0	0	10	0	0	0	0	0	GTAGTCCACGCCCTAAACGATGTCTACTAGTTGTCGGGTTTTAATTAACTTGGTAACGCAGCTAACGCGTGAAGTAGACCGCCTGGGGAGTACGGTCGCAAGATTAAAACTCAAAGGAATTGACGGGGACCCGCACAAGCGGTGGATGATGTGGATTAATTCGATGCAACGCGAAAAACCTTACCTACCCTTGACATGTCAGGAATCCTGGAGAGATCTGGGAGTGCCCGAAAGGGAACCTGAACACAGGTGCTGCATGGCTGTCGTCAGCTCGTGTCGTGAGATGTTGGGTTAAGTCCCGCAACGAGCGCAACCCTTGTCATTAGTTGCTACGCAAGAGCACTCTAATGAGACTGCCGGTGACAAACCGGA
ASV865	0	0	0	0	0	0	0	61	0	0	0	0	0	0	0	0	0	0	0	0	GTAGTCCACGCCGTAAACGATGGGTGCTAGATGTCACGGGATTTGACCCCTGTGGCGTCGTAGCTAACGCGTTAAGCACCCCGCCTGGGAAGTACGGTCGCAAGACTAAAACTCAAAGGAATTGACGGGGGCCCGCACAAGCGGTGGAGCATGTGGTTTAATTCGACGCAACGCGAAGAACCTTACCTGGGCTAGAAAACGCGAGAAGCCTGCCGAAAGGCGGGGGTGCTCTTCGGAGAACTCGTGGTTAGGTGCTGCATGGCTGTCGTCAGCTCGTGTCGTGAGATGTTGGGTTAAGTCCCGCAACGAGCGCAACCCCTATCGTTAGTTGCCATCATTCAGTTGGGCACTCTAGCGAGACTGCCGACTCAAATCGGA
ASV866	0	0	0	0	0	0	0	42	0	0	0	0	0	0	19	0	0	0	0	0	GTAGTCCACGCCGTAAACGATGGGCACTAGGCGCTTGGGGGAGCGACCCCCCGAGGGCCGGCGCTAACGCATTAAGTGCCCCGCCTGGGGAGTACGGCCGCAAGGCTGAAACTCAAAGGAATTGACGGGGGCCCGCACAAGCGGTGGAGCATGTGGTTTAATTCGACGCAACGCGAAGAACCTTACCTAGGCTTGACATACACGGGAAACCCTCGAGAAACCGGGGGCCCTCTTCGGAGCCCGTGCACAGGTGCTGCATGGCTGTCGTCAGCTCGTGTCGTGAGATGTTGGGTTAAGTCCCGCAACGAGCGCAACCCCTGTCTCTAGTTGCCAGCGCGTCATGGCGGGGACTCTAGAGAGACTGCCGGTGCCAAACCGGA
ASV867	0	0	0	0	0	0	0	12	0	0	0	0	0	0	18	3	0	28	0	0	GTAGTCCATGCCGTAAACGGTGGGCGCTAGGTGTGAGTCCCTTCCACGGGGTTCGTGCCGTAGCTAACGCATTAAGCGCCCCGCCTGGGGAGTACGGCCGCAAGGCTAAAACTCAAAGGAATTGACGGGGGCCCGCACAAGCGGCGGAGCATGTGGATTAATTCGATGCAACGCGAAGAACCTTACCTGGGCTTGACATACACCAGATCGCTGCAGAGATGTAGTTTCCCTTTGTGGTTGGTGTACAGGTGGTGCATGGTTGTCGTCAGCTCGTGTCGTGAGATGTTGGGTTAAGTCCCGCAACGAGCGCAACCCTTGTCTTATGTTGCCAGCACGTTATGGTGGGGACTCGTGAGAGACTGCCGGGGTTAACTCGGA
ASV868	30	0	0	0	0	12	18	0	0	0	0	0	0	0	0	0	0	0	0	0	GTAGTCCACGCTGTAAACGATGCTAACTCGTTTTTGGGCTTTCGGGTTCAGAGACTAAGCGAAAGTGATAAGTTAGCCACCTGGGGAGTACGAACGCAAGTTTGAAACTCAAAGGAATTGACGGGGGCCCGCACAAGCGGTGGATTATGTGGTTTAATTCGATGATACGCGAGGAACCTTACCAAGGCTTAAATGGGAATTGATCGGTTTAGAAATAGACCTTCCTTCGGGCAATTTTCAAGGTGCTGCATGGTTGTCGTCAGCTCGTGCCGTGAGGTGTTAGGTTAAGTCCTGCAACGAGCGCAACCCCTGTTACTAGTTGCTACCATTAAGTTGAGGACTCTAGTAAGACTGCCTACGCAAGTAGAGA
ASV869	0	22	0	13	0	0	0	0	0	0	0	0	0	0	8	0	0	0	0	17	GTAGTCCATGCCGTAAACGTTGGGAACTAGATGTAGGGTCCATTCCACGGATTCTGTGTCGCAGCTAACGCATTAAGTTCCCCGCCTGGGGAGTACGGCCGCAAGGCTAAAACTCAAAGGAATTGACGGGGGCCCGCACAAGCGGCGGAGCATGCGGATTAATTCGATGCAACGCGAAGAACCTTACCAAGGCTTGACATATACGAGAACGGGCCAGAAATGGTCAACTCTTTGGACACTCGTAAACAGGTGGTGCATGGTTGTCGTCAGCTCGTGTCGTGAGATGTTGGGTTAAGTCCCGCAACGAGCGCAACCCTCGTTCTTTGTTGCCAGCACGTAATGGTGGGAACTCAAAGGAGACTGCCGGGGTCAACTCGGA
ASV870	0	17	0	0	0	0	0	29	0	0	0	0	0	0	0	0	0	0	14	0	GTAGTCCACGCCGTAAACTATGAGAGCTAGCCGTTGGGGGGTTTACCCTTCAGTGGCGCAGCTAACGCATTAAGCTCTCCGCCTGGGGAGTACGGTCGCAAGATTAAAACTCAAAGGAATTGACGGGGGCCCGCACAAGCGGTGGAGCATGTGGTTTAATTCGAAGCAACGCGAAGAACCTTACCAGCCCTTGACATCCCGGTCGCGGTTTTCAGAGATGATTACCTTCAGTTCGGCTGGACCGGTGACAGGTGCTGCATGGCTGTCGTCAGCTCGTGTCGTGAGATGTTGGGTTAAGTCCCGCAACGAGCGCAACCCTCGCCTTTAGTTGCCATCATTCAGTTGGGCACTCTAGAGGGACTGCCGGTGATAAGCCGGA
ASV871	0	0	0	0	7	0	0	8	19	0	0	0	0	0	0	0	6	0	0	20	GTAGTCCATGCCGTAAACGTTGGGCACTAGGTGTGGGGGACATTCCACGTTTTCCGCGCCGTAGCTAACGCATTAAGTGCCCCGCCTGGGGAGTACGGCCGCAAGGCTAAAACTCAAAGGAATTGACGGGGGCCCGCACAAGCGGCGGAGCATGCGGATTAATTCGATGCAACGCGAAGAACCTTACCAAGGCTTGACATGTTCCTGACCGCCGTAGAGATACGGTTTCCCCTTTGGGGCAGGTTCACAGGTGGTGCATGGTTGTCGTCAGCTCGTGTCGTGAGATGTTGGGTTAAGTCCCGCAACGAGCGCAACCCTCGTTCCATGTTGCCAGCAGCGCTTTCGGGTGGCTGGGGACTCATGGGAGACTGCCGGGGTCAACTCGGA
ASV872	0	0	0	0	0	0	0	32	0	0	0	9	0	0	0	19	0	0	0	0	GTAGTCCACGCCCTAAACGATGTCAACTGGTTGTTGGGTCTTCACTGACTCAGTAACGAAGCTAACGCGTGAAGTTGACCGCCTGGGGAGTACGGCCGCAAGGTTGAAACTCAAAGGAATTGACGGGGACCCGCACAAGCGGTGGATGATGTGGTTTAATTCGATGCAACGCGAAAAACCTTACCCACCTTTGACATGTACGGAATTTACCAGAGATGGTTTAGTGCTCGAAAGAGAACCGTAACACAGGTGCTGCATGGCTGTCGTCAGCTCGTGTCGTGAGATGTTGGGTTAAGTCCCGCAACGAGCGCAACCCTTGTCATTAGTTGCTACATTTAGTTGGGCACTCTAATGAGACTGCCGGTGACAAACCGGA
ASV873	0	0	0	0	0	0	0	28	0	21	0	0	0	0	0	0	0	0	0	11	GTAGTCCACGCCGTAAACTATGAGAGCTAGCCGTTGGAAGGTTTACCTTTCAGTGGCGCAGCTAACGCATTAAGCTCTCCGCCTGGGGAGTACGGTCGCAAGATTAAAACTCAAAGGAATTGACGGGGGCCCGCACAAGCGGTGGAGCATGTGGTTTAATTCGAAGCAACGCGAAGAACCTTACCAGCCCTTGACATGCCAGGACGACTTCCAGAGATGGATTTCTTCACTTCGGTGACCTGGACACAGGTGCTGCATGGCTGTCGTCAGCTCGTGTCGTGAGATGTTGGGTTAAGTCCCGCAACGAGCGCAACCCTCGCCTTTAGTTGCCATCATTTAGTTGGGCACTCTAGAGGGACTGCCGGTGATAAGCCGGA
ASV874	0	0	0	0	0	0	0	0	0	60	0	0	0	0	0	0	0	0	0	0	GTAGTCCACGCTGTAAACGATGTGTGCTGGATGTTGGGCGACCTAGTCGCTCAGTGTCGTAGCTAACGCGATAAGCACACCGCCTGGGGAGTACGGCCGCAAGGTTGAAACTCAAAGGAATTGACGGGGGCCCGCACAAGCGGTGGAGCATGTGGTTTAATTCGAAGCAACGCGCAGAACCTTACCAGGACTTGACATGGGAGTGCCGCGCGCAGAGATGCGCGTTCCCGCAAGGGCGCTCCGCACAGGTGCTGCATGGCTGTCGTCAGCTCGTGTCGTGAGATGTTGGGTTAAGTCCCGCAACGAGCGCAACCCTCGCCTTTAGTTGCCATCAGGTTTGGCTGGGCACTCTAAAGGAACTGCCGGTGACAAGCCGGA
ASV875	0	0	0	0	0	0	0	0	0	60	0	0	0	0	0	0	0	0	0	0	GTAGTCCACGCTGTAAACGATGAGAACTGGATGTTGGGGGAATAAAGCCCTTAGTATCGAAGCTAACGCGTTAAGTTCTCCGCCTGGGGAGTACGGTCGCAAGATTAAAACTCAAAGGAATTGACGGGGGCCCGCACAAGCGGTGGAGCATGTGGTTTAATTCGATGCAACGCGAAGAACCTTACCTACCCTTGACATGTCAAGAATTTTGCAGAGATGCGAGAGTGCCTTCGGGAACTTGAACACAGGTGCTGCATGGCTGTCGTCAGCTCGTGTCGTGAGATGTTGGGTTAAGTCCCGTAACGAGCGCAACCCTTGTCCTTAGTTACCAGCACGTAATGGTGGGAACTCTAAGGAGACTGCCGGTGATAAACCGGA
ASV876	0	0	0	0	0	0	0	0	0	32	0	0	0	0	0	0	0	28	0	0	GTAGTCCACGCCCTAAACGATGTCTACTAGTTGTCGGGTTTTAATTAACTTGGTAACGCAGCTAACGCGTGAAGTAGACCGCCTGGGGAGTACGGTCGCAAGATTAAAACTCAAAGGAATTGACGGGGACCCGCACAAGCGGTGGATGATGTGGATTAATTCGATGCAACGCGAAAAACCTTACCTACCCTTGACATGTCAGGAAGACCGGAGAGATTTGGTTGTGCCCGAAAGGGAACCTGAACACAGGTGCTGCATGGCTGTCGTCAGCTCGTGTCGTGAGATGTTGGGTTAAGTCCCGCAACGAGCGCAACCCTTGTCATTAGTTGCTACGCAAGAGCACTCTAATGAGACTGCCGGTGACAAACCGGA
ASV877	29	0	0	0	0	0	0	0	0	0	0	30	0	0	0	0	0	0	0	0	GTAGTCCACGCCGTAAACGTTGGGCGCTAGGTGTGGGGTCCTTCCACGGATTCCGTGCCGCAGCTAACGCATTAAGCGCCCCGCCTGGGGAGTACGGCCGCAAGGCTAAAACTCAAAGGAATTGACGGGGGCCCGCACAAGCGGCGGAGCATGTTGCTTAATTCGACGCAACGCGAAGAACCTTACCAAGGTTTGACATGCAGGGAAAAGCCGTAGAGATACGGTGTCCGTAAGGGTCCTGCACAGGTGGTGCATGGCTGTCGTCAGCTCGTGTCGTGAGATGTTGGGTTAAGTCCCGCAACGAGCGCAACCCTCGTCCTATGTTGCCAGCGGGTAATGCCGGGGACTCATAGGAGACTGCCGGGGTCAACTCGGA
ASV878	24	0	0	0	0	19	0	0	0	0	0	6	0	0	10	0	0	0	0	0	GTAGTCCACGCCCTAAACGATGCATATTTGGTGTGGGCCATTCATTTGGTCTGTGCCGGAGCTAACGCGTTAAATATGCCGCCTGGGGAGTACAGTCGCAAGGCTGAAACTCAAAGGAATTGACGGGGGCCCGCACAAGCGGTGGAGCATGTGGTTTAATTCGACGCAACGCGAAGAACCTTACCTGGGCTCGAAATGCTATGGACCAGCTGGTGAAAGCCGGCCTTCCCGCAAGGGACCGTAGTATAGGTGCTGCATGGCTGTCGTCAGCTCGTGTCGTGAGATGTTGGGTTAAGTCCCGCAACGAGCGCAACCCTTGTCCTGTGTTGCCATCATTCAGTTGGGAACTCGCAGGAGACCGCCAGGGATAACCTGGA
ASV879	22	7	0	17	0	9	0	0	0	0	0	0	0	0	0	0	0	0	4	0	GTAGTCCACGCTGTAAACGATGAGTGCTAGTTGTCGGCATGCATGCATGTCGGTGACGCAGCTAACGCATTAAGCACTCCGCCTGGGGAGTACGGTCGCAAGATTAAAACTCAAAGGAATTGACGGGGGCCCGCACAAGCGGTGGAGCATGTGGTTTAATTCGAAGCAACGCGCAGAACCTTACCACCTTTTGACATGCCTGGACCGGTGCAGAGATGCACTTTTCCCTTCGGGGACTAGGACACAGGTGCTGCATGGCTGTCGTCAGCTCGTGTCGTGAGATGTTGGGTTAAGTCCCGCAACGAGCGCAACCCTCGCTGTTAGTTGCCATCAGGTTTGGCTGGGCACTCTAACAGTACTGCCGAAGTTAATTCGGA
ASV880	20	0	0	22	0	0	0	0	0	17	0	0	0	0	0	0	0	0	0	0	GTAGTCCATGCCGTAAACGTTGGGCACTAGGTGTGGGGCTCATTCCACGAGTTCCGTGCCGCAGCAAACGCATTAAGTGCCCCGCCTGGGGAGTACGGCCGCAAGGCTAAAACTCAAAGGAATTGACGGGGGCCCGCACAAGCGGCGGAGCATGCGGATTAATTCGATGCAACGCGAAGAACCTTACCAAGGCTTGACATATACCGAAAACTCCTGGAGACAGGGGGTCCGCAAGGGCGGTATACAGGTGGTGCATGGTTGTCGTCAGCTCGTGTCGTGAGATGTTGGGTTAAGTCCCGCAACGAGCGCAACCCTCGTCCTATGTTGCCAGCACGTCATGGTGGGGACTCATAGGAGACTGCCGGGGTCAACTCGGA
ASV881	0	24	0	0	0	0	0	11	0	0	0	0	0	0	0	0	24	0	0	0	GTAGTCCACGCCGTAAACGGTGGGTACTAGGTGTGGGTTTCCTTCCTTGGGATCCGTGCCGTAGCTAACGCATTAAGTACCCCGCCTGGGGAGTACGGCCGCAAGGCTAAAACTCAAAGAAATTGACGGGGGCCCGCACAAGCGGCGGAGCATGTGGATTAATTCGATGCAACGCGAAGAACCTTACCTGGGTTTGACATGCACAGGACGCCGGCAGAGATGTCGGTTCCCTTGTGGCCTGTGTGCAGGTGGTGCATGGCTGTCGTCAGCTCGTGTCGTGAGATGTTGGGTTAAGTCCCGCAACGAGCGCAACCCTTGTCTCATGTTGCCAGCACGTAATGGTGGGGACTCGTGAGAGACTGCCGGGGTCAACTCGGA
ASV882	0	0	0	15	0	0	0	0	0	0	0	0	0	0	0	15	29	0	0	0	GTAGTCCACGCCGTAAACGATGAGTGCTAAGTGTTAGAGGGTTTCCGCCCTTTAGTGCTGCAGCTAACGCATTAAGCACTCCGCCTGGGGAGTACGGCCGCAAGGCTGAAACTCAAAGGAATTGACGGGGGCCCGCACAAGCGGTGGAGCATGTGGTTTAATTCGAAGCAACGCGAAGAACCTTACCAGGTCTTGACATCCTCTGACACTCCTAGAGATAGGACGTTCCCCTTCGGGGGACAGAGTGACAGGTGGTGCATGGTTGTCGTCAGCTCGTGTCGTGAGATGTTGGGTTAAGTCCCGCAACGAGCGCAACCCTTGAGATTAGTTGCCAGCATTTAGTTGGGCACTCTAATCTGACTGCCGGTGACAAACCGGA
ASV883	0	0	0	0	0	0	0	59	0	0	0	0	0	0	0	0	0	0	0	0	GTAGTCCTTGCCGTAAACGATGTATACTTGATGTATTCGGACTCAACCCCGAGTGCGTCGAAGCTAACGCGATAAGTATACCGCCTGGGGAGTACGCCCGCAAGGGTGAAACTCAAAAGAATTGACGGGGACCCGCACAAGCAGTGGAGCATGTGGTTTAATTCGATGCAACGCGAAGAACCTTACCCAGACTTGACATACAGAGGGATAGATTAGAGATAGTCTAGTCCGCAAGGACTTCTGTACAGGTGCTGCATGGCTGTCGTCAGCTCGTGCCGTGAGGTGTTGGGTTAAGTCCCGCAACGAGCGCAACCCTTATCGTTAGTTGCCAACAGGTAGTGCTGGGAACTCTAACGAGACTGCCCGGGTTAACCGGGA
ASV884	0	0	0	0	0	0	0	0	0	59	0	0	0	0	0	0	0	0	0	0	GTAGTCCACGCCGTAAACGATGGAAGCTAGCCGTTGGCAGGTTTACCTGTCGGTGGCGCAGCTAACGCATTAAGCTTCCCGCCTGGGGAGTACGGTCGCAAGATTAAAACTCAAAGGAATTGACGGGGGCCCGCACAAGCGGTGGAGCATGTGGTTTAATTCGAAGCAACGCGCAGAACCTTACCAGCCCTTGACTTCCCGGTCGCGGCCTCGAGAGATCGAGGTCTTCAGTTCGGCTGGACCGGTGACAGGTGCTGCATGGCTGTCGTCAGCTCGTGTCGTGAGATGTTGGGTTAAGTCCCGCAACGAGCGCAACCCTCGCCCTTAGTTGCCATCATTCAGTTGGGCACTCTAAGGGGACTGCCGGTGATAAGCCGAGA
ASV885	0	0	0	0	0	0	0	0	0	54	0	0	0	0	0	5	0	0	0	0	GTAGTCCACGCCGTAAACGATGTCGACTAGCCGTTGGGGACCTTAGAGTCCTTAGTGGCGCAGCTAACGCACTAAGTCGACCGCCTGGGGAGTACGGCCGCAAGGTTAAAACTCAAATGAATTGACGGGGGCCCGCACAAGCGGTGGAGCATGTGGTTTAATTCGATGCAACGCGAAGAACCTTACCACCCCTTGACATGCCAGGAACTTTCCAGAGATGGATGGGTGCCTTCGGGAGCCTGGACACAGGTGCTGCATGGCTGTCGTCAGCTCGTGTCGTGAGATGTTGGGTTAAGTCCCGTAACGAGCGCAACCCTTGTCCTTAGTTGCCAGCGCGTAATGGCGGGAACTCTAAGGAGACTGCCGGTGACAAACCGGA
ASV886	0	0	0	0	0	0	0	0	0	43	0	8	0	0	0	0	8	0	0	0	GTAGTCCACGCCGTAAACGATGGATGCTAGCCGTTGGGCAGCTTGCTGTTCAGTGGCGCAGCTAACGCATTAAGCATCCCGCCTGGGGAGTACGGCCGCAAGGTTGAAACTCAAAGGAATTGACGGGGGCCCGCACAAGCGGTGGAGCATGTGGTTTAATTCGACGCAACGCGCAGAACCTTACCAGGGTTTGACATCCTGCGACCGCTCCGTAATGGGAGTTTTCCCGCAAGGGACGCAGAGACAGGTGCTGCATGGCTGTCGTCAGCTCGTGTCGTGAGATGTTGGGTTAAGTCCCGCAACGAGCGCAACCCTCGCCTTTAGTTGCCATCATTCAGTTGGGCACTCTAGAGGGACCGCCGGCGACAAGCCGGA
ASV887	15	0	11	0	7	0	0	25	0	0	0	0	0	0	0	0	0	0	0	0	GTAGTCCACGCCGTAAACGATGGATACTAGGTGTGGGAGGTGTCGACTCCTCCCGTGCCGTCGCTAACGCACTAAGTATCCCGCCTGGGGAGTACGGCCGCAAGGCTAAAACTCAAAGGAATTGACGGGGGCCCGCACAAGCAGCGGAGCATGTGGTTTAATTCGACGCAACGCGAAGAACCTTACCTGGGCTTGACATGTCAGTGACCGCCGTGGAAACACGGTTTTCCTTCGGGACACTGTCACAGGTGGTGCATGGCTGTCGTCAGCTCGTGTCGTGAGATGTTGGGTTAAGTCCCGCAACGAGCGCAACCCCCGTCCTATGTTGCCAGCATTCAGTTGGGGACTCATAGGAGACTGCCGGTGACAAACCGGA
ASV888	10	0	18	0	0	0	0	7	0	23	0	0	0	0	0	0	0	0	0	0	GTAGTCCACGCCCTAAACGATGCATATTTGGTGTAGGTCATTCAGTTGATCTGTGCCGGAGCTAACGCGTTAAATATGCCGCCTGGGGAGTACAGTCGCAAGGCTGAAACTCAAAGGAATTGACGGGGGCCCGCACAAGCGGTGGAGCATGTGGTTCAATTCGACGCAACGCGAAGAACCTTACCTGGGCTCGAACGGCTTCTTAACGAGGGTGGAAACATCCTTATCCCGCAAGGGAGTGGAGTCGAGGTGCTGCATGGCTGTCGTCAGCTCGTGTCGTGAGATGTTGGGTTAAGTCCCGCAACGAGCGCAACCCTCGTCCTGTGTTGCCATGCCGAAAGGCGGAACTCGCAGGAGACCGCCAGCGATAAGCTGGA
ASV889	6	24	0	0	0	0	0	2	0	0	0	8	0	2	0	0	0	0	1	15	GTAGTCCACGCCGTAAACGGTGGGAACTAGGTGTGGGCCACATTCCACGTGGTCTGTGCCGCAGCTAACGCATTAAGTTCCCCGCCTGGGGAGTACGGCCGCAAGGCTAAAACTCAAAGGAATTGACGGGGGCCCGCACAAGCGGCGGAGCATGTGGCTTAATTCGATGCAACGCGAAGAACCTTACCTAGGCTTGACATGCAGGGAAATCTCGTAGAGATACGGGGTCCGTAAGGGCCTTGCACAGGTGGTGCATGGCTGTCGTCAGCTCGTGTCGTGAGATGTTGGGTTAAGTCCCGCAACGAGCGCAACCCTCGTCCTATGTTGCCAGCGAGTAATGTCGGGGACTCATAGGAGACTGCCGGGGTCAACTCGGA
ASV890	0	10	15	0	0	0	11	0	0	0	0	0	0	0	0	0	0	0	15	7	GTAGTCCACGCCCTAAACGATGTCAACTGGTTGTTGGGAATTTACTTTCTCAGTAACGAAGCTAACGCGTGAAGTTGACCGCCTGGGGAGTACGGCCGCAAGGTTAAAACTCAAAGGAATTGACGGGGACCCGCACAAGCGGTGGATGATGTGGTTTAATTCGATGCAACGCGAAAAACCTTACCCACCTTTGACATGTATGGAAGATCGCAGAGACGCGATTGTGCTCGAAAGAGAGCCATAACACAGGTGCTGCATGGCTGTCGTCAGCTCGTGTCGTGAGATGTTGGGTTAAGTCCCGCAACGAGCGCAACCCTTGTCATTAGTTGCTACATTCAGTTGGGCACTCTAATGAGACTGCCGGTGACAAACCGGA
ASV891	0	0	15	0	0	0	0	18	0	25	0	0	0	0	0	0	0	0	0	0	GTAGTCCATGCCGTAAACGTTGGGCACTAGGTGTGGGGGACATTCCACGTTTTCCGCGCCGTAGCTAACGCATTAAGTGCCCCGCCTGGGGAGTACGGCCGCAAGGCTAAAACTCAAAGGAATTGACGGGGGCCCGCACAAGCGGCGGAGCATGCGGATTAATTCGATGCAACGCGAAGAACCTTACCAAGGCTTGACATACACCGGATCGGCTCAGAGATGGGTTTTCCTCCTTGTGGGGCTGGTGTACAGGTGGTGCATGGTTGTCGTCAGCTCGTGTCGTGAGATGTTGGGTTAAGTCCCGCAACGAGCGCAACCCTCGTTCTATGTTGCCAGCACGTGATGGTGGGGACTCATAGGAGACTGCCGGGGTCAACTCGGA
ASV892	0	0	0	11	0	10	0	0	0	0	0	0	0	0	8	9	6	14	0	0	GTAGTCCACGCCGTAAACGATGGGTGCTAGGTGTCACGGGCTTTGACTCCTGTGGTGCCGTAGCCAACGCATTAAGCACCCCGCCTGGGAAGTACGGCCGCAAGGCTAAAACTCAAAGGAATTGACGGGGGCCCGCACAAGCGGTGGAGCATGTGGTTTAATTCGACGCAACGCGAAGAACCTTACCTGGGCTAGAAAACGTGCGAACCTGGTAGAAATATCGGGGTGCTCTTCGGAGAACGCATGGTTAGGTGCTGCATGGCTGTCGTCAGCTCGTGTCGTGAGATGTTGGGTTAAGTCCCGCAACGAGCGCAACCCCTATCATTAGTTACCAGCGGTCCGGCCGGGGACTCTAATGAGACCGCCGATATTCAAATCGGA
ASV893	0	0	0	0	11	12	0	0	0	13	0	22	0	0	0	0	0	0	0	0	GTAGTCCACGCCGTAAACGTTGGGCGCTAGATGTGGGGACCATTCCACGGTTTCCGTGTCGCAGCTAACGCATTAAGCGCCCCGCCTGGGGAGTACGGCCGCAAGGCTAAAACTCAAAGGAATTGACGGGGGCCCGCACAAGCGGCGGAGCATGCGGATTAATTCGATGCAACGCGAAGAACCTTACCAAGGCTTGACATACACGAGAACGCCCTAGAAATAGGGAACTCTTTGGACACTCGTGAACAGGTGGTGCATGGTTGTCGTCAGCTCGTGTCGTGAGATGTTGGGTTAAGTCCCGCAACGAGCGCAACCCTCGTTCTATGTTGCCAGCGCGTAATGGCGGGAACTCATAGGAGACTGCCGGGGTCAACTCGGA
ASV894	0	0	0	0	11	0	0	0	10	23	0	0	0	0	8	0	6	0	0	0	GTAGTCCATGCCGTAAACGTTGGGCACTAGGTGTGGGGCTCATTCCACGAGTTCCGTGCCGCAGCAAACGCATTAAGTGCCCCGCCTGGGGAGTACGGCCGCAAGGCTAAAACTCAAAGAAATTGACGGGGGCCCGCACAAGCGGCGGAGCATGCGGATTAATTCGATGCAACGCGAAGAACCTTACCAAGGCTTGACATACACCGGTAACGTGCAGAGATGTGCGCCCCGCAAGGTCGGTGTACAGGTGGTGCATGGTTGTCGTCAGCTCGTGTCGTGAGATGTTGGGTTAAGTCCCGCAACGAGCGCAACCCTCGTCCCATGTTGCCAGCGGGTTATGCCGGGGACTCATGGGAGACTGCCGGGGTCAACTCGGA
ASV895	0	0	0	0	8	0	0	0	0	50	0	0	0	0	0	0	0	0	0	0	GTAGTCCACGCTGTAAACGATGAGAACTTGACGTTGGTTCGCCTAGCGAATCAGTGTCGTAGCTAACGCGATAAGTTCTCCGCCTGGGGAGTACGGCCGCAAGGTTGAAACTCAAAGGAATTGACGGGGGCCCGCACAAGCGGTGGAGTATGTGGTTTAATTCGATGCAACGCGAAGAACCTTACCTGGTCTTGACATGTCTGGAAGTCTGCAGAGATGCGGATGTGCCTTCGGGAGCCAGAACACAGGTGCTGCATGGCTGTCGTCAGCTCGTGTCGTGAGATGTTGGGTTAAGTCCCGCAACGAGCGCAACCCTTGCCCTTAGTTGCCATCATTCAGTTGGGCACTCTAAGGGGACCGCCGGTGACAAACCGGA
ASV896	0	0	0	0	0	24	0	0	0	14	0	0	0	0	0	0	20	0	0	0	GTAGTCCACGCCGTAAACGTTGGGAACTAGGTGTGGGTGACATTCCACGTTGTCCGTGCCGCAGCTAACGCATTAAGTTCCCCGCCTGGGGAGTACGGCCGCAAGGCTAAAACTCAAAGGAATTGACGGGGGCCCGCACAAGCGGCGGAGCATGTGGCTTAATTCGACGCAACGCGAAGAACCTTACCAAGGCTTGACATACACCGGAAAACCGTGGAGACACGGTCCCCCTTGTGGTCGGTGTACAGGTGGTGCATGGCTGTCGTCAGCTCGTGTCGTGAGATGTTGGGTTAAGTCCCGCAACGAGCGCAACCCCTGTTCTGTGTTGCCAGCAGGCCTTTGTGGTGCTGGGGACTCACAGGAGACCGCCGGGGTCAACTCGGA
ASV897	0	0	0	0	0	0	58	0	0	0	0	0	0	0	0	0	0	0	0	0	GTAGTCCACGCCGTAAACGATGTCAACTAGCCGTTGGAATCCTTGAGATTTTAGTGGCGCAGCTAACGCATTAAGTTGACCGCCTGGGGAGTACGGCCGCAAGGTTAAAACTCAAATGAATTGACGGGGGCCCGCACAAGCGGTGGAGCATGTGGTTTAATTCGAAGCAACGCGAAGAACCTTACCAGGCCTTGACATGCAGAGAACTTTCCAGAGATGGATTGGTGCCTTCGGGAACTCTGACACAGGTGCTGCATGGCTGTCGTCAGCTCGTGTCGTGAGATGTTGGGTTAAGTCCCGTAACGAGCGCAACCCTTGTCCTTAGTTACCAGCACGTAATGGTGGGCACTCTAAGGAGACTGCCGGTGACAAACCGGA
ASV898	0	0	0	0	0	0	32	0	0	0	0	0	0	13	13	0	0	0	0	0	GTAGTCCACGCCGTAAACGATGACAACTTGACGTCGGTTTGCTCTGCGAATCGGTGTCGTAGCTAACGCGATAAGTTGTCCGCCTGGGGAGTACGGCCGCAAGGTTGAAACTCAAAGGAATTGACGGGGGCCCGCACAAGCGGTGGAGTATGTGGTTTAATTCGATGCAACGCGAAGAACCTTACCTGGTCTTGACATCTATGGAAGACTGCAGAGATGCGGTTGTGCCTTCGGGAACCATAAGACAGGTGCTGCATGGCTGTCGTCAGCTCGTGTCGTGAGATGTTGGGTTAAGTCCCGCAACGAGCGCAACCCTTGCCCTTAGTTGCCATCATTCAGTTGGGCACTCTAAGGGGACCGCCGGTGACAAACCGGA
ASV899	0	0	0	0	0	0	0	0	0	0	0	23	0	13	22	0	0	0	0	0	GTAGTCCATGCCGTAAACGTTGGGCACTAGGTGTGGGGTCCATTCCACGGATTCCGTGCCGCAGCAAACGCATTAAGTGCCCCGCCTGGGGAGTACGGCCGCAAGGCTAAAACTCAAAGAAATTGACGGGGGCCCGCACAAGCGGCGGAGCATGCGGATTAATTCGATGCAACGCGAAGAACCTTACCAAGGCTTGACATGCACCAGAAACATCCAGAGATGGGTGCCCCGTAAGGTTGGTGCACAGGTGGTGCATGGTTGTCGTCAGCTCGTGTCGTGAGATGTTGGGTTAAGTCCCGCAACGAGCGCAACCCTCGTCCCATGTTGCCAGCGGGTTATGCCGGGGACTCATGGGAGACTGCCGGGGTCAACTCGGA
ASV900	0	20	0	0	0	0	0	13	12	12	0	0	0	0	0	0	0	0	0	0	GTAGTCCACGCCCTAAACGATGTCTACTAGTTGTCGGGGATTAATTTCCTTGGTAACGCAGCTAACGCGTGAAGTAGACCGCCTGGGGAGTACGGTCGCAAGATTAAAACTCAAAGGAATTGACGGGGACCCGCACAAGCGGTGGATGATGTGGATTAATTCGATGCAACGCGAAAAACCTTACCTACCCTTGACATGGTCGGAATCCTGCTGAAAGGTGGGAGTGCTCGAAAGAGAACCGGCGCACAGGTGCTGCATGGCTGTCGTCAGCTCGTGTCGTGAGATGTTGGGTTAAGTCCCGCAACGAGCGCAACCCTTGTCATTAGTTGCTACGAAAGGGCACTCTAATGAGACTGCCGGTGACAAACCGGA
ASV901	0	9	0	0	0	0	0	0	0	48	0	0	0	0	0	0	0	0	0	0	GTAGTCCACGCCGTAAACGATGAATGCCAGCCGTTAGTGGGTTTACTCACTAGTGGCGCAGCTAACGCTTTAAGCATTCCGCCTGGGGAGTACGGTCGCAAGATTAAAACTCAAAGGAATTGACGGGGGCCCGCACAAGCGGTGGAGCATGTGGTTTAATTCGACGCAACGCGCAGAACCTTACCAGCCCTTGACATGTCTAGGACCGGTCGCAGAGATGTGACCTTCTCTTCGGAGCCTAGAACACAGGTGCTGCATGGCTGTCGTCAGCTCGTGTCGTGAGATGTTGGGTTAAGTCCCGCAACGAGCGCAACCCCCGTCTTTAGTTGCTACCATTTAGTTGAGCACTCTAAAGAGACTGCCGGTGATAAGCCGCGA
ASV902	0	0	18	0	0	0	0	39	0	0	0	0	0	0	0	0	0	0	0	0	GTAGTCCACGCCCTAAACGATGTCAACTGGTTGTTGGGAGGGTTTCTTCTCAGTAACGTAGCTAACGCGTGAAGTTGACCGCCTGGGGAGTACGGCCGCAAGGTTGAAACTCAAAGGAATTGACGGGGACCCGCACAAGCGGTGGATGATGTGGTTTAATTCGATGCAACGCGAAAAACCTTACCTACCCTTGACATGTCTGGAATCCTGAAGAGATTTAGGAGTGCTCGAAAGAGAGCCAGAACACAGGTGCTGCATGGCCGTCGTCAGCTCGTGTCGTGAGATGTTGGGTTAAGTCCCGCAACGAGCGCAACCCTTGTCATTAGTTGCTACGAAAGGGCACTCTAATGAGACTGCCGGTGACAAACCGGA
ASV903	0	0	0	22	0	35	0	0	0	0	0	0	0	0	0	0	0	0	0	0	GTAGTCCACACCCTAAACGATGTACGTTGGTCTACCGCAGGATGCTGTGGTGGACGAAGCTAACGCGATAAACGTACCGCCTGGGAAGTACGGCCGCAAGGTTGAAACTCAAAGGAATTGACGGGGGCCCGCACAAGCGGTGGAGCATGTGGTTTAATTCGAAGCAACGCGAAGAACCTTACCAGGTCTTGACATCCCACGAACCCCCCGGAGACGGGGGGGTGCCCTTCGGGGAACGTGGAGACAGGTGCTGCATGGCTGTCGTCAGCTCGTGTCGTGAGATGTTGGGTTAAGTCCCGCAACGAGCGCAACCCTTGCCTTTAGTTGCCAGCATTCAGTTGGGCACTCTAGAGGAACTGCCTGTGAAAGCAGGA
ASV904	0	0	0	0	0	0	57	0	0	0	0	0	0	0	0	0	0	0	0	0	GTAGTCCACACCGTAAACGTTGGGCGCTAGGTGTGGGACTCATTCCACGAGTTCCGTGCCGCAGCTAACGCATTAAGCGCCCCGCCTGGGGAGTACGGCCGCAAGGCTAAAACTCAAAGGAATTGACGGGGGCCCGCACAAGCGGCGGAGCATGCGGATTAATTCGATGCAACGCGAAGAACCTTACCTAGGTTTGACATATACGAGAAGCCTCTAGAGATAGAGGTCTCTTTGGACACTCGTATACAGGTGGTGCATGGCTGTCGTCAGCTCGTGTCGTGAGATGTTGGGTTAAGTCCCGCAACGAGCGCAACCCTCGTCTTATGTTGCCAGCACGTAAAGGTGGGGACTCATAAGAGACTGCCGGGGTCAACTCGGA
ASV905	0	0	0	0	0	0	0	0	57	0	0	0	0	0	0	0	0	0	0	0	GTAGTCCACGCCCTAAACGATGTCTACTAGTTGTCGGGTTTTAATTAACTTGGTAACGCAGCTAACGCGTGAAGTAGACCGCCTGGGGAGTACGGTCGCAAGATTAAAACTCAAAGGAATTGACGGGGACCCGCACAAGCGGTGGATGATGTGGATTAATTCGATGCAACGCGAAAAACCTTACCTACCCTTGACATGGAAGGAATCCCGGAGAGATTTGGGAGTGCCCGAAAGGGAACCTTCACACAGGTGCTGCATGGCTGTCGTCAGCTCGTGTCGTGAGATGTTGGGTTAAGTCCCGCAACGAGCGCAACCCTTGTCATTAGTTGCTACGCAAGAGCACTCTAATGAGACTGCCGGTGACAAACCGGA
ASV906	0	0	0	0	0	0	0	0	0	57	0	0	0	0	0	0	0	0	0	0	GTAGTCCACGCCCTAAACGATGCATATTTGGTGTGGGCCATTCATTTGGTCTGTGCCGGAGCTAACGCGTTAAATATGCCGCCTGGGGAGTACAGTCGCAAGGCTGAAACTCAAAGGAATTGACGGGGGCCCGCACAAGCGGTGGAGCATGTGGTTTAATTCGACGCAACGCGAAGAACCTTACCTGGGCTCGAAATGCTATGGACCAGCTGGTGAAAGCCGGCCTTCCCGCAAGGGACTGTAGTATAGGTGCTGCATGGCTGTCGTCAGCTCGTGTCGTGAGATGTTGGGTTAAGTCCCGCAACGAGCGCAACCCTTGTCCTGTGTTGCCATCATTCAGTTGGGAACTCGCAGGAGACCGCCAGGGATAACCTGGA
ASV907	0	0	0	0	0	0	0	0	0	57	0	0	0	0	0	0	0	0	0	0	GTAGTCCACGCCCTAAACGATGATAACTCGATGTCGGCGATATACGGCCGGCGTCCAAGCGAAAGCGTTAAGTTATCCACCTGGGGAGTACGCCCGCAAGGGTGAAACTCAAAGGAATTGACGGGGGCCCGCACAAGCGGAGGAGCATGTGGTTTAATTCGATGATACGCGAGGAACCTTACCCGGGCTTGAAAGTTACTGAAGGCACTGGAGACAGTGCCGTCCCTCGGGACAGGAAACTAGGTGCTGCATGGCTGTCGTCAGCTCGTGCCGTGAGGTGTTGGGTTAAGTCCCGCAACGAGCGCAACCCCTATGTTTAGTTGCCAGCATGTCAAGGTGGGGACTCTAAACAGACTGCCTACGTAAGTAGAGA
ASV908	0	0	0	0	0	0	0	0	0	0	0	23	0	0	0	34	0	0	0	0	GTAGTCCACGCCGTAAACGATGATAACTAGCTGTCGGGGCACTTGGTGTTTCGGTGGCGCAGCTAACGCATTAAGTTATCCGCCTGGGGAGTACGGTCGCAAGATTAAAACTCAAAGGAATTGACGGGGGCCTGCACAAGCGGTGGAGCATGTGGTTTAATTCGAAGCAACGCGCAGAACCTTACCAGCGTTTGACATGGTAGGACGACTGGCAGAGATGCCTTTCTTCCCTTCGGGGACCTACACACAGGTGCTGCATGGCTGTCGTCAGCTCGTGTCGTGAGATGTTGGGTTAAGTCCCGCAACGAGCGCAACCCTCGCCTTTAGTTACCATCATTTAGTTGGGGACTCTAAAGGAACCGCCGGTGATAAGCCGGA
ASV909	0	0	0	0	0	0	0	0	0	0	0	0	0	0	57	0	0	0	0	0	GTAGTCCACGCCGTAAACGATGAGTGCTAAGTGTTAGGGGGTTTCCGCCCCTTAGTGCTGCAGCTAACGCATTAAGCACTCCGCCTGGGGAGTACGACCGCAAGGTTGAAACTCAAAGGAATTGACGGGGACCCGCACAAGCGGTGGAGCATGTGGTTTAATTCGAAGCAACGCGAAGAACCTTACCAAATCTTGACATCCTCTGACACCTCTAGAGATAGAGTTTTCCCCTTCGGGGGACAGAGTGACAGGTGGTGCATGGTTGTCGTCAGCTCGTGTCGTGAGATGTTGGGTTAAGTCCCGCAACGAGCGCAACCCTTAAGCTTAGTTGCCATCATTAAGTTGGGCACTCTAAGTTGACTGCCGGTGACAAACCGGA
ASV910	25	0	0	0	0	0	0	31	0	0	0	0	0	0	0	0	0	0	0	0	GTAGTCCACGCCGTAAACGATGGGTGCTAGGTGTGGGGGGTGTCGACTCCCTCCGTGCCGAAGCTAACGCATTAAGCACCCCGCCTGGGGAGTACGGCCGCAAGGCTAAAACTCAAAGGAATTGACGGGGGCCCGCACAAGCAGCGGAGCATGTGGTTTAATTCGACGCGACGCGAAGAACCTTACCTAGGCTTGACATGCACGGGAATGTCGTGGAAACATGGCAGCCCTTCGGGGCTCGTGCACAGGTGTTGCATGGCTGTCGTCAGCTCGTGTCGTGAGATGTTGGGTTAAGTCCCGCAACGAGCGCAACCCCTGCCCTATGTTGCCAGCGTGAAAGACGGGGACTCATAGGGGACTGCCGGTGACAAATCGGA
ASV911	24	0	0	0	0	32	0	0	0	0	0	0	0	0	0	0	0	0	0	0	GTAGTCCACGCCGTAAACGTTGGGCGCTAGGTGTGGGACTCATTCCACGAGTTCCGTGCCGCAGCTAACGCATTAAGCGCCCCGCCTGGGGAGTACGGCCGCAAGGCTAAAACTCAAAGGAATTGACGGGGGCCCGCACAAGCGGCGGAGCATGCGGATTAATTCGATGCAACGCGAAGAACCTTACCTGGATTTGACATGTTGGGAAATCTCCCAGAGATGGGAGGTCCGTAAGGGCCCATCACAGGTGGTGCATGGCTGTCGTCAGCTCGTGTCGTGAGATGTTGGGTTAAGTCCCGCAACGAGCGCAACCCTCGTCCTATGTTGCCAGCAAGTTATGTTGGGGACTCATAGGAGACTGCCGGGGTAACTCGGA
ASV912	18	0	0	0	0	0	15	23	0	0	0	0	0	0	0	0	0	0	0	0	GTAGTCCACGCCGTAAACGATGAGTGCTAGATGCTGTGGGTATTGACCCCCGCGGTGTCGCAGCCAACGCGTTAAGCACTCCGCCTGGGGAGTACGGCCGCAAGGCTAAAACTCAAAGGAATTGACGGGGGCCCGCACAAGCGGTGGAGCATGTGGTTCAATTCGACGCAACGCGCAGAACCTTACCTGGGTTAAATCCACTAGAATCTGCCAGAGATGGCGGGGTGCCCTTCGGGGAACTAGTGAGACGGTGCTGCATGGCTGTCGTCAGCTCGTGTCGTGAGATGTTGGGTTAAGTCCCGCAACGAGCGCAACCTCTGTCGTTAGTTGCCAGCCTTAAGTGGGGCACTCTAACGAGACTGCCGACGTCAAGTCGGA
[truncated: 3,411 more rows]
